# Supplementary material for: Structural data of phenanthrene-9,10-dicarbonitriles
Source: Data Brief. 2019 Oct 5;27:104605. doi: 10.1016/j.dib.2019.104605 (PMC6812052; doi:10.1016/j.dib.2019.104605)
Supplement: Multimedia component 1 [file mmc1.zip]

Archive with 6 entries (6 files):
- 7_ССDC 1820117.cif
- 6_ССDC 1821026.cif
- checkCIF_6_ССDC 1821026.pdf
- 2_ССDC 1821025.cif
- checkcif_2_ССDC 1821025.pdf
- checkcif_7_ССDC 1820117.pdf
