# Supplementary material for: Structural data of phenanthrene-9,10-dicarbonitriles
Source: Data Brief. 2019 Oct 5;27:104605. doi: 10.1016/j.dib.2019.104605 (PMC6812052; doi:10.1016/j.dib.2019.104605)
Supplement: Multimedia component 1 [file mmc1.zip › 7_ССDC 1820117.cif]

data_tgc_20
_audit_creation_date               2019-01-08
_audit_creation_method
;
Olex2 1.2
(compiled 2018.05.29 svn.r3508 for OlexSys, GUI svn.r5506)
;
_audit_contact_author_address      ?
_audit_contact_author_email        ?
_audit_contact_author_name         ''
_audit_contact_author_phone        ?
_publ_contact_author_id_orcid      ?
_publ_section_references
;
Bourhis, L.J., Dolomanov, O.V., Gildea, R.J., Howard, J.A.K., Puschmann, H.
 (2015). Acta Cryst. A71, 59-75.

Dolomanov, O.V., Bourhis, L.J., Gildea, R.J, Howard, J.A.K. & Puschmann, H.
 (2009), J. Appl. Cryst. 42, 339-341.
;
_chemical_formula_moiety           'C18 H12 N2 O2'
_chemical_formula_sum              'C18 H12 N2 O2'
_chemical_formula_weight           288.31
loop_
  _atom_type_symbol
  _atom_type_scat_dispersion_real
  _atom_type_scat_dispersion_imag
  _atom_type_scat_Cromer_Mann_a1
  _atom_type_scat_Cromer_Mann_a2
  _atom_type_scat_Cromer_Mann_a3
  _atom_type_scat_Cromer_Mann_a4
  _atom_type_scat_Cromer_Mann_b1
  _atom_type_scat_Cromer_Mann_b2
  _atom_type_scat_Cromer_Mann_b3
  _atom_type_scat_Cromer_Mann_b4
  _atom_type_scat_Cromer_Mann_c
  _atom_type_scat_source
  _atom_type_scat_dispersion_source
 H 0.00000 0.00000 0.49300 0.32291 0.14019 0.04081 10.51090 26.12570 3.14236
 57.79970 0.0030380000826
 'International Tables Volume C Table 6.1.1.4 (pp. 500-502)'
 'Henke, Gullikson and Davis, At. Data and Nucl. Data Tables, 1993, 54, 2'
 C 0.00347 0.00161 2.31000 1.02000 1.58860 0.86500 20.84390 10.20750 0.56870
 51.65120 0.215599998832
 'International Tables Volume C Table 6.1.1.4 (pp. 500-502)'
 'Henke, Gullikson and Davis, At. Data and Nucl. Data Tables, 1993, 54, 2'
 O 0.01158 0.00611 3.04850 2.28680 1.54630 0.86700 13.27710 5.70110 0.32390
 32.90890 0.250800013542
 'International Tables Volume C Table 6.1.1.4 (pp. 500-502)'
 'Henke, Gullikson and Davis, At. Data and Nucl. Data Tables, 1993, 54, 2'
 N 0.00653 0.00323 12.21260 3.13220 2.01250 1.16630 0.00570 9.89330 28.99750
 0.58260 -11.5290002823
 'International Tables Volume C Table 6.1.1.4 (pp. 500-502)'
 'Henke, Gullikson and Davis, At. Data and Nucl. Data Tables, 1993, 54, 2'

_space_group_crystal_system        'monoclinic'
_space_group_IT_number             14
_space_group_name_H-M_alt          'P 1 21/c 1'
_space_group_name_Hall             '-P 2ybc'
loop_
  _space_group_symop_id
  _space_group_symop_operation_xyz
 1 x,y,z
 2 -x,y+1/2,-z+1/2
 3 -x,-y,-z
 4 x,-y-1/2,z-1/2

_symmetry_Int_Tables_number        14
_cell_length_a                     7.7888(4)
_cell_length_b                     21.9465(10)
_cell_length_c                     7.8773(4)
_cell_angle_alpha                  90
_cell_angle_beta                   98.517(4)
_cell_angle_gamma                  90
_cell_volume                       1331.66(11)
_cell_formula_units_Z              4
_cell_measurement_reflns_used      1769
_cell_measurement_temperature      100(2)
_cell_measurement_theta_max        28.8550
_cell_measurement_theta_min        3.2230
_exptl_absorpt_coefficient_mu      0.096
_exptl_absorpt_correction_T_max    1.00000
_exptl_absorpt_correction_T_min    0.98955
_exptl_absorpt_correction_type     multi-scan
_exptl_absorpt_process_details
;
CrysAlisPro, Agilent Technologies,
Version 1.171.36.32 (release 02-08-2013 CrysAlis171 .NET)
(compiled Aug  2 2013,16:46:58)
Empirical absorption correction using spherical harmonics,
 implemented in SCALE3 ABSPACK scaling algorithm.
;
_exptl_crystal_density_diffrn      1.4379
_exptl_crystal_description         prism
_exptl_crystal_F_000               600.2867
_exptl_crystal_size_max            0.24
_exptl_crystal_size_mid            0.18
_exptl_crystal_size_min            0.12
_diffrn_reflns_av_R_equivalents    0.0271
_diffrn_reflns_av_unetI/netI       0.0405
_diffrn_reflns_limit_h_max         9
_diffrn_reflns_limit_h_min         -9
_diffrn_reflns_limit_k_max         29
_diffrn_reflns_limit_k_min         -29
_diffrn_reflns_limit_l_max         10
_diffrn_reflns_limit_l_min         -9
_diffrn_reflns_number              8101
_diffrn_reflns_theta_full          26.0000
_diffrn_reflns_theta_max           27.00
_diffrn_reflns_theta_min           2.64
_diffrn_detector_area_resol_mean   16.2096
_diffrn_measured_fraction_theta_full  0.9672
_diffrn_measured_fraction_theta_max  0.9578
_diffrn_measurement_details
;
#__ type_ start__ end____ width___ exp.time_
  1 omega   42.00   83.00   1.0000   30.0000
omega____ theta____ kappa____ phi______ frames
    -       18.9714    0.0000 -120.0000 41

#__ type_ start__ end____ width___ exp.time_
  2 omega   65.00   92.00   1.0000   30.0000
omega____ theta____ kappa____ phi______ frames
    -       18.9714 -178.0000  120.0000 27

#__ type_ start__ end____ width___ exp.time_
  3 omega  -21.00    5.00   1.0000   30.0000
omega____ theta____ kappa____ phi______ frames
    -       18.9714   19.0000   90.0000 26

#__ type_ start__ end____ width___ exp.time_
  4 omega   31.00   92.00   1.0000   30.0000
omega____ theta____ kappa____ phi______ frames
    -       18.9714   19.0000   90.0000 61

#__ type_ start__ end____ width___ exp.time_
  5 omega  -42.00   25.00   1.0000   30.0000
omega____ theta____ kappa____ phi______ frames
    -       18.9714    0.0000 -120.0000 67

#__ type_ start__ end____ width___ exp.time_
  6 omega  -17.00   11.00   1.0000   30.0000
omega____ theta____ kappa____ phi______ frames
    -      -17.8777  -99.0000   90.0000 28

#__ type_ start__ end____ width___ exp.time_
  7 omega  -24.00   28.00   1.0000   30.0000
omega____ theta____ kappa____ phi______ frames
    -       18.9714  -99.0000  -90.0000 52
;
_diffrn_measurement_device_type    'Xcalibur, Eos'
_diffrn_measurement_method         '\w scans'
_diffrn_radiation_type             'Mo K\a'
_diffrn_radiation_wavelength       0.71073
_reflns_Friedel_coverage           0.0
_reflns_limit_h_max                9
_reflns_limit_h_min                -9
_reflns_limit_k_max                28
_reflns_limit_k_min                0
_reflns_limit_l_max                9
_reflns_limit_l_min                0
_reflns_number_gt                  2159
_reflns_number_total               2769
_reflns_threshold_expression       I>=2u(I)
_computing_cell_refinement
;
CrysAlisPro, Agilent Technologies,
Version 1.171.36.32 (release 02-08-2013 CrysAlis171 .NET)
(compiled Aug  2 2013,16:46:58)
;
_computing_data_collection
;
CrysAlisPro, Agilent Technologies,
Version 1.171.36.32 (release 02-08-2013 CrysAlis171 .NET)
(compiled Aug  2 2013,16:46:58)
;
_computing_data_reduction
;
CrysAlisPro, Agilent Technologies,
Version 1.171.36.32 (release 02-08-2013 CrysAlis171 .NET)
(compiled Aug  2 2013,16:46:58)
;
_computing_molecular_graphics      'Olex2 (Dolomanov et al., 2009)'
_computing_publication_material    'Olex2 (Dolomanov et al., 2009)'
_computing_structure_refinement    'olex2.refine (Bourhis et al., 2015)'
_computing_structure_solution
;
Superflip (Palatinus & Chapuis, 2007;Palatinus & van der Lee, 2008;
Palatinus et al., 2012)
;
_refine_diff_density_max           0.4078
_refine_diff_density_min           -0.3342
_refine_diff_density_rms           0.0766
_refine_ls_d_res_high              0.7828
_refine_ls_d_res_low               7.7029
_refine_ls_goodness_of_fit_ref     1.0333
_refine_ls_hydrogen_treatment      constr
_refine_ls_matrix_type             full
_refine_ls_number_constraints      20
_refine_ls_number_parameters       201
_refine_ls_number_reflns           2769
_refine_ls_number_restraints       0
_refine_ls_R_factor_all            0.0627
_refine_ls_R_factor_gt             0.0450
_refine_ls_restrained_S_all        1.0333
_refine_ls_shift/su_max            0.0002
_refine_ls_shift/su_mean           0.0000
_refine_ls_structure_factor_coef   Fsqd
_refine_ls_weighting_details      
 'w=1/[\s^2^(Fo^2^)+(0.0449P)^2^+0.6771P] where P=(Fo^2^+2Fc^2^)/3'
_refine_ls_weighting_scheme        calc
_refine_ls_wR_factor_gt            0.1016
_refine_ls_wR_factor_ref           0.1109
_olex2_refinement_description
;
1. Fixed Uiso
 At 1.2 times of:
  All C(H) groups
 At 1.5 times of:
  All C(H,H,H) groups
2.a Aromatic/amide H refined with riding coordinates:
 C1(H1), C3(H3), C4(H4), C5(H5), C6(H6), C8(H8)
2.b Idealised Me refined as rotating group:
 C17(H17a,H17b,H17c), C18(H18a,H18b,H18c)
;
loop_
  _atom_site_label
  _atom_site_type_symbol
  _atom_site_fract_x
  _atom_site_fract_y
  _atom_site_fract_z
  _atom_site_U_iso_or_equiv
  _atom_site_adp_type
  _atom_site_occupancy
  _atom_site_refinement_flags_posn
 C1 C 0.9340(2) 0.79652(7) 0.3471(2) 0.0126(4) Uani 1.000000 .
 H1 H 1.0369(2) 0.78957(7) 0.3036(2) 0.0152(4) Uiso 1.000000 R
 C2 C 0.8802(2) 0.85537(7) 0.3703(2) 0.0124(4) Uani 1.000000 .
 C3 C 0.7248(2) 0.86700(7) 0.4359(2) 0.0137(4) Uani 1.000000 .
 H3 H 0.6895(2) 0.90689(7) 0.4505(2) 0.0164(4) Uiso 1.000000 R
 C4 C 0.6265(2) 0.81960(8) 0.4780(2) 0.0136(4) Uani 1.000000 .
 H4 H 0.5240(2) 0.82738(8) 0.5216(2) 0.0163(4) Uiso 1.000000 R
 C5 C 0.8313(2) 0.57468(7) 0.3835(2) 0.0152(4) Uani 1.000000 .
 H5 H 0.7631(2) 0.54282(7) 0.4138(2) 0.0182(4) Uiso 1.000000 R
 C6 C 0.9789(2) 0.56184(7) 0.3145(2) 0.0148(4) Uani 1.000000 .
 H6 H 1.0105(2) 0.52163(7) 0.2982(2) 0.0177(4) Uiso 1.000000 R
 C7 C 1.0816(2) 0.60983(7) 0.2686(2) 0.0135(4) Uani 1.000000 .
 C8 C 1.0357(2) 0.66974(7) 0.2934(2) 0.0128(3) Uani 1.000000 .
 H8 H 1.1055(2) 0.70107(7) 0.2630(2) 0.0154(4) Uiso 1.000000 R
 C9 C 0.5764(2) 0.70835(7) 0.5013(2) 0.0126(3) Uani 1.000000 .
 C10 C 0.6262(2) 0.64912(7) 0.4808(2) 0.0130(4) Uani 1.000000 .
 C11 C 0.8336(2) 0.74687(7) 0.3890(2) 0.0111(3) Uani 1.000000 .
 C12 C 0.6783(2) 0.75852(7) 0.4561(2) 0.0119(3) Uani 1.000000 .
 C13 C 0.8852(2) 0.68389(7) 0.3638(2) 0.0119(4) Uani 1.000000 .
 C14 C 0.7810(2) 0.63534(7) 0.4096(2) 0.0126(4) Uani 1.000000 .
 C15 C 0.4209(2) 0.72067(7) 0.5739(2) 0.0139(4) Uani 1.000000 .
 C16 C 0.5235(2) 0.60052(7) 0.5362(2) 0.0140(4) Uani 1.000000 .
 C17 C 1.1302(2) 0.89643(8) 0.2703(2) 0.0170(4) Uani 1.000000 .
 H17a H 1.1088(3) 0.8746(5) 0.1637(8) 0.0255(6) Uiso 1.000000 GR
 H17b H 1.1824(8) 0.93506(8) 0.2522(14) 0.0255(6) Uiso 1.000000 GR
 H17c H 1.2071(6) 0.8732(5) 0.3522(7) 0.0255(6) Uiso 1.000000 GR
 C18 C 1.2774(2) 0.54108(8) 0.1616(2) 0.0193(4) Uani 1.000000 .
 H18a H 1.1859(7) 0.52253(19) 0.0836(12) 0.0290(6) Uiso 1.000000 GR
 H18b H 1.3820(9) 0.54160(9) 0.1106(14) 0.0290(6) Uiso 1.000000 GR
 H18c H 1.2965(15) 0.51812(17) 0.2664(3) 0.0290(6) Uiso 1.000000 GR
 N1 N 0.29763(19) 0.73064(7) 0.6322(2) 0.0197(3) Uani 1.000000 .
 N2 N 0.44389(19) 0.56191(7) 0.5838(2) 0.0191(3) Uani 1.000000 .
 O1 O 0.96906(15) 0.90609(5) 0.33437(15) 0.0160(3) Uani 1.000000 .
 O2 O 1.22958(15) 0.60219(5) 0.19752(15) 0.0160(3) Uani 1.000000 .

loop_
  _atom_site_aniso_label
  _atom_site_aniso_U_11
  _atom_site_aniso_U_22
  _atom_site_aniso_U_33
  _atom_site_aniso_U_12
  _atom_site_aniso_U_13
  _atom_site_aniso_U_23
 C1 0.0130(8) 0.0144(8) 0.0107(9) 0.0016(6) 0.0021(6) -0.0004(7)
 C2 0.0155(9) 0.0100(8) 0.0112(9) -0.0018(6) -0.0001(6) 0.0010(6)
 C3 0.0165(9) 0.0110(8) 0.0131(9) 0.0032(6) 0.0007(6) 0.0004(7)
 C4 0.0122(8) 0.0159(8) 0.0128(9) 0.0014(6) 0.0022(6) -0.0005(7)
 C5 0.0166(9) 0.0124(8) 0.0165(9) -0.0011(6) 0.0022(7) 0.0015(7)
 C6 0.0191(9) 0.0091(8) 0.0158(9) 0.0014(7) 0.0018(7) -0.0005(7)
 C7 0.0133(8) 0.0153(8) 0.0120(9) 0.0016(6) 0.0017(6) -0.0008(7)
 C8 0.0139(8) 0.0118(8) 0.0125(9) -0.0023(6) 0.0010(6) 0.0015(7)
 C9 0.0126(8) 0.0145(8) 0.0102(9) -0.0003(6) 0.0005(6) -0.0002(7)
 C10 0.0138(9) 0.0153(8) 0.0095(8) -0.0014(6) 0.0004(6) -0.0003(7)
 C11 0.0129(8) 0.0109(8) 0.0089(8) -0.0004(6) -0.0009(6) -0.0005(6)
 C12 0.0122(8) 0.0138(8) 0.0092(9) -0.0001(6) -0.0004(6) 0.0002(6)
 C13 0.0136(8) 0.0123(8) 0.0089(9) -0.0005(6) -0.0016(6) 0.0011(6)
 C14 0.0140(8) 0.0129(8) 0.0104(9) 0.0002(6) 0.0001(6) -0.0003(7)
 C15 0.0176(9) 0.0095(8) 0.0141(9) -0.0021(6) 0.0007(7) 0.0009(7)
 C16 0.0142(8) 0.0138(8) 0.0141(9) 0.0020(7) 0.0026(6) -0.0013(7)
 C17 0.0164(9) 0.0137(8) 0.0221(10) -0.0010(7) 0.0066(7) 0.0004(7)
 C18 0.0215(10) 0.0133(8) 0.0247(10) 0.0054(7) 0.0084(7) -0.0005(7)
 N1 0.0176(8) 0.0161(8) 0.0269(9) -0.0004(6) 0.0078(6) -0.0009(6)
 N2 0.0182(8) 0.0145(7) 0.0258(9) 0.0002(6) 0.0074(6) 0.0001(6)
 O1 0.0161(6) 0.0110(6) 0.0221(7) -0.0002(5) 0.0068(5) -0.0001(5)
 O2 0.0168(6) 0.0116(6) 0.0211(7) 0.0031(5) 0.0074(5) -0.0008(5)

loop_
  _geom_bond_atom_site_label_1
  _geom_bond_atom_site_label_2
  _geom_bond_distance
  _geom_bond_site_symmetry_2
  _geom_bond_publ_flag
 C1 H1 0.9300 . ?
 C1 C2 1.378(2) . ?
 C1 C11 1.408(2) . ?
 C2 C3 1.408(2) . ?
 C2 O1 1.3624(19) . ?
 C3 H3 0.9300 . ?
 C3 C4 1.361(2) . ?
 C4 H4 0.9300 . ?
 C4 C12 1.418(2) . ?
 C5 H5 0.9300 . ?
 C5 C6 1.372(2) . ?
 C5 C14 1.411(2) . ?
 C6 H6 0.9300 . ?
 C6 C7 1.402(2) . ?
 C7 C8 1.384(2) . ?
 C7 O2 1.3643(19) . ?
 C8 H8 0.9300 . ?
 C8 C13 1.404(2) . ?
 C9 C10 1.373(2) . ?
 C9 C12 1.433(2) . ?
 C9 C15 1.440(2) . ?
 C10 C14 1.435(2) . ?
 C10 C16 1.439(2) . ?
 C11 C12 1.414(2) . ?
 C11 C13 1.461(2) . ?
 C13 C14 1.418(2) . ?
 C15 N1 1.145(2) . ?
 C16 N2 1.145(2) . ?
 C17 H17a 0.9600 . ?
 C17 H17b 0.9600 . ?
 C17 H17c 0.9600 . ?
 C17 O1 1.4361(19) . ?
 C18 H18a 0.9600 . ?
 C18 H18b 0.9600 . ?
 C18 H18c 0.9600 . ?
 C18 O2 1.431(2) . ?

loop_
  _geom_angle_atom_site_label_1
  _geom_angle_atom_site_label_2
  _geom_angle_atom_site_label_3
  _geom_angle
  _geom_angle_site_symmetry_1
  _geom_angle_site_symmetry_3
  _geom_angle_publ_flag
 C2 C1 H1 119.88(10) . . ?
 C11 C1 H1 119.88(9) . . ?
 C11 C1 C2 120.24(15) . . ?
 C3 C2 C1 120.88(15) . . ?
 O1 C2 C1 124.35(15) . . ?
 O1 C2 C3 114.76(14) . . ?
 H3 C3 C2 120.13(9) . . ?
 C4 C3 C2 119.73(15) . . ?
 C4 C3 H3 120.13(10) . . ?
 H4 C4 C3 119.59(10) . . ?
 C12 C4 C3 120.82(15) . . ?
 C12 C4 H4 119.59(9) . . ?
 C6 C5 H5 119.39(10) . . ?
 C14 C5 H5 119.39(10) . . ?
 C14 C5 C6 121.23(16) . . ?
 H6 C6 C5 120.28(10) . . ?
 C7 C6 C5 119.45(15) . . ?
 C7 C6 H6 120.28(10) . . ?
 C8 C7 C6 120.53(15) . . ?
 O2 C7 C6 124.23(15) . . ?
 O2 C7 C8 115.24(14) . . ?
 H8 C8 C7 119.52(10) . . ?
 C13 C8 C7 120.95(15) . . ?
 C13 C8 H8 119.52(9) . . ?
 C12 C9 C10 121.44(15) . . ?
 C15 C9 C10 119.59(15) . . ?
 C15 C9 C12 118.95(14) . . ?
 C14 C10 C9 120.93(15) . . ?
 C16 C10 C9 119.10(15) . . ?
 C16 C10 C14 119.95(15) . . ?
 C12 C11 C1 118.90(14) . . ?
 C13 C11 C1 121.80(14) . . ?
 C13 C11 C12 119.30(14) . . ?
 C9 C12 C4 121.21(15) . . ?
 C11 C12 C4 119.43(15) . . ?
 C11 C12 C9 119.36(14) . . ?
 C11 C13 C8 121.68(15) . . ?
 C14 C13 C8 118.50(15) . . ?
 C14 C13 C11 119.82(15) . . ?
 C10 C14 C5 121.53(15) . . ?
 C13 C14 C5 119.35(15) . . ?
 C13 C14 C10 119.12(14) . . ?
 N1 C15 C9 179.72(18) . . ?
 N2 C16 C10 178.49(18) . . ?
 H17b C17 H17a 109.5 . . ?
 H17c C17 H17a 109.5 . . ?
 H17c C17 H17b 109.5 . . ?
 O1 C17 H17a 109.5 . . ?
 O1 C17 H17b 109.5 . . ?
 O1 C17 H17c 109.5 . . ?
 H18b C18 H18a 109.5 . . ?
 H18c C18 H18a 109.5 . . ?
 H18c C18 H18b 109.5 . . ?
 O2 C18 H18a 109.5 . . ?
 O2 C18 H18b 109.5 . . ?
 O2 C18 H18c 109.5 . . ?
 C17 O1 C2 116.72(12) . . ?
 C18 O2 C7 117.18(13) . . ?

loop_
  _refln_index_h
  _refln_index_k
  _refln_index_l
  _refln_F_squared_meas
  _refln_F_squared_sigma
  _refln_scale_group_code
 0 0 2 1015.78 49.0447 5
 0 0 -2 1060.51 43.66 4
 0 0 -2 1060.59 50.7587 5
 0 0 -3 4.76445 22.4476 5
 0 0 3 -12.3324 21.8771 5
 0 0 3 1.09892 32.3451 2
 0 0 -3 12.1645 17.8664 4
 0 0 4 6354.07 205.198 7
 0 0 -4 6238.2 168.18 5
 0 0 4 6130.64 170.407 5
 0 0 -4 6053.54 145.044 4
 0 0 5 -1.9202 26.9811 5
 0 0 -5 -2.07352 14.9337 4
 0 0 -6 1513.81 72.1732 4
 0 1 1 10006.2 185.07 2
 0 1 2 71082.5 962.721 2
 0 -1 2 71137.6 914.481 5
 0 1 2 70816.2 855.954 5
 0 1 -2 72183 911.047 5
 0 1 3 9617.83 182.34 5
 0 1 3 10202.4 266.774 2
 0 -1 3 10482.1 252.578 2
 0 -1 -3 9476.18 160.261 4
 0 1 3 10350.2 252.465 7
 0 -1 3 9782.21 218.93 5
 0 -1 -3 10065.1 181.592 5
 0 1 -3 9775.8 200.697 4
 0 1 -3 9868.38 217.009 5
 0 -1 4 366.668 49.6541 7
 0 1 -4 463.131 51.1607 5
 0 -1 -4 432.173 38.8622 5
 0 -1 4 301.8 45.5289 5
 0 1 4 385.362 39.4703 5
 0 -1 -4 390.05 29.479 4
 0 -1 4 376.215 57.1413 2
 0 1 -4 427.899 45.3202 4
 0 -1 5 2709.54 126.323 5
 0 -1 -5 2567.17 77.9753 4
 0 1 -5 2761.82 128.666 5
 0 1 -5 2867.03 111.382 4
 0 -1 6 99.5629 42.1889 5
 0 1 -6 113.957 31.213 4
 0 -1 9 1952.56 227.336 6
 0 -2 1 3874.09 109.042 5
 0 2 1 4193.89 115.623 2
 0 2 -1 4057.46 108.595 5
 0 2 2 43813.3 652.973 2
 0 2 -2 42122.2 611.646 5
 0 -2 2 42759.6 615.033 5
 0 -2 3 20948.2 379.385 5
 0 2 3 22285.9 417.229 7
 0 2 -3 20683 378.719 5
 0 2 3 22476.9 439.585 2
 0 -2 3 21861.9 387.524 2
 0 -2 4 134.719 44.1026 5
 0 2 -4 151.936 32.8304 4
 0 -2 4 189.62 43.5799 2
 0 2 -4 157.886 40.0126 5
 0 -2 4 127.215 33.4406 7
 0 2 -5 465.587 51.7415 4
 0 2 -5 498.447 61.8362 5
 0 -2 5 334.876 55.4066 5
 0 -2 6 323.547 60.3602 5
 0 2 6 366.191 37.6058 1
 0 2 -6 299.205 46.344 4
 0 -2 9 1496.63 199.328 6
 0 3 0 26.7493 14.9718 2
 0 3 0 77.6843 23.8639 5
 0 3 1 1766.82 78.2565 7
 0 3 -1 1730.52 80.7343 5
 0 -3 1 1661.05 79.8403 5
 0 3 1 1722.27 79.5757 2
 0 3 -2 4424.96 143.696 5
 0 3 2 4248.13 146.923 7
 0 -3 2 4222.34 143.552 5
 0 3 2 4525.89 157.898 2
 0 3 -3 767.805 68.6123 5
 0 -3 3 781.32 61.8287 2
 0 3 3 846.715 76.114 7
 0 3 3 762.294 78.7555 2
 0 -3 3 730.959 68.0553 5
 0 3 -4 2436.12 126.997 5
 0 -3 4 2344.93 129.363 5
 0 -3 4 2402.64 105.41 7
 0 -3 4 2399.51 124.67 2
 0 3 -4 2276.95 113.965 4
 0 3 -5 94.2304 40.2486 5
 0 -3 5 61.5974 30.2266 7
 0 3 -5 75.8697 33.363 4
 0 -3 5 103.738 46.4123 5
 0 -3 6 945.808 100.316 5
 0 3 -6 739.229 74.0818 4
 0 -3 7 -1.15161 40.3426 5
 0 -3 9 1082.51 185.736 6
 0 4 0 66923.3 837.215 7
 0 -4 0 67231.5 825.568 2
 0 -4 0 65704.7 836.69 7
 0 4 0 66266.4 862.345 5
 0 4 0 65980.6 825.823 2
 0 -4 0 65988.3 863.053 5
 0 4 1 9231.58 166.925 5
 0 -4 1 9141.72 216.965 5
 0 -4 -1 9249.6 167.168 5
 0 4 -1 9881.37 218.423 5
 0 4 1 9317.03 210.852 7
 0 -4 1 9096.28 168.3 6
 0 4 1 9429.73 212.706 2
 0 -4 2 11203.4 266.951 5
 0 4 2 11623.5 272.802 7
 0 4 2 11339.4 279.148 2
 0 4 -2 11385.1 264.388 5
 0 4 2 11329.5 184.57 3
 0 4 -3 571.334 65.2732 5
 0 -4 3 705.116 54.9815 2
 0 -4 3 736.932 73.4965 5
 0 -4 4 7195.49 240.474 5
 0 -4 4 7149.63 182.853 7
 0 4 -4 6861.36 220.138 4
 0 -4 4 7296.91 214.65 2
 0 4 -4 6985.72 233.492 5
 0 -4 5 2589.93 119.893 7
 0 -4 5 2386.56 146.494 5
 0 4 -5 2666.89 140.115 4
 0 4 -6 143.937 48.9244 4
 0 -4 6 109.144 47.0102 5
 0 -4 7 367.524 76.658 5
 0 -4 8 219.936 99.1124 6
 0 -4 9 86.5507 98.451 6
 0 -5 0 -0.30362 24.4553 2
 0 5 0 47.6676 37.445 5
 0 5 0 -1.6015 23.746 7
 0 -5 0 39.9033 39.7819 5
 0 5 0 -5.33486 20.6388 2
 0 -5 0 -18.5894 24.9377 7
 0 5 1 934.174 68.0214 2
 0 5 -1 1091.88 77.8819 5
 0 5 1 940.763 70.7539 7
 0 5 -1 753.86 39.1391 7
 0 -5 -1 960.099 55.3814 5
 0 5 1 977.742 54.8576 5
 0 -5 1 971.299 39.8363 7
 0 -5 1 931.369 75.8028 5
 0 -5 1 1012.15 49.0903 6
 0 -5 2 35345 596.086 5
 0 5 -2 35064.8 590.31 5
 0 5 2 36841.1 610.886 2
 0 -5 -2 34819.4 458.252 5
 0 5 2 35833.2 597.676 7
 0 -5 3 16545 379.161 5
 0 -5 3 16599.7 292.852 2
 0 5 -3 15899.2 368.921 5
 0 -5 4 3427.98 170.425 5
 0 -5 4 3614.27 141.62 2
 0 -5 4 3514.88 113.904 7
 0 -5 5 2106.54 145.246 5
 0 -5 5 2020.93 123.301 2
 0 -5 5 2254.48 104.636 7
 0 -5 6 -10.903 44.5314 5
 0 -5 7 159.556 59.4954 5
 0 -5 8 -44.0114 74.9312 6
 0 -5 9 242.995 115.902 6
 0 6 0 81539.3 1078.59 5
 0 6 0 80888.3 1024.64 2
 0 -6 0 80034.3 1040.07 7
 0 6 0 81161.9 1039.92 7
 0 -6 0 80494.1 1081.57 5
 0 -6 0 79901.1 1021.38 2
 0 6 -1 347.505 52.1792 5
 0 6 1 350.098 51.7736 7
 0 6 -1 438.538 31.7588 7
 0 6 1 364.368 41.3853 5
 0 6 1 383.488 50.5856 2
 0 -6 1 341.963 58.1984 5
 0 -6 -1 432.855 45.0241 5
 0 -6 1 307.915 28.4714 7
 0 -6 -2 6177.74 136.874 5
 0 -6 2 6108.53 211.8 5
 0 6 2 6268.57 207.856 7
 0 -6 2 6310.97 173.49 6
 0 6 2 6309.57 212.912 2
 0 6 -2 6033.4 208.669 5
 0 -6 3 894.54 52.7429 2
 0 6 3 944.719 48.5806 3
 0 -6 3 991.596 94.1321 5
 0 -6 4 3490.32 131.731 2
 0 -6 4 3277.24 100.549 7
 0 -6 4 3345.33 175.592 5
 0 -6 5 4242.66 210.722 5
 0 -6 5 3991.66 167.146 2
 0 -6 5 4064.96 133.643 7
 0 -6 6 1434.76 132.792 5
 0 -6 7 244.783 98.1741 6
 0 -6 7 274.07 83.4411 5
 0 -6 8 794.137 137.047 6
 0 -6 9 508.462 137.664 6
 0 7 0 55.9371 36.9728 5
 0 7 0 -0.68536 21.792 2
 0 7 0 0.72798 25.6481 7
 0 -7 0 -1.17051 38.9238 5
 0 -7 0 28.5166 26.779 2
 0 7 -1 22651.2 341.313 7
 0 7 -1 22534 440.751 5
 0 -7 1 21731.5 310.842 2
 0 -7 -1 22338.2 391.236 5
 0 7 1 23236.4 423.096 2
 0 -7 1 22357.5 447.821 5
 0 7 1 22631.5 422.912 7
 0 -7 1 22572.5 341.876 7
 0 7 1 22519.6 392.123 5
 0 -7 2 42.8141 46.6577 5
 0 -7 -2 113.725 27.3206 5
 0 -7 2 79.1959 27.84 6
 0 -7 3 -10.7341 33.9416 6
 0 -7 -3 56.6681 14.287 5
 0 -7 3 34.5759 48.8256 5
 0 7 3 41.8438 24.6517 3
 0 -7 3 36.7721 15.2934 2
 0 -7 4 2761.07 166.871 5
 0 -7 4 2917.86 162.348 6
 0 -7 4 2464.65 76.6743 7
 0 -7 4 2867.86 111.559 2
 0 -7 5 8709.75 243.349 2
 0 -7 5 8223.47 186.023 7
 0 -7 5 7895.2 303.334 5
 0 -7 6 692.652 108.878 6
 0 -7 6 751.49 108.648 5
 0 -7 7 -23.3283 68.115 6
 0 -7 7 137.552 69.0682 5
 0 -7 8 979.496 149.263 6
 0 -7 9 262.549 111.424 6
 0 8 0 54.2756 31.1832 7
 0 -8 0 57.3448 28.6432 2
 0 8 0 143.919 42.0546 5
 0 -8 0 64.0662 39.2654 5
 0 8 -1 27396.2 410.494 7
 0 8 1 27308.2 467.408 5
 0 -8 1 26632.4 409.255 7
 0 -8 -1 26110.8 465.507 5
 0 8 1 27355.8 488.001 2
 0 -8 1 26012 375 2
 0 8 1 27287 494.049 7
 0 -8 1 26722.2 520.305 5
 0 8 -1 27642.3 520.538 5
 0 -8 -2 510.256 50.0179 5
 0 -8 2 401.053 74.6271 5
 0 -8 2 416.381 29.3189 7
 0 -8 2 524.734 51.2692 6
 0 -8 3 6770.62 259.696 5
 0 -8 3 6500 128.886 2
 0 -8 3 7038.21 219.729 6
 0 -8 -3 6992.41 148.441 5
 0 -8 4 313.166 37.125 2
 0 -8 4 239.636 62.4087 5
 0 -8 4 326.164 65.7663 6
 0 -8 5 65.2941 60.4008 5
 0 -8 5 9.54872 24.724 2
 0 -8 5 56.036 55.7022 6
 0 -8 5 -9.07906 10.1355 7
 0 -8 6 6942.92 321.326 6
 0 -8 6 7079.18 308.38 5
 0 -8 7 3394.82 245.481 6
 0 -8 7 3686.22 233.292 5
 0 -8 8 62.7121 76.2423 6
 0 -8 8 50.496 63.3357 5
 0 -8 9 558.413 141.656 6
 0 -9 0 5.73924 40.5396 5
 0 9 0 31.952 27.8382 7
 0 9 0 8.74532 33.7893 5
 0 -9 1 15.7533 20.0367 2
 0 9 1 38.6582 33.943 7
 0 9 1 18.2206 30.1089 5
 0 -9 -1 23.7474 36.5889 5
 0 9 1 -8.9554 30.3587 2
 0 9 -1 11.8331 20.7883 7
 0 -9 1 16.1713 50.4301 5
 0 -9 -2 155.692 40.3734 5
 0 -9 2 42.8469 57.022 5
 0 -9 2 177.845 37.3168 6
 0 -9 3 17727.8 383.571 6
 0 -9 -3 17949.8 309.475 5
 0 -9 3 18092.5 467.433 5
 0 -9 4 25113.7 384.458 2
 0 -9 4 25464.2 537.773 6
 0 9 4 25288.3 409.608 3
 0 -9 4 24863.9 592.138 5
 0 -9 5 2281.6 175.545 5
 0 -9 5 2102.84 156.432 6
 0 -9 5 2331.67 106.577 2
 0 -9 6 2597.19 192.548 6
 0 -9 6 2553.21 193.612 5
 0 -9 7 2128.28 184.691 5
 0 -9 7 2046.8 192.974 6
 0 -9 8 1818.93 181.862 5
 0 -9 8 1332.78 167.335 6
 0 -9 9 156.565 110.299 6
 0 -10 0 785.298 88.8529 5
 0 10 0 705.568 65.6243 7
 0 -10 -1 7357.94 230.76 5
 0 10 1 7236.89 231.188 2
 0 10 -1 7127.71 185.461 7
 0 -10 1 7064.76 259.753 5
 0 10 1 7397.65 228.186 5
 0 -10 -2 17289.2 356.207 5
 0 -10 2 16642.7 441.772 5
 0 -10 3 2687.38 133.694 6
 0 -10 3 3146.7 189.669 5
 0 -10 -3 2841.9 110.382 5
 0 -10 4 11106.7 382.905 5
 0 -10 4 11147 326.695 6
 0 10 4 10800.6 247.416 3
 0 -10 5 1018.04 113.788 6
 0 -10 5 1248.61 140.829 5
 0 10 5 1098.64 56.3217 4
 0 -10 6 2669.47 197.764 6
 0 -10 6 2453.92 197.159 5
 0 -10 7 45.5854 60.8411 6
 0 -10 7 -45.4039 68.8138 5
 0 -10 8 68.0583 88.1784 5
 0 -10 8 -46.5608 82.0731 6
 0 -10 9 183.202 93.248 6
 0 11 0 25.2367 31.0207 7
 0 -11 0 35.6782 45.0021 5
 0 11 -1 5696.17 171.673 7
 0 -11 -1 5558.16 209.981 5
 0 -11 1 6015.21 246.781 5
 0 -11 -2 5721.74 196.014 5
 0 -11 2 5463.67 250.037 5
 0 -11 3 106.492 67.9784 5
 0 -11 -3 63.9301 30.5797 5
 0 -11 3 47.8732 35.4397 6
 0 -11 4 318.438 82.9781 5
 0 11 4 258.124 44.1158 3
 0 -11 -4 261 28.8779 5
 0 -11 4 194.6 50.2387 6
 0 -11 5 912.686 131.182 5
 0 -11 5 795.261 101.194 6
 0 -11 6 914.806 126.96 6
 0 -11 6 1084.1 144.619 5
 0 -11 7 273.914 95.3047 6
 0 -11 7 223.747 93.1332 5
 0 -11 8 439.005 120.538 6
 0 -11 8 297.5 102.31 5
 0 -11 9 351.887 108.279 6
 0 -12 0 58.7478 49.4571 5
 0 12 0 81.5197 34.6511 7
 0 12 -1 5843.79 183.311 7
 0 -12 -1 5903.85 225.871 5
 0 -12 1 6111 261.435 5
 0 -12 2 210.278 71.1792 5
 0 -12 -2 266.291 58.6772 5
 0 -12 3 865.325 76.6836 6
 0 -12 3 997.422 118.97 5
 0 -12 -3 938.97 75.1843 5
 0 -12 4 22.8735 59.8735 5
 0 -12 -4 -17.8375 18.2918 5
 0 -12 4 24.3712 37.8016 6
 0 12 4 16.2316 28.9672 3
 0 -12 5 98.6718 61.9842 6
 0 -12 5 32.5325 77.5099 5
 0 -12 6 26.8529 65.4586 5
 0 -12 6 16.2303 48.3487 6
 0 -12 7 2657.13 214.543 6
 0 -12 7 2510.16 225.471 5
 0 -12 8 232.469 95.9573 5
 0 -12 8 176.083 90.4178 6
 0 -12 9 413.268 131.696 6
 0 -13 0 -4.40794 45.1871 5
 0 -13 -1 9008.32 296.45 5
 0 13 -1 8456.26 237.407 7
 0 -13 1 8505.81 322.366 5
 0 -13 2 555.264 97.0685 5
 0 -13 -2 536.632 70.9333 5
 0 -13 -3 2735.29 137.469 5
 0 -13 3 2857.8 200.865 5
 0 -13 -4 -6.9183 21.4982 5
 0 13 4 16.2658 33.2652 3
 0 -13 4 48.8227 74.9274 5
 0 -13 4 -27.7774 43.3271 6
 0 -13 5 5.2216 49.0893 6
 0 -13 5 -21.3738 61.4718 5
 0 13 5 42.1868 30.3111 3
 0 -13 6 39.1164 48.1984 6
 0 -13 6 49.4862 78.6073 5
 0 -13 7 0.44657 72.6397 5
 0 -13 7 75.81 76.1299 6
 0 -13 8 209.159 97.6655 6
 0 -13 8 216.44 92.4225 5
 0 -14 0 2656.17 175.852 5
 0 -14 1 1680.2 151.858 5
 0 -14 -1 1544.34 125.626 5
 0 14 -1 1748.68 109.681 7
 0 -14 -2 11812.4 336.524 5
 0 -14 2 11366.7 407.11 5
 0 -14 -3 318.56 54.4601 5
 0 -14 3 387.083 100.7 5
 0 -14 -4 5147.78 173.69 5
 0 14 4 4634.12 196.012 3
 0 -14 4 4583.52 274.697 5
 0 -14 5 849.352 137.951 5
 0 -14 5 800.099 104.332 6
 0 -14 6 467.048 91.2272 6
 0 -14 6 570.369 118.867 5
 0 -14 7 48.8918 72.3404 5
 0 -14 7 183.239 78.3154 6
 0 -14 8 0.85486 83.6772 5
 0 -15 0 -95.9321 59.4471 5
 0 -15 -1 1978.84 150.135 5
 0 -15 1 2133.29 173.347 5
 0 -15 2 28.372 80.9537 5
 0 -15 -2 29.0727 45.4334 5
 0 -15 3 994.131 133.749 5
 0 -15 -3 838.544 87.4952 5
 0 -15 -4 1076.13 85.9673 5
 0 15 4 1104.38 104.822 3
 0 -15 4 1124.97 150.634 5
 0 -15 5 1536.55 135.543 6
 0 -15 5 1433.07 175.348 5
 0 -15 6 868.46 139.111 5
 0 -15 6 754.366 111.14 6
 0 -15 7 53.3767 90.5269 5
 0 -15 8 400.848 126.988 5
 0 -16 0 437.643 97.4107 5
 0 -16 1 3491.56 227.263 5
 0 -16 -1 3349.06 201.503 5
 0 -16 -2 1600.32 135.999 5
 0 -16 2 1519.82 160.175 5
 0 -16 -3 3883.04 190.92 5
 0 -16 3 3826.2 258.36 5
 0 -16 4 2439.68 215.584 5
 0 -16 -4 2172.41 127.415 5
 0 -16 5 3187.05 254.663 5
 0 -16 6 2337.4 226.817 5
 0 -16 7 -2.09452 75.8041 5
 0 -16 8 150.8 102.449 5
 0 -17 0 58.5517 67.1947 5
 0 -17 1 738.201 117.984 5
 0 -17 -1 639.215 100.45 5
 0 -17 2 21680.8 623.928 5
 0 -17 -2 20306.8 519.875 5
 0 -17 3 34885.6 865.543 5
 0 -17 -3 35745.3 700.691 5
 0 -17 4 3945.04 277.706 5
 0 -17 5 1185.26 166.672 5
 0 -17 6 641.529 123.281 5
 0 -17 7 19.6398 91.085 5
 0 -17 8 978.628 183.723 5
 0 -18 0 103.431 71.5776 5
 0 -18 -1 1608.73 154.285 5
 0 -18 1 1381.05 163.272 5
 0 -18 2 5070.65 300.275 5
 0 -18 -2 5316.35 259.123 5
 0 -18 3 204.516 116.576 5
 0 -18 -3 191.521 71.6694 5
 0 -18 4 4856.63 317.366 5
 0 -18 5 4113.27 299.585 5
 0 -18 6 307.307 122.855 5
 0 -18 7 957.222 170.051 5
 0 -18 8 983.34 177.434 5
 0 -19 0 12.897 65.1489 5
 0 -19 1 1408.91 167.121 5
 0 -19 -1 1141.84 135.352 5
 0 -19 2 5795.98 330.525 5
 0 -19 -2 5343.13 266.551 5
 0 -19 3 20644.3 664.293 5
 0 -19 -3 21058.3 535.928 5
 0 -19 4 4866.54 323.596 5
 0 -19 5 2533.44 245.1 5
 0 -19 6 2654.74 259.041 5
 0 -19 7 609.861 160.633 5
 0 -20 0 5634.87 308.508 5
 0 -20 -1 895.019 129.795 5
 0 -20 1 631.008 127.484 5
 0 -20 2 567.303 123.23 5
 0 -20 -2 752.019 109.304 5
 0 -20 -3 1712.62 146.949 5
 0 -20 3 1904.05 210.444 5
 0 -20 4 944.656 162.734 5
 0 -20 5 557.997 149.11 5
 0 -20 6 2148.8 240.897 5
 0 -20 7 1918.01 237.056 5
 0 -21 0 164.23 87.9196 5
 0 -21 1 2691.92 232.149 5
 0 -21 -1 2648.47 214.81 5
 0 -21 2 315.873 113.126 5
 0 -21 -2 1.12866 58.6311 5
 0 -21 3 2837.24 255.724 5
 0 -21 -3 3050.59 205.245 5
 0 -21 4 2439.82 248.198 5
 0 -21 5 1644.45 217.793 5
 0 -21 6 263.14 127.988 5
 0 -22 0 877.787 143.741 5
 0 -22 1 691.943 141.568 5
 0 -22 -1 725.617 126.61 5
 0 -22 -2 461.502 93.3247 5
 0 -22 2 447.756 114.543 5
 0 -22 3 659.304 146.128 5
 0 -22 -3 561.37 100.701 5
 0 -22 4 1651.52 215.132 5
 0 -22 5 71.8045 96.1723 5
 0 -22 6 119.848 110.708 5
 0 -23 0 197.932 98.2473 5
 0 -23 -1 958.133 150.396 5
 0 -23 1 1040.13 158.06 5
 0 -23 -2 249.065 95.6404 5
 0 -23 2 235.477 114.56 5
 0 -23 3 -24.4297 81.2697 5
 0 -23 4 266.713 117.417 5
 0 -23 5 124.529 110.088 5
 0 -24 0 5321.6 334.136 5
 0 -24 1 544.065 116.994 5
 0 -24 -1 586.049 120.711 5
 0 -24 -2 301.528 90.9105 5
 0 -24 2 278.608 97.6703 5
 0 -24 3 571.25 152.408 5
 0 -24 4 115.707 95.2857 5
 0 -25 0 210.356 108.623 5
 0 -25 -1 1404.15 180.118 5
 0 -25 1 1439.68 192.21 5
 0 -25 2 2174.27 241.309 5
 0 -25 -2 1885.12 201.357 5
 0 -25 3 -180.923 114.556 5
 0 -25 4 -54.7339 110.925 5
 0 -26 0 8254.24 444.131 5
 0 -26 1 357.571 130.677 5
 0 -26 -1 456.774 119.888 5
 0 -26 -2 416.577 114.789 5
 0 -26 2 306.327 128.235 5
 0 -26 3 476.261 132.942 5
 0 -27 0 307.521 144.71 5
 0 -27 1 840.809 166.299 5
 0 -27 -1 785.739 151.266 5
 0 -27 2 3193.92 299.612 5
 0 -28 0 9134.26 485.207 5
 0 -28 1 412.606 129.567 5
 0 -28 -1 369.033 122.472 5
 0 -29 0 102.246 92.5993 5
 0 -29 -1 207.396 110.975 5
 -1 0 7 32.8723 37.5591 1
 1 0 -6 40.0229 15.4023 4
 1 0 -6 2.48894 30.2811 5
 1 0 -5 25.1198 28.9105 5
 1 0 -5 19.3843 13.649 4
 1 0 -5 3.14154 15.8425 3
 1 0 -4 2814.4 89.6874 3
 -1 0 4 2647.55 127.589 7
 1 0 -4 2582.44 114.964 5
 1 0 -3 23.8386 31.7598 7
 1 0 -3 31.1413 27.2305 5
 -1 0 3 29.2809 28.2429 7
 1 0 -3 -2.81902 18.6728 3
 1 0 -2 617.622 50.3289 7
 -1 0 2 510.126 44.3132 7
 1 0 -1 2.5791 21.7328 1
 -1 0 1 -24.5452 24.1122 1
 1 0 -1 15.8634 21.7096 7
 1 0 0 32095.5 450.928 1
 1 0 1 15.2953 32.9391 6
 -1 0 -1 5.54763 24.3229 4
 -1 0 -1 -0.84959 32.5434 6
 1 0 1 44.9223 29.5865 4
 -1 0 -2 973110 11217.1 4
 -1 0 -2 977504 11259.8 2
 1 0 2 999999 11215.6 4
 1 0 2 968577 11304 6
 -1 0 -3 41.2157 29.3076 4
 1 0 3 78.8311 57.1175 6
 -1 0 -3 75.6619 37.97 2
 1 0 3 29.3465 26.8652 4
 1 0 3 41.5904 30.9871 5
 1 0 4 42534.9 644.426 5
 -1 0 -4 43368 650.74 4
 1 0 5 -17.1557 26.5908 5
 -1 0 -5 -15.9097 26.1289 4
 1 0 6 3751.26 249.353 6
 1 0 6 3746.9 150.859 5
 1 0 7 -182.731 107.037 6
 1 0 8 430.482 124.014 6
 1 0 9 222.69 121.914 6
 1 1 -6 1832.5 115.75 5
 -1 1 6 1875.63 103.626 1
 1 1 -6 1776.07 86.1589 4
 1 -1 -6 1850.7 102.854 5
 1 1 -6 1912 87.0282 3
 1 1 -5 873.74 81.0238 5
 1 1 -5 813.405 56.931 3
 -1 1 5 785.603 65.893 1
 1 -1 -5 726.297 59.8742 5
 1 -1 -4 2865.45 113.646 5
 1 1 -4 3001.05 129.918 5
 1 1 -4 3066.93 106.402 3
 -1 1 4 2948.73 115.309 1
 -1 1 4 2989.99 141.582 7
 -1 -1 4 2909.77 126.305 7
 1 1 -3 357.152 45.9393 5
 1 1 -3 382.312 39.5895 3
 1 -1 -3 342.736 39.0123 5
 1 -1 -3 527.78 59.2255 7
 -1 1 3 396.369 42.3064 1
 1 1 -3 361.721 45.0689 7
 -1 -1 3 410.111 44.7688 7
 -1 1 3 370.819 47.55 7
 -1 1 2 2226.31 83.4126 1
 1 -1 -2 2116.84 93.1914 7
 -1 -1 2 2115.44 79.0637 7
 1 1 -2 2109.62 77.9034 7
 -1 1 2 2091.22 92.3235 7
 -1 1 2 2242.82 65.8633 3
 1 1 -2 2115.6 93.0785 5
 1 1 -2 1956.89 78.0576 3
 1 -1 -1 34374.6 482.96 1
 -1 1 1 34370.7 490.249 7
 -1 1 1 33942.6 481.764 1
 -1 -1 1 34704.2 481.808 3
 1 1 -1 34806.9 482.919 3
 1 -1 -1 34501.2 489.617 7
 1 -1 -1 34509.3 468.247 4
 -1 1 0 43956.1 592.661 4
 1 1 0 43636.2 585.13 1
 -1 -1 -1 1544.94 80.0241 6
 -1 1 -1 1722.69 85.8326 6
 1 1 1 1619.77 65.002 1
 1 -1 1 1612.82 84.8834 6
 -1 1 -1 1681.34 75.8178 4
 1 -1 1 1538.09 74.7227 4
 1 1 1 1582.59 82.0532 6
 1 1 1 1723.59 73.4052 4
 -1 -1 -2 308566 3702.46 2
 1 -1 2 308165 3656.92 4
 -1 1 -2 312890 3659.68 4
 -1 1 -2 317242 3667.23 2
 1 1 2 310940 3730.35 6
 1 -1 2 313004 3725.44 6
 1 1 2 318123 3631.96 4
 -1 -1 -3 9698.25 273.813 2
 1 -1 3 9552.04 291.95 6
 -1 -1 -3 9496.04 210.526 4
 1 1 3 9614.22 209.002 4
 1 -1 3 9837.95 231.243 4
 1 -1 3 9393.54 226.256 5
 1 1 3 9241.96 193.613 5
 1 1 3 9863.2 272.856 2
 -1 1 -3 9636.74 231.768 4
 -1 1 -3 9530.23 251.676 2
 1 1 4 9208.64 215.045 4
 1 -1 4 9690.67 324.881 6
 -1 1 -4 9219.44 241.873 4
 1 1 4 9434.1 207.602 5
 -1 -1 -4 8901.01 214.561 4
 1 -1 4 9384.22 241.591 5
 1 1 5 122.921 32.0843 5
 -1 1 -5 34.1851 29.6449 4
 1 -1 5 164.638 69.7935 6
 1 -1 5 66.3396 38.5122 5
 1 -1 6 216.105 86.2783 6
 1 1 6 353.329 44.8811 5
 1 -1 6 287.678 50.9966 5
 1 1 6 451.171 104.822 6
 1 -1 7 1082.89 156.538 6
 1 1 7 973.024 139.06 6
 1 1 8 -49.4425 93.106 6
 1 -1 8 2.68443 85.2226 6
 1 -1 9 24.8844 85.3633 6
 1 1 9 95.3493 94.9344 6
 1 -2 -6 1524.94 85.4998 5
 1 2 -6 1613.69 91.2306 3
 1 2 -6 1564.28 91.333 4
 -1 2 6 1702.37 92.1471 1
 -1 -2 5 3784.35 154.165 7
 1 2 -5 3739.6 166.608 5
 1 -2 -5 3781.71 130.082 5
 -1 2 5 3650.19 129.248 1
 -1 2 4 257.087 37.5425 1
 -1 -2 4 277.697 43.1134 7
 1 -2 -4 273.086 36.7758 5
 1 2 -4 300.3 52.8024 5
 1 2 -3 12196.6 240.555 7
 1 -2 -3 12504.1 294.088 7
 -1 -2 3 12445 285.238 5
 -1 2 3 11961 232.882 1
 -1 -2 3 11577 236.644 7
 -1 2 3 12534.6 292.864 7
 1 2 -3 12292.6 280.637 5
 -1 2 2 576.606 55.7755 7
 1 2 -2 628.058 40.4505 7
 1 -2 -2 651.003 35.3717 4
 1 2 -2 594.522 57.5136 5
 1 -2 -2 648.917 44.9395 1
 1 -2 -2 609.007 60.6108 7
 -1 2 2 580.404 43.3575 1
 1 -2 -1 1175.9 67.8058 7
 1 2 -1 1258.33 70.598 5
 -1 2 1 1224.56 66.4076 7
 1 2 -1 1182.57 64.5759 3
 -1 2 1 1203.37 55.3057 4
 1 -2 -1 1234.97 56.7448 4
 1 -2 -1 1171.27 59.687 1
 -1 -2 0 5827.73 140.726 1
 1 2 0 6052.31 143.741 3
 -1 2 0 6064.29 145.589 4
 -1 -2 0 5988.21 144.076 3
 1 2 1 12870.1 219.402 1
 1 -2 1 13086.1 259.513 4
 1 -2 1 12919.7 262.485 6
 -1 2 -1 13280.4 262.678 6
 -1 -2 -1 13050.1 254.52 6
 -1 -2 -1 13272.2 220.617 1
 1 2 1 12893.8 257.258 6
 -1 2 -1 12995.3 256.561 4
 1 2 2 29542.6 408.929 1
 -1 -2 -2 29874.5 515.62 2
 1 2 2 28870.1 516.183 6
 1 -2 2 29467.4 475.415 5
 1 2 2 29374.9 441.502 4
 1 -2 2 29580.9 518.465 6
 -1 2 -2 30076.8 456.381 2
 -1 2 -2 28824.5 477.095 4
 1 -2 2 28816.5 477.33 4
 -1 2 -3 583.615 62.8617 2
 1 2 3 606.529 73.8871 2
 1 2 3 626.496 48.6123 4
 1 -2 3 606.596 63.3877 5
 1 2 3 625.139 40.3426 5
 -1 2 -3 704.441 62.8319 4
 1 -2 3 579.741 79.6124 6
 -1 -2 -3 477.264 70.6665 2
 1 -2 4 22083.6 527.179 6
 1 2 4 22181.8 345.752 5
 1 -2 4 21998.3 437.982 5
 -1 2 -4 22494.8 432.6 4
 1 2 4 22055.1 371.313 4
 -1 2 -5 13564 330.389 4
 1 -2 5 13966.1 342.637 5
 1 2 5 13579.9 252.392 5
 1 -2 5 13996.6 442.49 6
 1 -2 6 152.69 53.0174 5
 1 -2 6 170.286 81.7226 6
 1 2 6 156.231 26.2651 5
 1 -2 7 2.65493 36.28 5
 1 -2 7 -59.3315 80.7232 6
 1 2 7 -94.9175 94.7006 6
 1 -2 8 -45.0509 88.469 6
 1 2 8 -39.4325 101.178 6
 1 -2 9 -55.7077 81.568 6
 1 2 9 -76.0426 108.451 6
 -1 3 6 6272.04 164.519 1
 1 3 -6 5825.43 200.664 4
 1 -3 -6 5511.21 154.142 5
 -1 3 5 2308.12 92.5722 1
 1 -3 -5 2391.47 93.2868 5
 -1 -3 5 2423.85 117.479 7
 -1 -3 5 2464.85 144.935 5
 1 -3 -4 4037.54 119.401 5
 -1 -3 4 4014.32 174.27 5
 -1 -3 4 4261.38 136.478 7
 1 3 -4 4294.48 176.672 5
 -1 3 4 3974.66 119.165 1
 1 -3 -3 1234.61 95.4105 7
 -1 -3 3 974.845 79.8709 5
 -1 3 3 1141.31 85.347 7
 1 3 -3 1101.35 83.7615 5
 -1 -3 3 977.113 55.6482 7
 -1 3 3 1097.61 58.4467 1
 1 -3 -2 24.8504 21.4435 1
 1 3 -2 29.6757 34.1199 5
 -1 -3 2 33.1952 34.1683 5
 1 -3 -2 34.6159 18.103 4
 1 3 -2 56.739 17.1198 7
 -1 3 2 39.4354 19.0236 4
 1 -3 -2 37.0238 32.3636 7
 -1 3 2 33.0674 27.4845 7
 -1 -3 1 3115.42 120.38 5
 1 3 -1 3309.83 120.197 5
 1 -3 -1 3231.97 117.095 7
 -1 3 1 3121.96 98.6776 4
 -1 3 1 3096.4 111.227 7
 1 -3 -1 3265.83 100.601 4
 1 3 0 13811.2 253.346 5
 -1 3 0 14020.3 264.57 4
 1 -3 0 13517 262.182 4
 1 3 0 13549.6 257.639 3
 -1 -3 0 14024.9 259.181 3
 -1 -3 -1 5946.33 148.763 3
 -1 3 -1 5886.9 164.453 6
 1 3 1 5953.97 157.191 6
 1 -3 1 5845.93 169.957 4
 -1 3 -1 5948.77 169.226 4
 -1 -3 -1 5786.18 133.84 1
 -1 3 -2 49194.5 665.763 2
 1 -3 2 48608.6 754.059 6
 1 3 2 49033.3 625.038 1
 -1 3 -2 50873.6 736.222 4
 -1 -3 -2 47509 760.949 2
 1 -3 2 49009.6 729.378 5
 -1 -3 -2 48475.4 668.95 3
 1 3 2 49356.1 753.591 6
 -1 3 -3 457.781 59.5102 4
 -1 -3 -3 389.829 68.3191 2
 1 3 3 359.785 38.8119 4
 1 3 3 398.271 28.0163 1
 1 -3 3 411.995 59.4985 5
 1 -3 3 371.414 68.5581 6
 -1 3 -4 13057.1 319.578 4
 1 3 4 13411 250.61 4
 1 3 4 12266 203.416 5
 1 3 4 12805.8 207.385 1
 1 -3 4 13744.8 393.402 6
 1 -3 4 13323.5 331.592 5
 1 3 5 368.808 26.8084 1
 -1 3 -5 423.725 60.2756 4
 1 3 5 325.334 25.2382 5
 1 -3 5 329.587 62.8327 5
 1 -3 5 502.908 94.7143 6
 -1 -3 -5 431.677 37.835 3
 1 -3 6 873.97 95.9755 5
 1 -3 6 821.218 120.613 6
 1 -3 7 538.269 79.4959 5
 1 -3 7 456.591 116.76 6
 1 3 7 482.325 94.9902 6
 1 -3 8 220.137 95.8913 6
 1 3 8 50.5081 80.8032 6
 1 3 9 5.62183 95.987 6
 1 -3 9 28.1264 83.0351 6
 1 4 -7 32.8183 36.3063 3
 1 -4 -6 77.148 19.5188 5
 -1 -4 6 81.7068 31.1784 7
 -1 -4 5 172.603 33.847 7
 1 -4 -5 123.284 23.5342 5
 -1 -4 5 115.632 55.5682 5
 1 -4 -4 190.162 26.7854 5
 -1 -4 4 201.571 57.1917 5
 -1 -4 4 155.056 28.5294 7
 1 -4 -3 22004.9 344.685 1
 1 -4 -3 21664.6 458.243 7
 -1 -4 3 21480.7 444.297 5
 1 4 -3 23395.9 454.26 5
 1 -4 -2 19218 322.972 1
 1 4 -2 20093.1 390.472 5
 -1 -4 2 19574.9 390.832 5
 -1 4 2 19897.4 386.776 7
 1 -4 -2 19496.2 385.095 7
 -1 4 2 19516.5 305.92 4
 -1 4 1 11794.1 232.642 4
 -1 -4 1 12114 266.397 5
 1 4 -1 11984.4 263.876 5
 1 -4 -1 11983.3 235.371 4
 -1 4 1 12127.9 257.774 7
 1 -4 -1 11390.1 251.622 7
 -1 4 0 40409 589.465 4
 1 4 0 40047.6 575.275 5
 -1 -4 0 38708.8 512.16 6
 1 -4 0 39421.7 565.327 7
 1 4 0 38795.8 577.802 3
 1 -4 0 38789.2 585.956 4
 -1 -4 0 38864.7 572.286 5
 1 4 1 10340.9 223.284 3
 -1 -4 -1 10668.9 223.314 3
 -1 4 -1 11057.2 254.621 4
 1 4 1 10532 204.796 5
 -1 4 -1 10838.1 234.919 6
 1 4 1 10592.6 222.544 6
 -1 4 -2 13908.3 313.131 6
 -1 -4 -2 13326.8 330.548 2
 1 -4 2 13242.4 308.699 5
 -1 -4 -2 13690.6 260.004 3
 -1 4 -2 13835.2 313.366 4
 -1 -4 -2 14116.2 223.065 1
 1 -4 2 13475.4 312.035 6
 -1 4 -2 13857.3 237.592 2
 1 -4 3 2206.44 124.079 5
 1 -4 3 2286.28 137.675 6
 -1 -4 -3 2368.43 144.688 2
 -1 -4 -3 2246.13 87.842 3
 1 4 3 2199.62 89.6785 4
 -1 4 -3 2384.27 126.735 4
 1 -4 4 329.716 73.261 6
 1 4 4 387.407 37.3461 4
 1 -4 4 483.901 69.8693 5
 -1 -4 -4 409.368 37.0988 3
 -1 4 -4 485.583 64.79 4
 1 -4 5 131.58 54.6665 6
 -1 -4 -5 317.053 31.4663 3
 1 -4 5 338.144 67.1655 5
 1 4 5 287.994 30.4312 4
 1 -4 6 1445.69 123.213 5
 1 -4 6 1152.25 138.05 6
 1 4 7 26.1398 71.2348 6
 1 -4 7 91.3924 54.395 5
 1 -4 7 -39.177 78.4391 6
 1 4 8 26.601 83.881 6
 1 -4 8 34.0006 88.8325 6
 1 4 9 232.389 126.266 6
 1 -4 9 273.803 123.75 6
 -1 -5 10 1460.65 206.853 6
 -1 -5 6 110.599 63.0527 5
 -1 -5 6 147.524 33.5288 7
 1 -5 -5 147.582 19.0511 5
 -1 -5 5 172.172 30.0233 7
 -1 -5 5 133.92 51.1181 5
 -1 -5 4 -9.8018 15.7072 7
 -1 -5 4 44.0345 41.0337 5
 1 -5 -3 1192.65 59.8661 1
 -1 -5 3 1095.12 97.9227 5
 1 -5 -3 866.7 89.2804 7
 -1 5 3 1119.22 49.3772 4
 1 5 -3 1237.55 96.8836 5
 -1 5 2 28325.8 506.684 7
 -1 -5 2 27423 514.159 5
 -1 5 2 28158.6 426.066 4
 1 -5 -2 27735.1 511.141 7
 1 5 -2 28948.3 519.72 5
 1 -5 -1 8290.91 215.69 7
 1 5 -1 8598.2 225.996 5
 -1 5 1 8437.25 218.515 7
 -1 5 1 8789.57 205.761 4
 -1 -5 1 8321.69 227.905 5
 1 -5 0 35135.4 533.954 7
 -1 -5 0 35910.5 466.154 6
 -1 -5 0 35937.3 553.423 5
 -1 5 0 36125 566.677 4
 1 5 0 35979.9 552.404 5
 1 5 1 29.2901 23.4683 5
 -1 5 -1 62.1413 32.5862 6
 1 5 1 26.4028 31.8849 6
 -1 -5 -1 44.4411 42.5416 2
 1 5 1 -15.4741 28.0576 3
 1 -5 1 -1.67139 39.0889 5
 -1 5 -1 37.5715 38.9013 4
 1 5 2 2356.38 77.1857 5
 -1 5 -2 2342.85 118.135 6
 1 -5 2 2415.26 121.226 6
 -1 -5 -2 2381.57 78.0543 1
 1 -5 2 2458.06 131.083 5
 -1 -5 -2 2256.71 137.062 2
 -1 5 -2 2368.57 72.5014 2
 -1 5 -2 2454.4 129.547 4
 1 -5 3 402.269 68.9932 6
 -1 -5 -3 369.82 72.1779 2
 -1 5 -3 351.592 60.6387 4
 1 -5 3 493.51 71.1304 5
 1 -5 4 6204.69 236.115 5
 1 5 4 6029.84 156.064 4
 1 -5 4 6484.88 259.879 6
 1 -5 5 2216.77 170.297 6
 1 5 5 1979.15 75.5091 4
 1 -5 5 2449.65 155.707 5
 1 -5 6 110.442 76.0787 6
 1 -5 6 45.5963 51.5851 5
 1 -5 7 51.7172 58.4049 5
 1 -5 7 82.8484 78.8506 6
 1 5 8 32.0216 87.2978 6
 1 -5 8 -70.5659 91.7753 6
 1 5 9 146.69 88.5692 6
 1 -5 9 -5.506 85.6372 6
 -1 -6 10 240.417 108.849 6
 -1 -6 6 833.481 108.452 5
 -1 -6 5 29.5794 43.3612 5
 -1 -6 5 44.2318 21.1396 7
 -1 -6 4 197.162 59.7994 5
 1 -6 -3 7308.61 170.213 1
 1 -6 -3 7284.18 255.816 7
 -1 6 3 7549.08 162.265 4
 -1 -6 3 7157.2 250.021 5
 -1 -6 2 1968.22 122.405 5
 -1 6 2 2089.14 92.1556 4
 1 -6 -2 2044.49 119.602 7
 1 6 -2 2165.74 125.657 5
 -1 6 2 2000.87 116.982 7
 -1 6 1 14292.8 298.38 4
 -1 6 1 13981.2 310.147 7
 -1 -6 1 14228.3 329.085 5
 1 -6 -1 14115.6 310.172 7
 1 6 -1 14888.1 327.647 5
 -1 6 0 289.248 46.6595 7
 -1 6 0 274.36 45.151 4
 1 -6 0 388.801 51.825 7
 1 -6 0 393.731 58.1901 5
 1 6 0 379.998 50.5024 5
 -1 -6 0 311.115 52.0752 5
 1 -6 1 3349.79 150.713 5
 -1 -6 -1 3350.86 144.698 2
 1 6 1 3294.98 130.088 3
 -1 6 -1 3410.19 126.968 6
 1 6 1 3694 119.778 6
 -1 -6 -1 3380.14 121.819 5
 1 6 1 3608.19 122.395 5
 -1 6 -1 3522.86 151.329 4
 1 -6 1 3437.49 117.877 7
 -1 6 -2 30516.3 555.863 4
 -1 -6 -2 29166.7 562.219 2
 1 -6 2 28544.4 545.452 5
 1 -6 2 29041.8 517.619 6
 -1 6 -2 28517.9 512.068 6
 1 6 2 28418.8 471.91 3
 1 6 2 28907 426.509 5
 -1 -6 -3 3432.9 185.521 2
 1 -6 3 3439.33 171.359 6
 1 6 3 3262.61 76.6102 5
 1 -6 3 3573.76 173.033 5
 1 -6 4 2784.9 166.287 5
 1 6 4 2892.99 107.017 4
 1 -6 4 2927.09 175.105 6
 1 -6 5 332.324 65.3221 5
 1 6 5 313.937 31.0395 4
 1 -6 5 472.083 88.6248 6
 1 -6 6 1999.52 180.273 6
 1 -6 6 2323 165.708 5
 1 -6 7 752.828 128.487 6
 1 -6 7 770.553 111.073 5
 1 6 8 1060.63 168.057 6
 1 -6 8 1333.66 178.293 6
 1 -6 9 540.291 151.057 6
 1 6 9 430.369 129.415 6
 -1 -7 10 1192.56 192.249 6
 -1 -7 9 505.743 131.496 6
 -1 -7 7 515.196 97.2096 5
 -1 -7 6 2225.64 171.948 5
 -1 -7 5 275.315 70.3093 5
 -1 7 4 6953.29 139.085 4
 -1 -7 4 7380.16 280.291 5
 1 -7 -4 7223.58 156.804 1
 -1 7 3 4030.29 124.276 4
 -1 -7 3 3659.69 184.89 5
 1 -7 -3 3780.47 191.008 7
 -1 7 2 9558.34 232.301 4
 -1 -7 2 10209.7 295.606 5
 1 -7 -2 9533.2 281.949 7
 -1 7 1 799.869 68.7281 4
 -1 7 1 735.93 70.9634 7
 -1 -7 1 784.526 81.2213 5
 1 -7 -1 786.728 73.5235 7
 1 7 -1 883.695 82.9458 5
 -1 7 0 2823.93 121.014 7
 -1 -7 0 2815.77 133.641 5
 1 -7 0 2696.54 133.768 5
 1 -7 0 2792.18 119.619 7
 1 7 0 2962.64 130.722 5
 -1 7 0 2946.01 137.47 4
 -1 7 -1 26961.4 455.029 6
 1 7 1 26749.8 433.567 6
 -1 7 -1 28679.5 536.836 4
 1 7 1 27520.1 463.407 5
 1 -7 1 26492.3 520.664 5
 -1 -7 -1 27199 508.113 2
 -1 -7 -1 26733.4 460.778 5
 -1 7 -2 8546.24 236.813 6
 1 7 2 8635.31 193.665 5
 1 7 2 8343.24 222.713 3
 -1 -7 -2 9182.98 283.159 2
 1 -7 2 8300.54 268.454 5
 1 -7 3 2911.11 163.058 5
 1 7 3 2932.7 80.6001 5
 -1 -7 -3 3217.21 181.257 2
 1 -7 3 2954.91 158.696 6
 -1 -7 -3 2860.3 80.9735 1
 1 -7 4 316.724 71.1952 6
 1 -7 4 397.116 78.5639 5
 1 -7 5 183.255 65.404 5
 1 -7 5 143.69 65.3006 6
 1 7 5 205.094 26.9924 4
 1 -7 6 35.8875 54.9416 5
 1 -7 6 128.68 73.4811 6
 1 -7 7 4348.43 246.563 5
 1 -7 7 3978.46 276.379 6
 1 7 8 409.572 116.379 6
 1 -7 8 348.684 100.946 6
 1 7 9 40.3898 79.824 6
 1 -7 9 190.317 106.475 6
 -1 -8 10 -80.7837 104.371 6
 -1 -8 9 38.997 84.3534 6
 -1 -8 7 181.119 63.2058 5
 -1 -8 6 1108.7 131.448 5
 -1 -8 5 857.937 111.367 5
 1 -8 -4 8103.95 175.262 5
 -1 8 4 8177.29 175.8 4
 1 -8 -4 8040.2 176.833 1
 -1 -8 4 8309.3 307.606 5
 -1 -8 3 9345.94 311.558 5
 1 -8 -3 9110.76 305.659 7
 -1 8 3 9189.15 220.517 4
 1 -8 -3 8972.51 210.924 5
 1 -8 -2 12793.5 281.261 5
 1 8 -2 12193.3 191.458 7
 1 -8 -2 13184.6 343.572 7
 -1 -8 2 13284.8 359.022 5
 -1 8 2 13115.6 293.315 4
 -1 8 1 190.826 45.1116 7
 -1 8 1 134.481 43.703 4
 1 -8 -1 86.489 42.0829 5
 -1 -8 1 185.503 57.2911 5
 1 -8 -1 81.3532 37.8834 7
 -1 8 0 -6.07702 28.3189 7
 1 8 0 78.3934 40.8308 5
 -1 -8 0 64.1854 47.7357 5
 1 -8 0 34.3408 36.761 7
 1 -8 0 67.4462 50.7976 5
 1 -8 1 8756.12 212.393 7
 1 8 1 8646.43 199.629 6
 -1 8 -1 9112.08 219.236 6
 1 8 1 8947.47 233.912 5
 -1 -8 -1 8658.27 259.772 2
 -1 -8 -1 9043.8 234.263 5
 1 -8 1 8959.09 276.128 5
 -1 8 -2 16.1467 30.5336 6
 -1 -8 -2 68.8967 48.1981 2
 1 -8 2 50.4929 59.3225 5
 1 8 2 34.8877 35.5296 3
 1 8 2 39.2804 27.5544 5
 1 -8 2 -35.4564 27.2076 7
 1 -8 3 6962.19 269.284 5
 1 8 3 6638.11 199.142 3
 -1 -8 -3 7131.51 155.543 1
 -1 -8 -3 6869.05 272.756 2
 1 8 3 6920.25 151.867 5
 1 -8 3 7038.49 245.506 6
 1 -8 4 1010.23 108.468 6
 1 -8 4 890.823 105.327 5
 1 -8 5 10275.6 364.273 5
 1 -8 5 9891.33 365.755 6
 1 8 5 9976.78 215.309 4
 1 -8 6 4341 261.808 6
 1 -8 6 4046.21 236.211 5
 1 -8 7 1699.79 163.227 5
 1 -8 7 1512.71 175.115 6
 1 -8 8 2315.19 231.161 6
 1 8 8 2592.14 246.361 6
 1 -8 9 2339.98 250.898 6
 1 8 9 2796.93 280.403 6
 -1 -9 10 92.9874 101.301 6
 -1 -9 9 612.04 139.051 6
 -1 -9 8 43.9408 65.0203 5
 -1 -9 8 6.10522 68.6282 6
 -1 -9 7 1368.15 157.717 5
 -1 -9 6 1857 167.072 5
 -1 -9 5 11040.2 393.073 5
 -1 9 4 6.95245 21.124 4
 1 -9 -4 3.15096 16.718 1
 -1 -9 4 -24.156 52.0948 5
 1 -9 -4 9.4091 19.2574 5
 1 -9 -3 8470.91 299.757 7
 -1 9 3 7708.2 216.586 4
 1 -9 -3 8144.16 208.757 5
 -1 -9 3 7586.98 291.155 5
 1 -9 -2 21571.7 482.135 7
 1 9 -2 21079.6 306.91 7
 -1 -9 2 21464.1 496.839 5
 -1 9 2 21347 426.298 4
 1 -9 -2 22004.6 416.914 5
 1 9 -1 24069.7 393.179 7
 1 -9 -1 23284.1 463.435 5
 -1 -9 1 22929.9 495.862 5
 1 -9 -1 23222.4 474.691 7
 1 -9 0 4649.04 167.798 7
 -1 -9 0 4476.08 167.961 2
 1 -9 0 4574.44 189.741 5
 1 9 0 4981.53 189.456 5
 -1 9 0 4313.38 168.203 7
 -1 -9 0 4684.99 188.013 5
 1 9 1 10343.2 218.976 6
 -1 -9 -1 10030.4 263.782 5
 1 -9 1 10314.6 241.272 7
 -1 -9 -1 10354.6 293.41 2
 1 -9 1 10180.4 306.503 5
 1 9 1 10292.9 266.971 5
 -1 9 -1 10133.2 237.174 6
 -1 9 -1 9329.12 176.326 2
 -1 9 -2 2605.23 125.404 6
 -1 -9 -2 2459.36 112.027 5
 1 -9 2 2569.66 103.787 7
 -1 -9 -2 2380.21 150.871 2
 1 9 2 2354.88 124.206 3
 1 9 2 2505.68 112.623 5
 1 -9 2 2626.19 159.561 5
 1 9 3 1947.93 82.431 5
 1 -9 3 1736.27 145.053 5
 1 -9 3 1908.88 128.99 6
 1 9 3 1939.73 109.253 3
 -1 -9 -3 1928.96 150.929 2
 1 -9 4 2446.63 174.39 5
 1 -9 4 2360.96 159.532 6
 1 9 5 1966.35 91.3489 4
 1 -9 5 2040.89 170.836 5
 1 -9 5 2163.98 167.14 6
 1 -9 6 10231.6 406.729 6
 1 -9 6 9961.7 386.608 5
 1 -9 7 33.6482 61.3348 5
 1 -9 7 94.3809 74.6677 6
 1 9 8 3822.72 303.872 6
 1 -9 8 4153.44 301.366 6
 1 -9 9 -33.8866 92.2147 6
 1 9 9 -33.0632 97.5458 6
 -1 -10 10 4178.06 337.495 6
 -1 -10 9 396.197 117.275 6
 -1 -10 8 67.0549 72.6247 6
 -1 -10 8 36.1706 67.4204 5
 -1 -10 7 -56.617 69.1193 5
 -1 -10 6 164.939 77.8082 5
 -1 10 5 226.649 25.1197 4
 -1 10 5 233.852 24.8841 3
 -1 -10 5 348.597 92.5977 5
 1 -10 -4 10103.4 229.511 1
 1 -10 -4 9973.62 223.054 5
 -1 -10 4 10011.5 364.306 5
 -1 10 4 10169.1 240.008 4
 -1 -10 3 1397.58 128.483 5
 1 -10 -3 1247.45 84.7803 5
 -1 10 3 1247 90.1268 4
 1 10 -2 35689.3 477.459 7
 1 -10 -2 34655.3 596.011 5
 -1 -10 2 34101 691.802 5
 1 -10 -2 33830.8 669.798 7
 -1 10 2 34205 613.49 4
 -1 -10 2 33519.2 489.395 6
 1 -10 -1 456.274 69.2425 7
 -1 10 1 588.619 68.7124 2
 1 10 -1 438.645 46.7083 7
 1 -10 -1 555.761 76.5599 5
 -1 -10 1 542.208 88.1174 5
 1 -10 0 7807.32 234.414 7
 -1 -10 0 7753.19 230.817 2
 -1 -10 0 8097.18 264.61 5
 1 -10 0 7254.74 257.061 5
 -1 10 0 7577.43 201.436 2
 -1 10 0 8078.77 240.882 7
 -1 -10 -1 7549.7 254.916 2
 1 10 1 7624.11 184.662 6
 1 10 1 8041.35 241.867 5
 1 -10 1 7595.37 209.335 7
 -1 10 -1 7301.45 154.21 2
 -1 -10 -1 7601.43 239.047 5
 -1 10 -1 7757.01 202.631 6
 1 -10 1 7793.94 276.704 5
 1 -10 2 51.3991 30.5024 7
 -1 -10 -2 71.145 59.5459 2
 -1 -10 -2 60.0255 35.3132 5
 1 -10 2 -30.9751 65.4655 5
 1 10 2 80.4142 43.8855 3
 1 10 2 21.6139 27.1832 5
 -1 10 -2 -10.8198 30.181 6
 -1 -10 -3 1763.38 146.625 2
 1 10 3 1839.13 110.643 3
 1 -10 3 1819.41 149.742 5
 1 10 3 1909.31 89.3623 5
 1 -10 3 1905.12 86.2555 7
 1 -10 4 3061.74 200.344 5
 1 -10 4 3006.42 178.413 6
 1 -10 5 6201.19 299.646 5
 1 -10 5 5714.19 278.267 6
 1 -10 6 208.204 80.817 6
 1 -10 6 225.464 83.5708 5
 1 -10 7 168.443 64.6716 5
 1 -10 7 293.555 97.3771 6
 1 -10 8 117.745 86.3878 6
 1 -10 8 38.487 74.8547 5
 1 10 8 -1.2734 70.4201 6
 1 10 9 -37.8141 91.1058 6
 1 -10 9 -46.164 92.6843 6
 -1 -11 10 753.375 171.162 6
 -1 -11 9 4966.3 337.393 6
 -1 -11 8 3385.98 260.291 6
 -1 -11 8 3340.3 253.738 5
 -1 -11 7 212.865 92.2637 5
 -1 -11 7 219.201 79.0931 6
 -1 -11 6 215.943 71.0801 6
 -1 -11 6 356.778 98.2079 5
 -1 11 5 1918.06 81.5937 3
 -1 -11 5 1942.11 175.242 5
 1 -11 -5 1766.73 65.6242 5
 -1 -11 4 67.2105 54.8148 5
 1 -11 -4 108.974 29.9879 5
 -1 11 4 155.348 37.2631 4
 -1 -11 3 883.678 113.376 5
 -1 11 3 1006.26 85.6634 4
 1 -11 -3 802.688 72.6011 5
 -1 -11 3 915.843 70.7896 6
 -1 -11 2 3848.12 105 6
 1 -11 -2 4347.2 178.558 5
 -1 -11 2 4189.89 218.459 5
 1 -11 -2 4222.37 206.792 7
 1 11 -2 3998.12 112.388 7
 1 11 -1 285.016 41.6914 7
 1 -11 -1 234.306 63.4412 5
 1 -11 -1 341.958 65.6798 7
 -1 -11 1 384.998 74.1429 5
 1 11 0 24129.2 466.94 7
 -1 -11 0 23569.8 512.528 5
 -1 -11 0 23024.5 462.169 2
 1 -11 0 23421.7 473.105 7
 1 -11 0 23782.7 520.296 5
 -1 11 0 24094.7 478.885 7
 -1 11 0 23731.4 426.995 2
 1 11 1 7310.56 179.976 6
 -1 -11 -1 7498.22 260.155 2
 -1 11 -1 7313.01 159.567 2
 -1 11 -1 7365.44 198.774 6
 1 -11 1 6985.3 272.605 5
 1 -11 1 7475.52 215.198 7
 -1 -11 -1 7199.12 243.52 5
 1 11 2 107.74 37.7585 5
 -1 -11 -2 97.5946 40.6978 5
 1 -11 2 76.8741 62.3155 5
 -1 -11 -2 -11.1081 52.9594 2
 -1 11 -2 48.8127 30.5474 6
 1 11 2 -11.6678 41.8804 3
 1 -11 2 91.7714 29.8501 7
 -1 -11 -3 990.42 117.707 2
 1 11 3 1197.63 77.772 5
 1 -11 3 1246.69 131.326 5
 1 11 3 1213.13 97.1716 3
 1 -11 3 1146.51 66.7724 7
 -1 -11 -4 41.4159 15.7138 1
 1 -11 4 87.2575 46.5283 6
 1 -11 4 25.7407 54.0284 5
 1 -11 4 35.6672 20.8225 7
 1 -11 5 171.695 68.6002 6
 1 -11 5 46.1477 67.8673 5
 1 -11 6 2502.64 203.561 5
 1 -11 6 2104.46 186.415 6
 1 -11 7 170.393 81.2005 6
 1 -11 7 116.871 87.7822 5
 1 11 8 960.659 158.295 6
 1 -11 8 847.834 159.75 6
 1 -11 8 776.352 130.648 5
 1 -11 9 481.981 150.866 6
 -1 -12 9 6286.24 375.987 6
 -1 -12 8 32.8857 70.1667 6
 -1 -12 8 -102.107 97.2688 5
 -1 -12 7 671.425 129.252 5
 -1 -12 7 583.109 105.827 6
 -1 -12 6 5.20574 74 5
 -1 -12 6 77.9121 55.9371 6
 -1 -12 5 1146.95 110.218 6
 -1 12 5 1196.43 74.023 3
 -1 -12 5 1135.8 148.965 5
 -1 12 4 174.284 40.7342 4
 1 -12 -4 169.594 40.764 5
 -1 -12 4 231.866 85.4716 5
 -1 -12 4 213.084 48.9676 6
 -1 -12 3 2319.26 178.728 5
 1 -12 -3 1895.28 114.405 5
 -1 -12 3 2172.17 102.033 6
 1 12 -2 394.42 37.7519 7
 1 -12 -2 358.452 79.6673 7
 -1 -12 2 437.405 90.3032 5
 1 -12 -2 312.812 58.6069 5
 1 12 -1 8963.35 234.666 7
 -1 -12 1 8724.07 237.02 2
 1 -12 -1 8670.87 290.663 7
 1 -12 -1 8940.06 288.692 5
 -1 -12 1 8846.69 314.19 5
 -1 12 0 3962.77 150.827 2
 -1 -12 0 3813.95 195.364 5
 1 -12 0 3835.42 173.349 7
 -1 -12 0 4006.44 171.071 2
 1 -12 0 4142.87 203.919 5
 1 12 1 7.37549 21.2073 6
 1 -12 1 -26.6666 34.569 7
 -1 -12 -1 7.24407 39.7805 5
 -1 12 -1 -19.5489 24.1461 6
 -1 -12 -1 -33.2827 41.9318 2
 1 -12 1 -19.0491 56.665 5
 -1 -12 -2 8.80256 39.3707 5
 1 12 2 42.7106 33.5709 5
 -1 -12 -2 -0.95288 49.2568 2
 -1 12 -2 56.0467 32.3411 6
 1 -12 2 129.905 68.6684 5
 1 -12 2 29.2113 25.9668 7
 1 -12 3 8677.36 346.95 5
 1 12 3 8662.73 275.479 3
 1 12 3 8943.79 240.328 5
 1 -12 3 8879.39 207.79 7
 1 -12 4 657.352 47.0042 7
 1 12 4 703.949 77.05 3
 1 -12 4 597.508 109.508 5
 -1 -12 -4 519.498 44.8352 1
 1 -12 5 255.527 75.0671 6
 1 -12 5 257 91.9657 5
 1 -12 6 55.9379 59.925 6
 1 -12 6 265.066 85.9211 5
 1 -12 7 222.318 86.343 5
 1 -12 7 88.8658 77.9273 6
 1 -12 8 91.0036 70.8505 5
 1 -12 8 -15.7125 83.2675 6
 1 12 8 146.97 96.2679 6
 1 -12 9 1478.08 203.542 6
 -1 -13 8 202.409 94.3925 6
 -1 -13 8 172.819 90.0728 5
 -1 -13 7 32.3804 69.3546 5
 -1 -13 7 200.2 77.0255 6
 -1 -13 6 57.0326 68.6284 5
 -1 -13 6 104.682 60.4764 6
 -1 -13 5 -60.4464 67.4271 5
 -1 13 5 46.3264 30.9915 3
 -1 -13 5 18.7421 44.1954 6
 -1 -13 4 619.706 109.094 5
 -1 -13 4 561.104 68.1395 6
 1 -13 -4 554.489 62.3121 5
 -1 -13 3 748.285 113.088 5
 1 -13 -3 685.092 75.8931 5
 -1 -13 3 752.377 60.3907 6
 1 13 -2 4241.79 132.946 7
 1 -13 -2 4437.23 225.313 7
 -1 -13 2 4473.53 238.016 5
 1 -13 -2 4187.97 190.408 5
 -1 -13 2 4230.61 143.085 2
 1 -13 -1 1499 123.333 7
 1 -13 -1 1526.82 125.287 5
 -1 -13 1 1509.3 136.034 5
 1 13 -1 1453.92 93.2928 7
 -1 -13 1 1548.82 97.8534 2
 -1 -13 0 3420.23 163.979 2
 -1 -13 0 3124.51 184.795 5
 -1 13 0 3561.32 147.721 2
 1 -13 0 3346.53 191.029 5
 1 -13 0 3257.31 167.536 7
 1 -13 1 13064.1 413.777 5
 1 -13 1 13347.1 331.539 7
 -1 13 -1 13723.7 291.769 6
 -1 -13 -1 13502 380.753 2
 1 13 1 13816 264.904 6
 -1 -13 -1 13683.2 376.165 5
 1 -13 2 1314.94 87.4706 7
 -1 -13 -2 1304.34 126.31 2
 1 -13 2 1309.95 139.604 5
 -1 -13 -2 1271.27 100.847 5
 1 13 3 748.89 87.6317 3
 1 -13 3 834.91 60.9235 7
 1 -13 3 853.275 124.638 5
 1 13 3 800.968 73.9048 5
 1 13 4 4469.9 190.776 3
 1 -13 4 4084.26 119.999 7
 1 -13 4 4851.06 278.565 5
 1 -13 5 1043.11 142.586 5
 1 -13 5 864.323 113.229 6
 1 -13 6 1002.19 133.136 6
 1 -13 6 1019.81 145.491 5
 1 -13 7 107.636 87.2413 6
 1 -13 7 73.4254 79.5402 5
 1 13 7 213.743 91.4144 6
 1 13 8 -74.2297 77.4044 6
 1 -13 8 131.862 85.2391 6
 1 -13 8 151.676 87.9249 5
 1 -13 9 -93.1967 112.125 6
 -1 -14 8 2461.62 241.943 5
 -1 -14 7 622.005 116.393 6
 -1 -14 7 593.72 134.92 5
 -1 -14 6 573.512 125.961 5
 -1 -14 6 800.788 108.624 6
 -1 -14 5 -47.5762 66.0116 5
 -1 -14 5 63.0255 54.7547 6
 -1 -14 4 114.802 67.7573 5
 -1 -14 4 281.51 55.1203 6
 1 -14 -4 331.207 54.4479 5
 1 -14 -3 200.231 54.4119 5
 -1 -14 3 336.543 98.6567 5
 -1 -14 3 312.788 36.0182 2
 -1 -14 2 1540.63 149.957 5
 1 14 -2 1433.45 79.452 7
 -1 -14 2 1320.05 80.8396 2
 1 -14 -2 1520.09 126.013 5
 -1 -14 1 0.72628 52.2653 5
 1 14 -1 11.6488 24.9188 7
 -1 -14 1 36.7869 31.4942 2
 1 -14 -1 51.9047 56.2324 7
 1 -14 -1 117.478 67.4849 5
 -1 -14 0 3796.49 210.221 5
 1 -14 0 4373.29 225.771 5
 -1 14 0 4025.82 162.831 2
 1 -14 0 4003.36 189.827 7
 -1 -14 0 4253.79 189.05 2
 -1 -14 -1 1883.72 141.713 5
 1 14 1 1942.43 85.2907 6
 1 -14 1 1696.41 155.665 5
 1 -14 1 1727.27 115.053 7
 -1 -14 -1 1844.81 142.353 2
 -1 14 -1 1807.31 95.489 6
 1 14 2 362.139 55.7799 6
 1 -14 2 393.607 55.683 7
 1 -14 2 424.803 96.4286 5
 -1 -14 -2 311.743 64.1664 5
 -1 -14 -2 310.525 76.9272 2
 1 -14 3 1077.99 71.1579 7
 1 14 3 1065.11 106.581 3
 1 -14 3 805.944 128.411 5
 -1 -14 -3 974.404 86.3264 5
 1 -14 4 5048.16 291.203 5
 1 14 4 5163.13 218.062 3
 1 -14 5 665.982 127.462 5
 1 -14 6 1972.34 196.621 5
 1 -14 6 1989.38 181.664 6
 1 14 7 583.7 120.163 6
 1 -14 7 583.689 122.264 5
 1 -14 7 605 122.681 6
 1 14 8 479.169 122.497 6
 1 -14 8 371.113 113.715 6
 1 -14 8 563.553 136.6 5
 -1 -15 8 108.374 91.1248 5
 -1 -15 7 481.862 133.896 5
 -1 -15 6 878.367 148.403 5
 -1 -15 6 656.907 94.0923 6
 -1 -15 5 53.9956 75.3008 5
 -1 -15 5 92.4107 47.8847 6
 -1 -15 4 73.153 37.4298 6
 -1 -15 4 91.0577 81.9844 5
 1 -15 -4 66.3029 34.7957 5
 -1 -15 3 1003.19 59.3017 2
 1 -15 -3 1258.85 113.641 5
 -1 -15 3 842.112 128.034 5
 1 -15 -2 2412.46 162.273 5
 1 15 -2 2362.79 108.971 7
 -1 -15 2 2356.72 110.454 2
 -1 -15 2 2321.81 189.723 5
 1 -15 -1 1874.29 153.501 5
 1 -15 -1 1787.09 147.138 7
 -1 -15 1 1612.62 108.476 2
 -1 -15 1 1497.96 144.451 5
 -1 -15 0 748.656 108.294 5
 -1 15 0 592.393 69.7585 2
 1 -15 0 573.504 94.8324 5
 -1 -15 0 606.81 79.2219 2
 1 -15 0 433.068 74.6935 7
 -1 15 -1 1968.81 99.0425 6
 1 -15 1 1917.42 125.295 7
 -1 -15 -1 2358.17 161.892 5
 1 -15 1 2378.3 183.052 5
 -1 -15 -1 2056.22 149.618 2
 1 15 1 2130.29 87.1713 6
 1 -15 2 515.994 63.5139 7
 1 15 2 451.056 63.3756 6
 -1 -15 -2 532.26 83.1233 5
 1 -15 2 424.809 97.9293 5
 1 15 3 338.717 78.5633 3
 1 -15 3 252.168 41.5152 7
 -1 -15 -3 271.735 53.9122 5
 1 -15 3 213.752 89.9283 5
 1 15 4 788.985 91.9657 3
 1 -15 4 659.128 134.976 5
 1 -15 5 198.532 87.7378 5
 1 -15 6 0.92657 79.9665 5
 1 15 7 874.037 144.952 6
 1 -15 7 975.058 159.703 5
 1 -15 8 1019.62 171.332 5
 1 15 8 1300.61 187.815 6
 -1 -16 9 3176.51 297.777 5
 -1 -16 8 -52.1593 82.6602 5
 -1 -16 7 1059.66 174.363 5
 -1 -16 6 -32.3612 78.2417 5
 -1 -16 5 255.107 100.503 5
 1 -16 -4 3178.85 162.869 5
 -1 -16 4 3721.47 265.599 5
 1 -16 -3 4945.93 224.45 5
 -1 -16 3 5121.45 292.559 5
 -1 -16 3 4465.19 128.545 2
 -1 -16 2 2939.63 127.154 2
 -1 -16 2 2776.67 212.09 5
 1 -16 -2 2837.7 180.353 5
 1 16 -2 2900.78 127.034 7
 -1 -16 1 9596.16 375.52 5
 -1 -16 1 9409.57 273.242 2
 1 -16 -1 8910.49 341.634 5
 -1 -16 0 376.559 74.8865 2
 1 -16 0 335.366 107.865 5
 -1 -16 0 425.642 98.2323 5
 1 -16 0 305.842 76.0458 7
 -1 16 -1 1035.87 70.5566 6
 1 -16 1 932.739 124.015 5
 1 -16 1 986.535 97.5505 7
 -1 -16 -1 955.364 108.306 2
 1 16 1 976.264 57.6417 6
 -1 -16 -1 906.224 107.392 5
 1 16 2 73.7635 33.0787 6
 -1 -16 -2 129.807 50.455 5
 1 -16 2 112.983 37.826 7
 1 -16 2 58.7728 64.0901 5
 1 -16 3 2150.48 107.118 7
 1 16 3 2081.38 141.842 6
 1 -16 3 2336 212.567 5
 -1 -16 -3 2093.51 136.326 5
 1 16 3 2059.61 154.094 3
 1 16 4 2884.4 175.078 3
 1 -16 4 2376.84 215.426 5
 1 -16 5 327.225 107.925 5
 1 16 6 486.756 117.357 6
 1 -16 6 288.464 104.93 5
 1 16 7 353.024 114.933 6
 1 -16 7 310.537 102.046 5
 1 16 8 590.661 142.445 6
 1 -16 8 727.064 153.406 5
 -1 -17 8 105.433 83.0787 5
 -1 -17 7 339.687 119.396 5
 -1 -17 6 1852.98 213.814 5
 -1 -17 5 299.012 113.306 5
 -1 -17 4 1465.88 181.605 5
 1 -17 -4 1765.98 126.61 5
 1 -17 -3 285.696 71.3434 5
 -1 -17 3 461.205 112.385 5
 -1 -17 2 46.8879 31.6234 2
 -1 -17 2 103.422 86.7615 5
 1 -17 -2 86.5661 69.3611 5
 1 -17 -1 19480.5 540.486 5
 -1 -17 1 18737.3 424.125 2
 -1 -17 1 18367.5 555.207 5
 -1 -17 0 36126.8 795.302 5
 -1 -17 0 35388.6 690.085 2
 1 -17 0 35819 803.732 5
 1 17 1 1565.29 71.0796 6
 -1 -17 -1 1953.01 159.595 5
 1 -17 1 1906.35 136.372 7
 1 -17 1 1811.39 175.017 5
 1 -17 2 751.596 78.3628 7
 1 17 2 711.86 70.3814 6
 -1 -17 -2 683.619 96.0734 5
 1 -17 2 924.1 138.849 5
 -1 -17 -3 3151.51 177.022 5
 1 -17 3 3099.94 241.649 5
 1 17 3 3000.67 171.052 6
 1 17 3 3222.22 199.378 3
 1 17 4 2634.02 180.229 6
 1 -17 4 2690.3 239.865 5
 1 17 4 2360.28 166.137 3
 1 -17 5 20569.6 688.451 5
 1 17 5 21538.9 605.246 6
 1 -17 6 8640.03 445.397 5
 1 17 6 8710.61 404.061 6
 1 17 7 4423.04 314.344 6
 1 -17 7 4477.84 334.569 5
 1 17 8 46.3507 80.0211 6
 1 -17 8 -98.0622 83.1018 5
 -1 -18 8 -4.58494 93.9206 5
 -1 -18 7 -78.9916 90.5907 5
 -1 -18 6 508.989 137.737 5
 -1 -18 5 360.647 102.911 5
 1 -18 -4 2340.86 153.099 5
 -1 -18 4 2073.99 211.009 5
 1 -18 -3 4060.49 221.005 5
 -1 -18 3 3991.72 279.577 5
 -1 -18 2 13192.9 487.914 5
 1 -18 -2 12636.6 420.633 5
 1 -18 -1 24560.3 634.815 5
 -1 -18 1 24503.5 669.885 5
 -1 -18 0 1605.09 166.049 5
 1 -18 0 1498.41 161.518 5
 -1 -18 -1 1676.46 160.352 5
 1 -18 1 1998.78 188.404 5
 1 -18 2 111.653 71.6521 5
 -1 -18 -2 56.9203 50.4791 5
 1 18 2 22.4366 32.7003 6
 1 18 3 -26.374 43.1497 6
 1 18 3 2.83086 51.5605 3
 -1 -18 -3 11.807 53.3359 5
 1 -18 3 -90.1516 75.8537 5
 1 18 4 12489.5 404.575 6
 1 -18 4 12847.9 525.905 5
 1 18 4 11961.3 397.478 3
 1 18 5 12829.4 454.858 6
 1 -18 5 12375.7 536.226 5
 1 -18 6 6.49043 95.263 5
 1 18 6 36.5657 65.0525 6
 1 18 7 583.897 131.913 6
 1 -18 7 517.962 138.578 5
 1 18 8 513.159 141.404 6
 1 -18 8 521.934 151.618 5
 -1 -19 7 -34.3853 99.1413 5
 -1 -19 6 396.477 124.742 5
 -1 -19 5 3900.67 303.57 5
 -1 -19 4 41.0004 90.1306 5
 1 -19 -3 677.572 99.6427 5
 -1 -19 3 682.722 140.372 5
 1 -19 -2 1560.1 164.044 5
 -1 -19 2 1254.76 173.054 5
 1 -19 -1 22114.4 612.591 5
 -1 -19 1 21564.3 641.372 5
 -1 -19 0 4921.1 281.415 5
 1 -19 0 5390.06 298.226 5
 -1 -19 -1 1883.91 172.579 5
 1 -19 1 2094.37 201.913 5
 -1 -19 -2 1189.91 130.093 5
 1 -19 2 1479.77 173.225 5
 -1 -19 -3 395.966 76.8239 5
 1 -19 3 441.447 115.987 5
 1 19 3 451.915 91.4555 3
 1 -19 4 1582.09 197.865 5
 1 19 4 1819.11 157.906 3
 1 -19 5 5825.2 367.732 5
 1 19 5 5134.97 282.371 6
 1 -19 6 5022.68 356.743 5
 1 19 6 4545.11 293.475 6
 1 -19 7 3453.34 302.055 5
 -1 -20 7 64.7924 94.5156 5
 -1 -20 6 8.10999 84.2073 5
 -1 -20 5 827.283 170.232 5
 -1 -20 4 5074.11 339.974 5
 1 -20 -3 1840.67 157.371 5
 -1 -20 3 1799.23 201.198 5
 1 -20 -2 1000.42 128.693 5
 -1 -20 2 1101.99 160.558 5
 -1 -20 1 1412.92 167.73 5
 1 -20 -1 1076.59 155.959 5
 -1 -20 0 683.848 119.233 5
 1 -20 0 909.387 135.526 5
 1 -20 1 3588.63 265.047 5
 -1 -20 -1 3867.89 247.852 5
 1 -20 2 1884.29 200.275 5
 -1 -20 -2 2234.09 180.759 5
 1 20 3 254.51 72.5174 3
 -1 -20 -3 344.724 77.8643 5
 1 -20 3 507.57 130.18 5
 1 -20 4 42.6342 78.1749 5
 1 20 4 36.8787 55.8016 3
 1 -20 5 797.308 159.895 5
 1 -20 6 438.956 143.202 5
 -1 -21 6 567.981 155.886 5
 -1 -21 5 1011.23 170.483 5
 -1 -21 4 616.989 147.862 5
 -1 -21 3 1048.4 167.397 5
 1 -21 -3 824.262 119.826 5
 -1 -21 2 14.6466 85.7278 5
 1 -21 -2 11.9783 59.8766 5
 1 -21 -1 974.633 133.002 5
 -1 -21 1 1063.55 155.506 5
 -1 -21 0 277.473 91.1632 5
 1 -21 0 555.215 118.059 5
 1 -21 1 134.48 83.6913 5
 -1 -21 -1 41.7254 59.2553 5
 -1 -21 -2 1954.63 175.097 5
 1 -21 2 1744.55 201.694 5
 1 21 3 3979.46 252.984 3
 -1 -21 -3 3875.67 230.132 5
 1 -21 3 4202.31 313.874 5
 1 -21 4 1422.34 194.778 5
 1 -21 5 1655.4 220.323 5
 1 -21 6 3262.21 300.307 5
 -1 -22 6 532.724 154.314 5
 -1 -22 5 702.919 158.439 5
 -1 -22 4 -34.4347 101.584 5
 1 -22 -3 155.892 76.2896 5
 -1 -22 3 106.782 74.4925 5
 1 -22 -2 3782.82 252.335 5
 -1 -22 2 3516.02 282.12 5
 1 -22 -1 237.979 88.2936 5
 -1 -22 1 148.019 97.3502 5
 -1 -22 0 553.888 126.521 5
 1 -22 0 340.003 103.291 5
 1 -22 1 355.947 113.512 5
 -1 -22 -1 223.069 90.7766 5
 -1 -22 -2 566.749 112.644 5
 1 -22 2 720.311 142.009 5
 1 -22 3 258.365 118.51 5
 1 22 3 109.516 61.585 3
 1 -22 4 244.828 108.007 5
 1 -22 5 2008.24 240.233 5
 -1 -23 5 357.965 131.474 5
 -1 -23 4 178.825 95.2879 5
 -1 -23 3 233.803 110.678 5
 1 -23 -3 -60.1682 61.6246 5
 -1 -23 2 142.959 95.7391 5
 1 -23 -2 293.202 94.6035 5
 -1 -23 1 -45.1191 71.442 5
 1 -23 -1 46.2967 70.4659 5
 -1 -23 0 403.119 109.763 5
 1 -23 0 387.868 127.365 5
 1 -23 1 539.519 133.046 5
 -1 -23 -1 485.173 108.509 5
 1 -23 2 2992.37 268.372 5
 -1 -23 -2 2420.61 205.046 5
 1 -23 3 310.887 99.2442 5
 1 23 3 386.569 103.802 3
 1 -23 4 -72.408 94.7704 5
 1 -23 5 127.779 99.126 5
 -1 -24 4 -80.2718 110.83 5
 -1 -24 3 869.235 169.131 5
 1 -24 -2 758.089 134.623 5
 -1 -24 2 744.897 156.389 5
 -1 -24 1 196.113 110.12 5
 1 -24 -1 263.285 100.226 5
 -1 -24 0 316.54 113.082 5
 1 -24 0 31.8883 69.9843 5
 1 -24 1 475.468 131.711 5
 -1 -24 -1 441.004 112.943 5
 -1 -24 -2 2585.09 216.627 5
 1 -24 2 3071.14 284.106 5
 1 24 3 98.7713 93.3923 3
 1 -24 3 243.316 108.639 5
 1 -24 4 363.507 135.509 5
 -1 -25 4 196.782 101.875 5
 -1 -25 3 194.25 110.501 5
 1 -25 -2 131.837 80.6602 5
 -1 -25 2 132.857 101.942 5
 -1 -25 1 534.247 137.481 5
 1 -25 -1 455.975 111.004 5
 -1 -25 0 2297.53 229.803 5
 1 -25 0 2299.59 230.513 5
 -1 -25 -1 1358.76 173.978 5
 1 -25 1 1697.21 213.423 5
 -1 -25 -2 167.936 100.94 5
 1 -25 2 -26.4538 91.0554 5
 1 -25 3 496.922 132.129 5
 1 25 3 506.594 120.958 3
 -1 -26 3 1078.52 186.363 5
 -1 -26 2 1851.83 228.821 5
 1 -26 -2 1575.69 192.221 5
 -1 -26 1 690.474 145.479 5
 1 -26 -1 459.509 121.109 5
 1 -26 0 327.161 123.434 5
 -1 -26 0 103.487 78.4299 5
 -1 -26 -1 1934.41 211.634 5
 1 -26 1 2308.89 246.106 5
 1 -26 2 4372.48 346.291 5
 1 26 2 3904.46 295.038 3
 1 -26 3 381.128 137.718 5
 -1 -27 2 6.78337 99.7253 5
 1 -27 -2 1.50261 68.8955 5
 1 -27 -1 250.197 97.6679 5
 -1 -27 1 290.764 108.772 5
 -1 -27 0 1373.14 196.326 5
 1 -27 0 1190.07 186.207 5
 -1 -27 -1 -70.3715 77.4752 5
 1 -27 1 93.8324 101.806 5
 1 27 2 7883.67 430.899 3
 1 -27 2 7647.39 463.917 5
 -1 -28 1 374.295 139.159 5
 1 -28 -1 103.834 92.5936 5
 -1 -28 0 -19.4864 90.8295 5
 1 -28 0 17.6433 100.101 5
 1 -28 1 161.596 88.1781 5
 -1 -28 -1 48.8454 86.0181 5
 1 28 2 5433.16 369.285 3
 1 -29 -1 471.168 125.112 5
 1 -29 0 815.598 167.351 5
 -1 -29 0 764.486 162.052 5
 1 29 2 83.8787 99.2262 3
 -2 0 7 24.9281 45.309 1
 -2 0 6 9028.23 283.917 1
 2 0 -5 20.8792 30.7796 5
 -2 0 5 16.6707 37.1584 1
 2 0 -5 13.5684 35.3944 7
 2 0 -4 166.706 43.0658 5
 -2 0 4 179.792 46.973 1
 2 0 -4 222.207 49.7422 7
 -2 0 4 58.8386 27.6331 7
 2 0 -3 51.17 39.747 7
 -2 0 3 1.29119 35.4691 1
 -2 0 3 31.0329 27.1968 3
 -2 0 2 1443.74 82.63 3
 -2 0 2 1306.74 90.6239 1
 2 0 -2 1121.4 76.8973 7
 -2 0 1 -8.53047 37.9603 1
 2 0 -1 -17.5457 34.4154 1
 2 0 0 544.263 59.5452 1
 -2 0 0 493.875 63.4277 1
 2 0 0 480.414 58.2394 4
 -2 0 -1 40.1117 39.7028 6
 2 0 1 35.5679 29.9339 1
 -2 0 -1 -12.0016 35.1825 4
 2 0 1 11.2263 36.0869 4
 -2 0 -2 12456.6 318.417 6
 -2 0 -2 11319.1 282.237 4
 2 0 2 10947.9 310.645 6
 2 0 2 11488.6 283.802 4
 2 0 3 -23.349 34.2055 4
 2 0 3 -28.1939 55.124 6
 -2 0 -3 -23.5115 29.9444 4
 -2 0 -3 27.4376 39.9211 2
 2 0 4 24851.4 597.139 6
 -2 0 -4 25109.1 550.402 2
 2 0 4 24669.3 463.62 5
 2 0 4 23548.2 480.7 4
 -2 0 -4 24344.2 487.641 4
 -2 0 -5 47.2938 52.3048 2
 2 0 5 20.8352 36.2855 4
 2 0 5 32.6059 35.6618 5
 -2 0 -5 -15.5546 29.6523 4
 2 0 6 36807.8 640.812 5
 2 0 6 35955.8 869.485 6
 2 0 7 117.293 93.9148 6
 2 0 8 574.876 140.189 6
 2 0 9 164.774 125.082 6
 -2 -1 7 3987.67 202.897 1
 -2 1 7 3952.69 180.601 1
 -2 1 6 305.933 57.2015 1
 2 -1 -6 306.102 30.1521 4
 -2 -1 6 226.655 55.9177 1
 2 -1 -6 357.786 59.1562 5
 -2 1 5 6759.04 223.615 1
 2 -1 -5 6580.09 220.376 5
 -2 -1 5 6650.92 237.862 1
 2 -1 -5 6175.65 237.576 7
 -2 -1 4 4078.81 175.331 1
 2 1 -4 3987.49 159.103 7
 -2 1 4 4052.51 162.951 1
 2 -1 -4 3951.6 159.728 5
 2 1 -4 4173.39 173.632 5
 -2 -1 4 4031.44 163.869 7
 2 -1 -4 3927.31 174.633 7
 -2 1 3 82.9412 27.9864 7
 2 1 -3 179.474 43.5764 7
 2 -1 -3 129.492 41.9198 7
 -2 -1 3 170.197 46.1574 1
 -2 1 3 268.126 51.5752 1
 -2 1 3 119.472 27.6429 3
 -2 -1 2 10635.8 267.992 1
 2 -1 -2 10585.3 241.425 4
 2 -1 -2 10923.9 260.579 1
 2 -1 -2 10348.4 255.426 7
 2 1 -2 10787.4 245.262 7
 -2 1 2 10652.3 261.873 1
 -2 -1 2 10840.8 246.239 3
 2 1 -1 15614.9 322.372 1
 -2 -1 1 15027 320.466 1
 2 -1 -1 15489.7 316.906 1
 2 -1 -1 14752.5 307.132 4
 -2 1 1 15039.1 318.5 1
 -2 -1 0 370.447 52.3662 1
 2 -1 0 315.676 53.9728 1
 2 -1 0 546.28 65.0397 4
 -2 1 0 303.569 50.4768 4
 2 1 0 370.261 54.1656 1
 2 1 1 11972.1 284.291 4
 -2 -1 -1 12689.8 297.039 6
 -2 1 -1 12643.2 300.586 6
 -2 1 -1 12836.9 293.199 4
 2 1 1 12071.1 269.413 1
 2 -1 1 11607.1 283.606 4
 2 -1 2 1261.43 113.939 6
 2 1 2 1448.08 86.0341 1
 -2 -1 -2 1419.47 101.315 6
 2 1 2 1559.92 115.045 6
 2 -1 2 1435.04 95.1522 4
 2 1 2 1382.48 91.9823 4
 -2 1 -2 1346.72 93.3255 4
 -2 1 -2 1513.07 108.302 6
 2 1 3 546.557 87.079 6
 2 -1 3 483.195 66.2722 4
 -2 1 -3 553.163 74.0597 2
 -2 1 -3 522.19 64.7958 4
 2 1 3 488.595 61.8781 4
 2 -1 3 691.469 92.0007 6
 -2 -1 -3 615.195 79.0426 2
 2 1 4 207447 2838.72 6
 2 -1 4 212396 2841.19 6
 2 -1 4 209664 2651.18 5
 2 1 4 212403 2599.44 5
 2 -1 4 212156 2680.62 4
 -2 1 -4 212209 2683.14 4
 2 1 4 211610 2644.77 4
 -2 1 -4 217530 2738.16 2
 -2 -1 -4 211359 2776.64 2
 2 1 5 4510.1 179.201 4
 2 -1 5 4614.32 185.088 5
 2 -1 5 5119.58 274.424 6
 2 1 5 4585.57 259.115 6
 -2 -1 -5 4710.18 237.697 2
 2 1 5 4429.15 162.653 5
 2 -1 6 902.225 144.411 6
 2 1 6 1238.5 162.464 6
 2 1 6 1374.6 93.2195 5
 2 -1 6 1274.76 105.998 5
 2 -1 7 1544.9 188.722 6
 2 1 7 1721.57 197.394 6
 2 -1 8 645.546 141.922 6
 2 1 8 1017.7 164.201 6
 2 1 9 246.402 121.832 6
 2 -1 9 296.726 119.02 6
 -2 -2 7 789.276 95.0017 1
 -2 2 7 762.348 78.621 1
 2 -2 -6 1903.59 112.883 5
 -2 2 6 1742.92 114.73 1
 2 -2 -5 12192.6 226.185 4
 2 -2 -5 12558.9 361.109 7
 2 2 -5 12691.7 297.317 3
 -2 2 5 12226.7 310.068 1
 2 -2 -5 12772.3 307.318 5
 2 -2 -4 140.235 57.5034 7
 -2 2 4 49.8422 33.2764 1
 2 2 -4 58.2728 32.2998 7
 2 -2 -4 90.0422 27.9412 4
 2 2 -4 95.2716 36.5594 3
 -2 2 3 7947.54 223.766 1
 2 2 -3 7693.31 203.375 7
 2 -2 -3 7772.26 234.921 7
 -2 2 3 8057.49 241.573 7
 -2 2 3 7924.23 188.935 3
 2 2 -3 7837.38 218.876 3
 2 2 -3 8260.1 247.326 5
 2 -2 -3 7885.12 192.198 4
 2 -2 -2 863.632 70.9521 1
 -2 -2 2 852.859 80.3301 1
 -2 -2 2 861.95 69.1838 3
 2 -2 -2 808.281 64.1562 4
 2 -2 -2 849.145 73.0938 7
 -2 2 2 908.485 74.2322 1
 2 2 -2 781.23 68.1995 3
 -2 -2 1 18987.6 361.773 3
 2 -2 -1 18443.7 364.72 1
 -2 2 1 19441.3 362.43 4
 -2 -2 1 18005.5 369.897 1
 2 -2 -1 18981.5 359.936 4
 -2 -2 0 565.286 62.144 1
 2 -2 0 669.276 71.2718 4
 2 2 0 454.475 54.0665 1
 -2 2 0 552.636 61.859 4
 2 -2 1 3944.78 158.556 4
 2 2 1 4249.13 144.244 1
 -2 -2 -1 4208.16 160.148 6
 -2 2 -1 4311.12 164.767 4
 -2 -2 -1 4391.73 148.115 1
 2 -2 2 2109.71 120.984 4
 2 2 2 2249.06 131.782 6
 -2 -2 -2 2140.55 126.037 6
 -2 2 -2 2259.71 123.059 4
 2 2 2 2225.21 103.151 1
 2 2 2 2165.21 113.55 4
 -2 -2 -3 6666.16 247.476 2
 -2 2 -3 7169.18 237.596 4
 2 -2 3 7610.71 280.824 6
 2 2 3 6928.72 264.239 6
 2 -2 3 6922.9 232.477 4
 2 2 3 7273.77 195.268 1
 2 2 3 6893.64 214.495 4
 -2 2 -3 7073 225.632 2
 2 2 4 5251.03 186.677 4
 -2 -2 -4 5715.18 254.131 2
 -2 2 -4 5650.93 224.933 2
 2 -2 4 5501.79 264.014 6
 2 -2 4 5427.17 208.2 5
 2 2 4 5183.37 258.642 6
 2 2 4 5737.71 174.425 1
 2 -2 4 5429.39 213.565 4
 -2 -2 -5 331.97 76.0436 2
 2 2 5 265.061 37.6082 1
 2 2 5 307.69 52.2177 4
 2 -2 5 286.571 88.2227 6
 2 2 5 279.856 92.279 6
 2 2 5 257.33 40.8069 5
 2 -2 5 310.376 61.3478 5
 2 2 6 7129.28 356.12 6
 2 -2 6 7195.97 356.913 6
 2 2 6 6665.13 189.843 5
 2 -2 6 6950.73 254.596 5
 2 2 7 2662.56 235.392 6
 2 -2 7 2534.77 229.41 6
 2 2 8 457.441 138.83 6
 2 -2 8 504.212 134.838 6
 2 2 9 -74.5546 90.3043 6
 2 -2 9 -104.378 95.3872 6
 2 3 -6 303.97 55.3716 3
 2 -3 -6 243.264 40.4278 5
 -2 3 6 351.139 57.7985 1
 -2 3 5 5648.98 190.222 1
 2 -3 -5 5619.69 241.934 7
 2 -3 -5 5900.33 191.341 5
 2 -3 -5 5405.84 116.92 4
 2 3 -5 6128.57 205.073 3
 2 -3 -4 19231.1 320.334 4
 -2 3 4 19524.3 316.815 3
 2 -3 -4 18727 445.065 7
 -2 3 4 18903 388.867 1
 2 3 -4 19056 399.078 3
 2 3 -4 19197.2 366.127 7
 2 -3 -3 11924.1 277.541 1
 2 -3 -3 11905.8 243.726 4
 2 3 -3 12138.2 315.595 5
 2 -3 -3 11376.1 305.468 7
 2 3 -3 11450 247.676 7
 -2 3 3 11445.1 277.6 1
 2 3 -3 11744.2 285.859 3
 2 -3 -2 9004.9 233.284 1
 2 3 -2 9168.4 257.202 5
 -2 3 2 8852.66 247.605 7
 -2 3 2 8928.45 217.24 4
 2 -3 -2 9012.18 251.051 7
 2 -3 -2 8680.74 213.908 4
 2 3 -2 8826.08 239.393 3
 -2 3 1 5059.92 166.049 4
 2 -3 -1 4995.32 169.518 7
 -2 -3 1 5275.6 173.229 3
 2 3 -1 5145.55 173.287 3
 -2 -3 1 4862.26 175.191 1
 2 -3 -1 5155.39 173.156 1
 2 -3 -1 5016.74 164.466 4
 -2 3 0 2995.6 133.441 4
 2 -3 0 3059.87 136.838 4
 -2 -3 0 3347.61 134.682 3
 -2 -3 0 3170.43 131.698 1
 -2 -3 -1 5179.59 174.22 6
 -2 -3 -1 4680.17 158.182 1
 2 -3 1 5133.07 182.359 4
 -2 3 -1 5095.96 182.258 4
 2 3 1 4742.84 156.776 1
 2 3 2 11759.7 286.552 4
 2 3 2 11433.2 317.42 6
 -2 3 -2 12440 314.96 4
 -2 -3 -2 12633.1 321.632 6
 2 3 2 11888.6 259.116 1
 2 -3 2 12083.2 312.213 4
 2 -3 3 984.829 93.6944 4
 2 -3 3 1151.01 110.642 6
 2 3 3 1098.06 109.876 6
 -2 3 -3 1025.31 92.8307 4
 2 3 3 861.687 63.1301 1
 -2 3 -3 907.38 80.807 2
 -2 -3 -3 1058.14 103.833 2
 2 3 3 1038.94 82.056 4
 2 3 4 21290.2 424.174 4
 2 -3 4 22298 556.377 6
 -2 3 -4 21827.9 466.234 2
 2 3 4 21272.9 541.667 6
 2 -3 4 21640.3 476.691 5
 -2 -3 -4 21889.1 541.473 2
 2 -3 4 21666.4 482.879 4
 2 3 4 21597.5 379.317 1
 2 3 5 256.279 76.75 6
 -2 -3 -5 379.101 84.4578 2
 2 3 5 277.951 35.9816 5
 2 3 5 249.783 34.2286 1
 2 -3 5 206.173 57.5111 5
 2 3 5 278.649 48.6906 4
 2 -3 5 290.538 94.4191 6
 2 3 6 6411.87 337.381 6
 2 -3 6 6610.43 341.845 6
 2 -3 6 6746.42 264.06 5
 2 3 7 1158.46 171.164 6
 2 -3 7 1290.96 170.058 6
 2 3 8 29.3111 89.4494 6
 2 -3 8 59.3598 105.81 6
 2 3 9 397.804 145.056 6
 2 -3 9 48.8565 96.8857 6
 2 4 -7 115.049 46.4089 3
 2 4 -6 49.561 42.6261 3
 2 -4 -5 31.1322 25.4653 5
 2 -4 -5 76.2573 51.4304 7
 2 4 -5 86.4276 41.4635 3
 2 4 -4 97.4081 32.5474 7
 2 -4 -4 82.2782 21.9963 4
 2 4 -4 74.7368 42.5918 3
 2 -4 -4 79.3029 49.2966 7
 -2 4 4 64.3548 17.5137 3
 2 -4 -3 1658.2 82.3595 4
 2 -4 -3 1904.12 126.065 7
 2 4 -3 1640.62 78.198 7
 2 4 -3 1757.72 109.951 3
 2 -4 -3 1743.42 98.6747 1
 2 -4 -2 3182.15 124.884 4
 2 -4 -2 3285.68 151.597 7
 2 4 -2 3498.33 159.019 5
 -2 4 2 3224.86 147.877 7
 2 4 -2 3137.62 142.513 3
 -2 4 2 3168.15 126.287 4
 2 -4 -2 3386.66 139.201 1
 -2 4 1 21848.8 409.214 4
 2 -4 -1 20930.1 401.808 4
 2 -4 -1 21129 418.38 7
 2 4 -1 21474.2 419.073 3
 -2 -4 1 21973.2 418.768 3
 2 -4 0 1856.05 113.303 4
 -2 -4 0 1894.25 105.616 3
 -2 -4 0 2058.54 108.807 1
 -2 4 0 2034.32 112.494 4
 2 4 0 1718.63 106.191 3
 -2 -4 -1 10219.3 246.199 1
 -2 -4 -1 10405.8 257.371 6
 -2 4 -1 10553.3 283.572 4
 2 -4 1 10504.2 284.383 4
 -2 -4 -1 10522.7 262.803 3
 2 -4 2 9402.05 282.072 4
 2 4 2 9403.95 224.784 1
 -2 4 -2 9484.79 280.302 4
 -2 -4 -2 9975.89 254.669 3
 -2 -4 -2 10019 232.81 1
 2 4 2 8983.17 277.002 6
 2 4 3 3259.05 143.939 4
 2 -4 3 3139.34 177.521 6
 -2 -4 -3 3265.66 181.905 2
 -2 4 -3 3437.17 141.53 2
 2 -4 3 3497.92 170.619 5
 2 4 3 3595.89 186.682 6
 -2 -4 -3 3518.68 144.86 3
 2 4 3 3245.29 117.824 1
 2 -4 3 3213.72 167.532 4
 2 4 4 638.636 97.5562 6
 2 -4 4 683.466 88.9937 5
 2 4 4 691.325 51.6359 1
 2 -4 4 729.012 103.344 6
 2 4 4 598.288 66.1343 4
 -2 -4 -4 817.433 109.634 2
 -2 -4 -4 643.164 64.5841 3
 -2 4 -4 582.964 71.8461 2
 2 -4 5 627.866 110.783 6
 -2 -4 -5 497.438 94.3899 2
 2 4 5 475.285 55.2876 4
 2 4 5 502.469 94.465 6
 2 4 5 398.193 37.5054 1
 2 -4 5 405.512 64.6748 5
 -2 -4 -5 530.427 57.0089 3
 2 4 5 443.853 37.2727 5
 2 4 6 4343.47 273.57 6
 2 -4 6 4211.63 216.782 5
 2 4 6 4283.47 158.976 4
 2 -4 6 4341.46 276.162 6
 2 4 7 194.16 86.665 6
 2 -4 7 46.6219 77.4087 6
 2 -4 7 228.376 67.9424 5
 2 4 8 230.647 114.7 6
 2 -4 8 -8.67276 84.2737 6
 2 -4 9 616.43 148.777 6
 2 4 9 631.147 167.947 6
 2 5 -7 2064.62 135.274 3
 2 5 -6 15.6952 40.1774 3
 2 5 -5 1149.61 100.55 3
 2 -5 -5 1295.25 125.646 7
 2 5 -4 2392.55 95.0673 7
 2 -5 -4 2374.05 117.982 1
 2 -5 -4 2513.12 158.174 7
 2 5 -4 2304.67 135.313 3
 2 -5 -4 2463 90.2032 4
 2 5 -3 59.7615 23.407 7
 2 5 -3 22.2764 42.4912 3
 2 -5 -3 48.5634 30.7663 4
 2 -5 -3 15.5385 44.6881 7
 2 -5 -3 25.3304 29.49 1
 -2 5 3 41.7903 28.9813 4
 2 5 -2 654.971 71.496 3
 2 -5 -2 581.45 58.4876 4
 -2 5 2 593.522 57.488 4
 2 -5 -2 507.767 60.4135 1
 2 -5 -2 595.65 76.1817 7
 -2 5 1 2931.13 131.079 4
 2 5 -1 2927.17 141.192 5
 2 -5 -1 2900.75 136.642 7
 2 -5 -1 2888.37 131.674 4
 2 5 -1 2644.6 136.107 3
 2 5 0 40046 664.516 3
 2 -5 0 40378.4 677.579 4
 -2 5 0 41145.4 676.82 4
 -2 -5 0 41935.7 668.246 3
 2 -5 1 24.0919 41.178 4
 -2 -5 -1 42.0386 32.707 6
 -2 -5 -1 22.1552 30.8535 3
 -2 -5 -1 24.3828 34.6963 1
 -2 5 -1 97.573 48.3293 4
 2 5 2 5025.05 196.971 6
 -2 -5 -2 4761.07 206.733 2
 2 -5 2 4619.02 201.308 4
 -2 -5 -2 5425.76 183.215 3
 -2 -5 -2 5201.5 159.848 1
 2 -5 3 896.997 104.918 6
 -2 5 -3 854.042 68.6875 2
 2 5 3 882.304 96.8314 6
 -2 -5 -3 862.505 103.979 2
 2 5 3 863.335 77.0907 4
 2 -5 3 812.928 89.9735 5
 -2 -5 -3 799.725 72.4034 3
 2 5 4 1722.17 103.442 4
 -2 -5 -4 1637.54 143.128 2
 2 5 4 1586.99 139.772 6
 2 -5 4 1635.63 129.816 5
 2 -5 4 1616.48 145.205 6
 -2 -5 -4 1654.15 98.6065 3
 -2 5 -4 1622.58 103.973 2
 -2 -5 -5 132.854 32.0558 3
 2 5 5 318.241 81.965 6
 2 5 5 187.693 20.7143 5
 2 5 5 222.315 43.5102 4
 -2 -5 -5 145.856 66.9865 2
 2 -5 5 258.972 78.047 6
 2 -5 5 149.383 59.7101 5
 2 -5 6 463.978 104.849 6
 2 5 6 373.305 105.726 6
 2 -5 6 289.22 80.7931 5
 2 -5 7 129.721 96.4553 6
 2 -5 7 29.6723 54.784 5
 2 5 7 -14.3977 88.3247 6
 2 -5 8 886.383 168.43 6
 2 5 8 636.121 139.695 6
 2 5 9 183.105 111.824 6
 2 -5 9 305.209 150.158 6
 2 6 -7 368.209 72.7054 3
 2 6 -6 321.847 62.9677 3
 2 -6 -5 469.757 88.2222 7
 2 6 -5 358.703 68.4372 3
 2 6 -4 103.776 23.3125 7
 2 -6 -4 72.2589 51.0179 7
 2 -6 -4 160.231 34.8161 1
 2 6 -4 183.995 57.3431 3
 -2 6 3 1192.87 76.9565 4
 2 -6 -3 1223.77 115.616 7
 2 6 -3 1153.17 58.1868 7
 2 -6 -3 1232.26 85.8367 1
 2 6 -3 1253.12 105.392 3
 2 -6 -3 1096.15 74.5764 4
 2 6 -2 626.921 78.7988 3
 2 -6 -2 589.608 63.0167 4
 -2 6 2 700.948 65.4053 4
 2 -6 -2 716.007 82.1059 7
 2 6 -1 7885.34 248.366 5
 2 -6 -1 8147.25 237.408 4
 -2 6 1 8145.63 236.704 4
 2 6 -1 7946.91 249.172 3
 2 -6 -1 7858.29 240.05 7
 2 -6 0 335.675 60.7159 4
 2 -6 0 313.751 55.7558 7
 2 6 0 233.443 50.3684 5
 2 6 0 277.948 57.1915 3
 -2 6 0 213.26 53.9388 4
 -2 -6 -1 13985 301.719 6
 2 6 1 13625.8 305.959 5
 2 6 1 13318.3 325.727 3
 -2 -6 -1 13286.4 318.556 3
 -2 -6 -1 13254.4 304.98 1
 2 -6 1 13913.7 354.878 4
 -2 -6 -2 4689.63 153.951 1
 -2 -6 -2 4345.4 167.164 3
 -2 -6 -2 4319.06 204.809 2
 2 6 2 4357.2 183.872 6
 2 -6 2 3910.02 191.937 4
 -2 -6 -3 2037.17 152.898 2
 -2 6 -3 2318.84 103.622 2
 2 -6 3 2189.14 147.668 5
 2 6 3 2142.91 145.922 6
 -2 -6 -3 2142.19 114.538 3
 -2 -6 -4 260.945 46.2702 3
 2 -6 4 200.645 68.7792 5
 -2 6 -4 286.925 46.8452 2
 2 6 4 275.983 69.8234 6
 2 6 4 251.041 46.637 4
 2 -6 4 441.127 95.9369 6
 -2 -6 -4 228.573 64.4271 2
 2 6 4 223.767 28.9509 5
 -2 -6 -5 2888.28 208.739 2
 2 -6 5 3109.52 219.074 6
 2 6 5 2540.43 195.419 6
 2 -6 5 2703.77 178.732 5
 2 6 5 2661.8 129.478 4
 -2 -6 -5 2594.64 123.481 3
 2 6 6 442.675 103.453 6
 2 -6 6 314.475 100.903 6
 2 -6 6 374.785 88.469 5
 2 -6 7 565.781 105.525 5
 2 -6 7 323.671 113.873 6
 2 6 7 592.46 128.102 6
 2 6 8 976.511 173.448 6
 2 -6 8 1003.14 168.017 6
 2 -6 9 -26.4929 99.0136 6
 2 6 9 -35.1515 88.6061 6
 2 7 -7 1135.64 115.155 3
 2 7 -6 1764.41 136.274 3
 2 7 -5 112.126 51.1919 3
 2 -7 -5 86.3323 61.4792 7
 2 -7 -4 2834.25 177.193 7
 -2 -7 4 2619.51 172.954 5
 2 -7 -4 2604.31 121.518 1
 -2 7 4 2769.44 107.283 4
 2 7 -4 2352.66 76.8939 7
 2 7 -3 2298.52 83.2868 7
 -2 7 3 2770.82 121.036 4
 -2 -7 3 2722.66 167.987 5
 2 -7 -3 2475.95 155.44 7
 2 7 -3 2643.05 152.121 3
 2 -7 -3 2653.01 128.735 1
 -2 7 2 17615.2 373.581 4
 2 -7 -2 17579.9 420.082 7
 2 -7 -2 17862.3 378.055 4
 2 7 -2 18208.9 421.996 3
 2 -7 -1 1933.3 122.76 7
 -2 7 1 1793.99 112.842 4
 2 7 -1 1961.71 128.342 3
 2 -7 -1 1961.39 119.084 4
 -2 -7 0 4156.49 129.892 6
 2 7 0 3845.21 174.315 3
 2 7 0 4371.47 175.637 5
 2 -7 0 3823.87 164.612 7
 2 -7 0 3934.09 178.595 4
 2 7 1 1168.37 88.3393 5
 2 7 1 1226.17 98.7564 3
 -2 -7 -2 3089.78 128.626 1
 2 7 2 3091.89 153.758 6
 -2 -7 -2 3190.22 179.566 2
 2 -7 2 3148.11 170.956 5
 2 7 2 3168.14 130.213 5
 -2 -7 -3 6450.02 273.864 2
 2 -7 3 6471.48 261.168 5
 2 7 3 6572.94 254.989 6
 -2 -7 -3 6526.12 176.055 1
 2 7 3 6411.85 174.054 5
 -2 -7 -3 6494.44 212.39 3
 -2 7 -3 6676.13 171.663 2
 2 7 4 6027.69 271.706 6
 2 -7 4 5672.51 253.174 5
 -2 -7 -4 5678.2 274.988 2
 2 -7 4 5804.57 271.336 6
 2 7 4 5343.52 134.237 5
 2 7 4 5776.51 203.511 4
 2 -7 5 347.459 80.9584 5
 2 -7 5 370.174 93.4526 6
 -2 -7 -5 214.685 83.1945 2
 2 7 5 185.111 70.5551 6
 2 7 5 182.064 40.4301 4
 2 -7 6 110.675 86.5328 6
 2 7 6 -76.1263 70.0312 6
 2 -7 6 116.261 67.5252 5
 2 -7 7 858.286 148.613 6
 2 -7 7 683.621 103.712 5
 2 7 7 1037.86 154.05 6
 2 7 8 87.5707 90.7074 6
 2 -7 8 114.892 94.4735 6
 2 -7 9 1162.92 199.339 6
 2 8 -7 1351.56 127.121 3
 2 8 -6 79.5744 55.8165 3
 -2 -8 5 549.736 94.977 5
 2 -8 -5 569.931 101.262 7
 2 -8 -4 5185.56 180.664 1
 2 -8 -4 5208.73 248.577 7
 -2 8 4 5375.9 163.056 4
 -2 -8 4 5142.04 252.259 5
 -2 8 3 2767.82 129.173 4
 -2 -8 3 2797.09 177.972 5
 2 -8 -3 2713.94 137.001 1
 2 -8 -3 2755.07 171.506 7
 2 -8 -2 1494.62 116.484 7
 -2 8 2 1668.96 107.536 4
 -2 -8 2 1765.53 134.539 5
 2 -8 -1 25759.3 520.178 7
 2 8 -1 26178.7 540.228 3
 -2 -8 0 58289.9 784.02 6
 2 8 0 57321.4 924.519 3
 2 -8 0 58409.9 892.968 7
 2 8 1 1219.96 92.8139 5
 2 8 1 1293.88 105.363 3
 2 8 2 65.3578 40.1576 6
 -2 -8 -2 60.5622 39.7799 1
 2 8 2 56.5568 30.2658 5
 2 8 2 51.6614 40.1014 3
 -2 -8 -2 180.913 73.3625 2
 2 -8 2 4.85413 49.0074 5
 2 8 3 509.307 78.8599 6
 2 -8 3 318.015 74.013 5
 -2 8 -3 409.032 39.6257 2
 2 8 3 337.18 43.926 5
 -2 -8 -3 331.346 81.757 2
 -2 -8 -3 425.785 45.3906 1
 2 -8 4 35.1341 60.3975 6
 2 8 4 29.3449 45.8757 6
 -2 -8 -4 39.6582 64.4088 2
 2 8 4 20.3873 12.6802 5
 2 -8 4 -23.3307 50.3506 5
 2 8 5 892.758 78.9927 4
 2 -8 5 899.941 117.514 5
 -2 -8 -5 918.455 127.391 2
 2 8 5 823.817 118.703 6
 2 -8 5 953.086 130.128 6
 2 8 6 170.968 73.9678 6
 2 -8 6 269.448 89.657 6
 2 -8 6 141.495 67.3735 5
 2 -8 7 4281.12 304.115 6
 2 8 7 4176.12 298.27 6
 2 -8 7 4282.45 258.27 5
 2 8 8 2763.9 273.883 6
 2 -8 8 2576.95 251.617 6
 2 -8 9 1220.11 193.811 6
 -2 -9 10 268.863 114.755 6
 2 9 -7 527.795 94.3981 3
 2 9 -6 157.944 69.3895 3
 2 -9 -5 3775.45 144.007 1
 -2 -9 5 3877.32 234.593 5
 -2 9 4 65.0712 28.5651 4
 -2 -9 4 43.0726 49.7105 5
 2 -9 -4 -21.3097 50.074 7
 2 -9 -4 79.3367 35.8943 1
 -2 9 3 12982.2 316.153 4
 2 -9 -3 13569.9 398.759 7
 -2 -9 3 12848.3 399.901 5
 -2 -9 2 5480.73 244.646 5
 2 -9 -2 5604.34 232.012 7
 2 -9 -1 2969.73 157.967 7
 -2 -9 1 2872.27 165.971 5
 2 9 -1 3049.6 169.206 3
 -2 -9 0 40.4823 24.331 6
 2 -9 0 29.9434 38.7808 7
 2 9 0 62.546 51.6915 3
 2 -9 1 3348.39 181.512 5
 2 -9 1 3128.11 149.598 7
 2 9 1 3037.21 159.544 3
 2 9 1 3431.96 157.741 5
 2 9 2 10440.2 295.118 6
 -2 -9 -2 10169.2 340.976 2
 2 -9 2 10461.5 345.244 5
 -2 -9 -2 10225.4 268.305 1
 2 9 2 9924.66 263.4 5
 2 9 2 10252.3 301.363 3
 -2 -9 -3 15109.6 309.91 1
 -2 -9 -3 14974.8 452.322 2
 2 9 3 15087.3 406.415 6
 -2 9 -3 14076.4 245.113 2
 2 9 3 15060.4 308.09 5
 2 -9 3 15006 438.983 5
 -2 -9 -4 1145.21 138.146 2
 2 9 4 1157.9 61.152 5
 2 -9 4 1326.2 133.768 5
 2 9 4 1218.55 125.68 6
 2 9 5 1109.94 131.95 6
 2 -9 5 763.737 115.286 5
 2 -9 5 955.186 127.759 6
 2 9 5 884.815 79.1965 4
 -2 -9 -5 671.947 116.715 2
 2 9 6 1362.84 165.575 6
 2 -9 6 1482.55 153.726 5
 2 -9 6 1456.65 168.205 6
 2 -9 7 760.358 146.485 6
 2 9 7 645.18 130.679 6
 2 -9 7 583.11 116.391 5
 2 -9 8 1297.33 188.982 6
 2 9 8 853.408 153.779 6
 2 -9 9 229.388 131.14 6
 -2 -10 10 3580.86 308.884 6
 2 10 -7 1365.37 141.625 3
 -2 -10 6 2055.11 182.968 5
 -2 -10 5 268.173 82.341 5
 2 -10 -4 801.738 112.242 7
 -2 -10 4 601.541 107.169 5
 2 -10 -4 679.888 69.6586 1
 -2 10 4 641.763 64.8413 4
 2 -10 -3 1998.85 155.826 7
 -2 10 3 2011.95 122.394 4
 -2 -10 3 2071.6 161.013 5
 -2 -10 2 13139.8 394.326 5
 2 -10 -2 12132.1 364.654 7
 2 -10 -1 458.977 73.3497 7
 -2 -10 1 505.319 84.5772 5
 2 -10 0 20991.3 456.091 7
 2 10 0 20871.1 488.109 3
 2 -10 0 21254.6 492.704 5
 2 -10 1 3282.06 188.54 5
 2 -10 1 3321.65 152.879 7
 2 10 1 3240.78 172.5 3
 -2 -10 -1 3309.28 181.002 2
 2 -10 2 1540.99 103.359 7
 2 10 2 1685.46 113.197 6
 -2 -10 -2 1610.38 139.081 2
 2 10 2 1553.12 102.844 5
 2 10 2 1497.15 117.724 3
 2 -10 2 1480.94 136.014 5
 -2 -10 -3 1736.66 156.144 2
 2 10 3 1737.67 135.039 6
 2 10 3 1954.87 103.606 5
 2 -10 3 1849.94 159.75 5
 -2 -10 -3 1936.38 105.019 1
 2 10 4 1451.53 139.549 6
 2 10 4 1427.89 71.4652 5
 -2 -10 -4 1426.7 153.331 2
 2 -10 4 1606.63 151.657 5
 2 10 5 73.5066 64.8251 6
 2 10 5 124.132 38.319 4
 2 -10 5 177.522 87.9093 5
 2 -10 5 63.5959 64.2988 6
 2 -10 6 114.95 74.2523 5
 2 10 6 70.7482 74.5635 6
 2 -10 6 -39.7875 66.9839 6
 2 -10 7 4325.64 307.485 6
 2 -10 7 4586.05 286.585 5
 2 10 7 4120.4 295.544 6
 2 -10 8 1180.25 189.103 6
 2 10 8 1647.43 201.295 6
 2 -10 9 21.5517 101.029 6
 -2 -11 9 11050.7 500.488 6
 2 11 -7 1061.38 133.96 3
 -2 -11 6 4363.39 275.313 5
 2 -11 -5 84.5182 35.1442 5
 -2 -11 5 47.6842 63.4123 5
 2 -11 -4 478.819 65.6234 1
 -2 11 4 413.221 57.8039 4
 2 -11 -4 409.697 95.4452 7
 -2 -11 4 398.187 88.8631 5
 -2 -11 3 4588.89 247.728 5
 2 -11 -3 4831.56 243.393 7
 2 11 -3 4294.13 101.373 7
 2 -11 -2 499.269 78.3672 7
 -2 -11 2 401.683 79.6707 5
 -2 -11 1 63.4853 12.6703 6
 2 -11 -1 61.7126 49.9737 7
 -2 -11 1 115.677 64.0114 5
 2 -11 -1 85.8644 50.5292 5
 2 -11 0 9600.39 322.902 5
 2 -11 0 9576.88 293.84 7
 2 11 0 9715.89 323.56 3
 -2 -11 0 9793.5 317.623 5
 -2 -11 -1 2205.52 151.468 2
 2 -11 1 2393.75 134.047 7
 2 -11 1 2549.58 175.77 5
 2 11 1 2309.49 153.567 3
 2 11 2 8790.37 269.555 6
 -2 -11 -2 9145.3 334.016 2
 2 -11 2 8733.63 336.276 5
 2 -11 2 8793.79 260.774 7
 2 11 2 9026.29 295.957 3
 2 11 3 3150.3 181.706 6
 -2 -11 -3 3601.26 223.149 2
 2 -11 3 3052.15 202.598 5
 -2 -11 -3 3602.22 149.207 1
 2 11 3 3475.9 145.665 5
 2 -11 4 211.517 71.9253 5
 2 11 4 136.014 26.458 5
 2 11 4 115.729 64.432 6
 -2 -11 -4 161.395 30.4603 1
 -2 -11 -4 151.665 83.503 2
 2 11 5 -29.5332 62.6014 6
 2 -11 5 31.3049 69.0369 5
 2 -11 6 173.431 81.7861 5
 2 11 6 217.598 80.3394 6
 2 -11 6 227.435 90.551 6
 2 11 7 -35.8717 70.5851 6
 2 -11 7 85.2896 88.4568 6
 2 -11 7 -2.94573 79.1268 5
 2 11 8 1577.74 202.178 6
 2 -11 8 1851.58 223.161 6
 2 -11 9 36.0532 112.25 6
 2 12 -7 17368 546.444 3
 -2 -12 6 1062.68 147.807 5
 -2 -12 5 138.134 70.1227 5
 2 -12 -5 244.053 47.7585 5
 2 -12 -4 148.115 65.3351 7
 -2 -12 4 146.257 78.6464 5
 2 -12 -4 316.943 60.2427 5
 2 -12 -3 75.6122 65.5091 7
 -2 -12 3 54.3722 67.721 5
 2 12 -3 -0.51827 9.76432 7
 2 -12 -3 20.2577 33.9526 5
 2 -12 -2 106.484 52.7172 5
 -2 -12 2 36.5865 53.3606 5
 2 -12 -2 97.1084 57.6266 7
 2 -12 -1 4366.26 211.596 7
 2 -12 -1 4374.57 217.003 5
 -2 -12 1 4278.16 228.171 5
 2 -12 0 1047.78 97.1564 7
 -2 -12 0 1016.62 116.038 5
 2 12 0 953.35 108.481 3
 2 -12 0 1027.43 112.053 5
 -2 -12 -1 7510.33 285.772 2
 2 -12 1 7800.49 309.92 5
 2 -12 1 7334.77 248.282 7
 2 12 1 7095.8 277.282 3
 2 12 2 4452.59 212.583 3
 -2 -12 -2 4169.99 231.079 2
 2 12 2 4719.92 189.981 6
 2 -12 2 4594.59 246.36 5
 2 -12 2 4670.16 183.586 7
 2 12 3 1996.21 139.308 3
 2 -12 3 1930.67 118.799 7
 2 12 3 1844.25 139.254 6
 -2 -12 -3 2074.83 176.724 2
 -2 -12 -3 2088.65 118.225 1
 2 12 3 1988.7 115.958 5
 2 -12 3 1792.13 161.785 5
 -2 -12 -4 148.408 34.2083 1
 2 12 4 141.791 65.321 6
 -2 -12 -4 146.11 75.5751 2
 2 -12 4 268.486 79.3244 5
 2 12 5 5227.35 286.509 6
 2 -12 5 5640.75 312.541 5
 2 12 6 1354.79 163.868 6
 2 -12 6 1591.69 182.256 5
 2 12 7 199.299 84.3985 6
 2 -12 7 771.316 136.165 5
 2 12 8 80.2992 74.4552 6
 2 -12 8 95.0787 83.0533 5
 2 -12 8 -49.0819 83.9232 6
 2 -12 9 136.711 118.312 6
 -2 -13 7 1836.41 199.924 5
 -2 -13 6 40.9848 75.4287 5
 2 -13 -5 24.1276 29.8436 5
 -2 -13 5 -44.3726 69.454 5
 2 -13 -4 53.7403 68.6029 7
 -2 -13 4 69.214 75.5288 5
 2 -13 -4 44.7598 44.2306 5
 2 -13 -3 30.7033 54.3192 7
 2 13 -3 52.6936 14.5367 7
 -2 -13 3 133.166 81.2095 5
 2 -13 -3 91.2077 44.7654 5
 -2 -13 2 4604.41 252.075 5
 2 -13 -2 4355.61 229.523 7
 2 -13 -2 4216.43 206.939 5
 2 13 -2 4383.8 150.241 7
 -2 -13 1 3511.71 208.775 5
 2 -13 -1 3680 196.896 7
 2 -13 -1 3853.82 206.841 5
 2 -13 0 8539.99 288.241 7
 2 -13 0 7956.06 318.941 5
 -2 -13 0 7947.54 282.922 2
 2 13 0 8817.48 324.819 3
 -2 -13 0 8753.33 316.718 5
 2 -13 1 33.8553 35.0782 7
 -2 -13 -1 -40.2402 56.409 2
 2 13 1 -28.6435 55.2914 3
 2 -13 1 42.3567 58.3889 5
 2 -13 2 7182.31 238.099 7
 2 13 2 6411.99 269.241 3
 -2 -13 -2 7403.43 310.856 2
 2 13 2 7060.23 236.723 6
 2 -13 2 7489.29 323.748 5
 -2 -13 -3 7827.48 341.736 2
 2 -13 3 7433.13 336.73 5
 2 13 3 7892.73 288.398 6
 2 -13 3 8028.09 242.924 7
 -2 -13 -3 7883.62 250.122 1
 2 13 3 7359.97 284.601 3
 2 -13 4 441.93 60.2619 7
 2 13 4 649.914 99.5528 6
 2 -13 4 478.16 107.372 5
 -2 -13 -4 368.87 100.212 2
 -2 -13 -4 520.536 53.5028 1
 2 13 5 284.42 81.3652 6
 2 -13 5 183.418 79.9209 5
 2 -13 6 2227.77 211.01 5
 2 13 6 2474.39 216.77 6
 2 13 7 18.4578 71.006 6
 2 -13 7 -58.314 86.3541 5
 2 13 8 573.907 126.404 6
 2 -13 8 833.06 150.747 5
 -2 -14 7 1255.24 178.422 5
 -2 -14 6 2314.58 222.294 5
 -2 -14 5 -33.6676 82.6231 5
 2 -14 -4 2095.76 191.536 7
 2 -14 -4 2336.76 144.139 5
 -2 -14 4 2377.74 207.987 5
 2 14 -3 959.984 50.9971 7
 2 -14 -3 784.485 119.553 7
 -2 -14 3 1074.16 62.876 6
 -2 -14 3 1099.89 144.013 5
 2 -14 -3 964.881 104.43 5
 2 -14 -2 146.22 60.0753 5
 -2 -14 2 146.687 69.9272 5
 2 14 -2 55.4003 28.5434 7
 2 -14 -2 160.717 68.2435 7
 2 -14 -1 492.647 82.3509 7
 -2 -14 1 413.404 85.5476 5
 2 -14 -1 458.754 81.9211 5
 2 -14 0 1064.69 111.656 7
 -2 -14 0 1205.01 133.49 5
 -2 14 0 1153.07 88.755 2
 -2 -14 0 1174.67 112.741 2
 2 -14 0 1047.53 120.299 5
 2 -14 1 22.68 41.6216 7
 2 14 1 24.42 53.8609 3
 -2 -14 -1 61.4618 54.1971 5
 -2 -14 -1 -11.363 59.0242 2
 2 -14 1 109.315 71.3115 5
 -2 14 -1 -1.73253 20.6077 2
 2 -14 2 555.388 70.1986 7
 -2 -14 -2 702.386 108.46 2
 2 14 2 392.648 59.5585 6
 2 14 2 328.885 78.0582 3
 2 -14 2 334.603 90.8317 5
 2 14 3 208.877 59.1123 6
 2 14 3 119.673 56.8864 3
 -2 -14 -3 178.628 77.3596 2
 2 -14 3 123.358 76.5899 5
 2 -14 3 137.391 40.5206 7
 -2 -14 -4 771.962 133.487 2
 2 14 4 670.779 96.604 6
 2 -14 4 571.737 63.6182 7
 -2 -14 -4 647.891 64.6879 1
 2 -14 4 556.421 116.009 5
 2 14 5 219.805 83.7131 6
 2 -14 5 101.684 100.687 5
 2 14 6 640.863 122.439 6
 2 -14 6 386.292 115.779 5
 2 14 7 460.809 110.542 6
 2 -14 7 587.979 131.302 5
 2 14 8 226.44 106.195 6
 2 -14 8 88.8551 91.5092 5
 -2 -15 7 561.164 134.85 5
 -2 -15 6 166.823 92.6151 5
 -2 -15 5 2389.03 220.273 5
 -2 -15 5 2370.26 143.92 6
 -2 -15 4 62.8358 31.7154 6
 2 -15 -4 63.224 38.2709 5
 -2 -15 4 127.839 85.8031 5
 -2 -15 3 25.6015 15.2244 6
 2 -15 -3 10.8971 56.8596 7
 -2 -15 3 -26.8073 71.2798 5
 2 -15 -3 16.6672 44.7346 5
 2 -15 -2 723.222 108.572 7
 2 -15 -2 803.701 106.82 5
 -2 -15 2 764.607 128.718 5
 2 15 -2 754.695 66.8306 7
 -2 -15 1 169.811 79.3288 5
 2 -15 -1 95.3145 57.3972 7
 -2 -15 1 86.45 46.2419 2
 2 -15 -1 158.732 67.078 5
 2 -15 0 1375.52 123.529 7
 -2 -15 0 1326.81 134.824 5
 -2 -15 0 1230.45 117.541 2
 2 -15 0 1282.84 139.051 5
 -2 -15 -1 469.236 82.8142 5
 2 15 1 484.186 96.4622 3
 -2 15 -1 339.773 42.2431 2
 -2 -15 -1 326.345 82.2937 2
 2 -15 1 325.962 89.3181 5
 2 -15 1 323.693 68.8463 7
 2 15 2 371.871 80.1985 3
 2 15 2 512.914 68.9705 6
 -2 -15 -2 466.258 90.7443 2
 2 -15 2 278.865 70.8849 5
 2 -15 2 320.019 60.7013 7
 2 15 3 321.156 66.1765 6
 -2 -15 -3 414.322 101.842 2
 2 -15 3 378.328 98.0423 5
 2 -15 3 304.184 56.1246 7
 2 15 3 321.787 76.5417 3
 2 15 4 721.439 103.432 6
 2 -15 4 932.188 149.027 5
 2 -15 5 195.209 98.5842 5
 2 15 5 220.726 83.4725 6
 2 15 6 1586.9 175.29 6
 2 -15 6 1568.23 195.428 5
 2 15 7 1023.35 164.554 6
 2 -15 7 1287.18 180.109 5
 2 15 8 32.261 74.5194 6
 2 -15 8 54.2073 86.5176 5
 2 16 -8 596.343 130.31 3
 -2 -16 7 7094.8 416.287 5
 -2 -16 6 169.569 90.0311 5
 -2 -16 5 1284.23 171.703 5
 -2 -16 4 19.5753 70.4474 5
 2 -16 -4 134.409 54.7215 5
 2 -16 -3 104.282 77.198 7
 -2 -16 3 -16.0793 76.5141 5
 2 -16 -3 -34.5251 48.4862 5
 2 -16 -2 628.488 106.489 7
 -2 -16 2 602.13 107.533 5
 2 -16 -2 674.692 106.537 5
 -2 -16 1 1165.07 138.308 5
 -2 -16 1 1407.95 122.02 2
 2 -16 -1 1398.78 137.77 7
 2 -16 -1 1482.35 145.659 5
 2 -16 0 1193.94 120.102 7
 -2 -16 0 1113.82 132.086 5
 -2 -16 0 1159.16 118.073 2
 2 -16 0 1069 137.203 5
 2 -16 1 9069.79 304.591 7
 -2 -16 -1 8557.06 335.189 2
 -2 -16 -1 8461.08 329.911 5
 2 -16 1 8659.13 368.756 5
 -2 16 -1 8432.6 214.733 2
 2 16 1 8542.46 348.622 3
 2 -16 2 7342.55 255.449 7
 2 -16 2 6492.01 338.346 5
 -2 -16 -2 6837.22 318.598 2
 2 16 2 6757.63 301.17 3
 2 16 2 6995.18 232.188 6
 2 16 3 340.495 66.5725 6
 -2 -16 -3 399.174 96.6913 2
 2 -16 3 357.197 107.169 5
 2 16 3 365.643 84.8706 3
 2 -16 3 399.172 62.4481 7
 2 -16 4 85.5471 83.9438 5
 2 16 4 114.455 65.4012 6
 2 16 4 104.95 57.7175 3
 2 16 5 87.4581 66.3594 6
 2 -16 5 250.919 105.065 5
 2 16 6 2009.19 201.218 6
 2 -16 6 2290.76 239.983 5
 2 16 7 485.163 126.504 6
 2 -16 7 637.88 142.63 5
 2 16 8 232.371 101.984 6
 2 -16 8 408.347 140.128 5
 2 17 -8 703.488 132.348 3
 -2 -17 7 27.2549 83.8437 5
 -2 -17 6 317.693 116.349 5
 -2 -17 5 85.6054 94.6221 5
 2 -17 -4 1475.81 129.249 5
 -2 -17 4 1463.94 183.899 5
 -2 -17 3 565.398 117.379 5
 2 -17 -3 385.208 96.8438 7
 2 -17 -3 520.996 87.3315 5
 -2 -17 2 2320.82 203.289 5
 -2 -17 2 2192.29 135.032 2
 2 -17 -2 2280.54 175.73 5
 2 -17 -2 2248.56 185.585 7
 -2 -17 1 3377.75 183.665 2
 2 -17 -1 3386.96 214.016 7
 -2 -17 1 3498.73 238.653 5
 2 -17 -1 3506.37 224.049 5
 2 -17 0 4412.49 232.165 7
 -2 -17 0 4245.24 220.584 2
 -2 -17 0 4147.37 249.65 5
 2 -17 0 4269.86 260.423 5
 2 -17 1 50.0308 64.9101 7
 2 17 1 62.7791 83.8266 3
 -2 -17 -1 140.126 69.5492 2
 -2 -17 -1 164.101 83.2118 5
 2 -17 2 18534.1 446.446 7
 -2 -17 -2 17940.7 546.774 2
 2 17 2 18358.7 533.116 3
 2 -17 2 18439.8 593.336 5
 2 -17 3 7263.04 245.445 7
 -2 -17 -3 7480.74 360.264 2
 2 17 3 7497.46 320.543 3
 2 -17 3 7556.75 378.806 5
 2 17 3 7771.2 284.89 6
 2 17 4 389.967 84.5983 6
 2 -17 4 321.577 101.716 5
 2 17 4 267.581 73.4274 3
 2 17 5 1580.11 163.326 6
 2 -17 5 1537.23 193.941 5
 2 17 6 295.579 95.1086 6
 2 -17 6 307.336 101.68 5
 2 17 7 3403.29 279.858 6
 2 -17 7 3711.02 316.314 5
 2 17 8 5420.65 378.711 6
 2 -17 8 5086.77 372.83 5
 2 18 -8 39.9911 74.6782 3
 -2 -18 7 -43.5246 103.207 5
 -2 -18 6 444.556 138.037 5
 -2 -18 5 461.099 117.614 5
 -2 -18 4 85.869 85.3006 5
 2 -18 -4 65.9071 52.015 5
 -2 -18 3 -20.8799 86.6258 5
 2 -18 -3 22.4132 55.9407 5
 -2 -18 2 2636.51 224.364 5
 -2 -18 2 2459.11 144.258 2
 2 -18 -2 2594.7 194.682 5
 2 -18 -2 2677.98 207.158 7
 2 -18 -1 1131.24 131.217 7
 -2 -18 1 1447.62 164.562 5
 -2 -18 1 1094.64 111.205 2
 2 -18 -1 956.071 128.202 5
 2 -18 0 7123.12 302.589 7
 2 -18 0 6906.7 341.425 5
 -2 -18 0 7772.05 311.204 2
 -2 -18 0 6763.12 330.034 5
 2 -18 1 48724.8 1051.64 5
 -2 -18 -1 49714.9 978.109 2
 2 -18 1 50857.5 918.358 7
 2 18 1 49198 1014.5 3
 -2 -18 -1 50429.3 987.98 5
 2 -18 2 13010.1 377.17 7
 2 -18 2 14813.7 535.566 5
 2 18 2 13293.8 457.742 3
 -2 -18 -2 14140.8 488.435 2
 -2 -18 -3 138.64 81.8802 2
 2 -18 3 128.308 86.2305 5
 2 18 3 -81.6229 59.9643 3
 2 18 4 16.7951 46.3465 6
 2 -18 4 133.261 96.7359 5
 2 18 4 31.1244 58.2394 3
 2 18 5 633.273 112.01 6
 2 -18 5 434.995 117.538 5
 2 18 6 7020.71 372.029 6
 2 -18 6 8182.12 450.165 5
 2 18 7 17324 642.316 6
 2 -18 7 16603.7 673.665 5
 2 19 -8 -25.3899 95.4992 3
 -2 -19 7 228.656 125.006 5
 -2 -19 6 1488.02 204.786 5
 -2 -19 5 89.6709 94.7841 5
 -2 -19 4 250.549 108.066 5
 2 -19 -4 240.443 73.9136 5
 2 -19 -3 6141.59 293.434 5
 -2 -19 3 5890.2 352.318 5
 -2 -19 2 3919.91 186.799 2
 -2 -19 2 3877.12 276.128 5
 2 -19 -2 3654.23 242.569 5
 2 -19 -2 3944.24 260.64 7
 2 -19 -1 14.9187 70.2785 5
 -2 -19 1 22.4195 42.328 2
 -2 -19 1 151.112 83.6886 5
 2 -19 -1 58.8897 72.2263 7
 2 -19 0 -14.0744 63.7134 7
 -2 -19 0 97.5222 88.673 5
 -2 -19 0 34.2594 54.3892 2
 2 -19 0 -44.6726 67.6846 5
 2 -19 1 7263.71 377.401 5
 -2 -19 -1 7779.14 339.018 2
 2 -19 1 7509.88 304.414 7
 -2 -19 -1 7762.01 346.206 5
 2 19 1 6970.4 346.069 3
 -2 -19 -2 1208.24 152.629 2
 2 -19 2 1124.49 110.07 7
 2 -19 2 898.522 153.149 5
 2 19 2 972.819 135.86 3
 2 -19 3 1404.03 181.936 5
 2 19 3 784.49 120.125 3
 2 -19 4 1661.48 202.518 5
 2 19 4 2136.67 177.328 3
 2 -19 5 318.746 110.39 5
 2 -19 6 44.2195 89.5628 5
 2 -19 7 76.4881 100.553 5
 2 20 -8 793.965 158.629 3
 -2 -20 7 379.163 134.667 5
 -2 -20 6 12.2489 90.6031 5
 -2 -20 5 474.993 141.84 5
 -2 -20 4 442.764 125.399 5
 -2 -20 3 383.685 116.975 5
 2 -20 -3 454.9 100.566 5
 -2 -20 2 4058.97 288.254 5
 2 -20 -2 4094.97 259.579 5
 -2 -20 1 3132.16 242.498 5
 2 -20 -1 3329.56 240.226 5
 2 -20 -1 3720.75 241.66 7
 -2 -20 1 3512.15 199.088 2
 -2 -20 0 514.201 92.8372 2
 -2 -20 0 603.008 116.823 5
 2 -20 0 586.44 113.974 5
 2 -20 0 337.843 86.0578 7
 -2 -20 -1 -62.6758 57.4387 2
 2 20 1 51.3985 78.1453 3
 -2 -20 -1 138.887 78.2812 5
 2 -20 1 -1.28092 47.3748 7
 2 -20 1 33.5982 75.5727 5
 -2 -20 -2 55.2686 65.2713 2
 2 -20 2 -9.63142 41.4736 7
 2 20 2 -42.0239 68.5321 3
 2 -20 3 4187 308.179 5
 2 20 3 3920.37 252.244 3
 2 20 4 403.996 91.38 3
 2 -20 4 482.323 136.613 5
 2 -20 5 1893.66 234.1 5
 2 -20 6 600.132 138.624 5
 -2 -21 6 152.046 104.33 5
 -2 -21 5 1476.73 217.165 5
 -2 -21 4 318.076 118.993 5
 -2 -21 3 620.769 142.715 5
 2 -21 -3 777.82 125.835 5
 -2 -21 2 133.41 97.9243 5
 2 -21 -2 228.946 89.4689 5
 -2 -21 1 44.968 87.2822 5
 -2 -21 1 42.9541 47.9786 2
 -2 -21 0 1714.76 155.675 2
 2 -21 0 1962.05 170.386 7
 -2 -21 0 1981.11 197.101 5
 2 -21 0 2054.05 206.398 5
 -2 -21 -1 171.91 75.4291 2
 2 21 1 318.395 102.483 3
 -2 -21 -1 287.581 89.7656 5
 2 -21 1 270.274 96.7879 5
 2 -21 1 323.426 78.922 7
 2 21 2 661.276 121.591 3
 2 -21 2 862.442 146.949 5
 2 -21 3 300.86 110.141 5
 2 21 3 537.494 105.942 3
 2 -21 4 1569.19 210.857 5
 2 -21 5 1415.6 201.657 5
 -2 -22 5 1089.69 192.551 5
 -2 -22 4 52.3401 81.4355 5
 -2 -22 3 375.6 128.689 5
 2 -22 -3 453.729 105.971 5
 -2 -22 2 352.436 107.507 5
 2 -22 -2 105.825 68.862 5
 -2 -22 1 66.529 81.2032 5
 2 -22 -1 -133.168 76.9259 5
 -2 -22 0 2560.02 231.681 5
 2 -22 0 2660.75 235.745 5
 -2 -22 0 2383.82 184.32 2
 2 22 1 949.47 147.93 3
 -2 -22 -1 1006.26 150.117 5
 2 -22 1 893.73 154.601 5
 2 22 2 99.0575 77.5038 3
 2 -22 2 276.484 115.725 5
 2 -22 3 249.547 93.1883 5
 2 22 3 74.1774 75.5628 3
 2 -22 4 190.275 107.209 5
 2 -22 5 9.93402 97.2437 5
 -2 -23 5 791.76 179.863 5
 -2 -23 4 55.948 99.6023 5
 2 -23 -3 116.906 63.2059 5
 -2 -23 3 43.8307 93.9062 5
 -2 -23 2 609.893 145.472 5
 2 -23 -2 297.221 93.6581 5
 -2 -23 1 77.4273 78.892 5
 2 -23 -1 1.83336 69.5593 5
 -2 -23 0 142.252 89.2314 5
 2 -23 0 220.732 110.43 5
 -2 -23 -1 207.831 91.6815 5
 2 23 1 253.344 102.771 3
 2 -23 1 101.265 80.2293 5
 2 23 2 139.919 88.2428 3
 2 -23 2 234.244 97.9695 5
 2 -23 3 81.2456 93.7208 5
 2 23 3 -4.05942 70.2692 3
 2 -23 4 3450.67 312.097 5
 -2 -24 4 1506.91 212.405 5
 -2 -24 3 574.169 148.178 5
 -2 -24 2 482.495 131.969 5
 2 -24 -2 418.214 112.274 5
 -2 -24 1 799.627 151.046 5
 2 -24 -1 801.756 145.072 5
 -2 -24 0 557.007 130.221 5
 2 24 0 346.69 109.037 3
 2 -24 0 280.294 112.574 5
 2 24 1 18.3008 72.1808 3
 -2 -24 -1 23.2499 67.5458 5
 2 -24 1 -42.1069 78.5669 5
 2 -24 2 945.937 175.356 5
 2 24 2 717.978 137.172 3
 2 -24 3 170.115 90.8948 5
 2 24 3 36.1887 77.5455 3
 2 -24 4 39.3799 108.962 5
 -2 -25 3 2245.81 259.736 5
 -2 -25 2 79.3921 105.195 5
 2 -25 -2 34.6539 74.6009 5
 -2 -25 1 382.483 115.407 5
 2 -25 -1 616.453 127.779 5
 2 25 0 174.895 105.78 3
 -2 -25 0 -95.5918 76.063 5
 2 -25 0 84.0904 79.4176 5
 2 25 1 966.687 160.221 3
 -2 -25 -1 1019.2 154.952 5
 2 -25 1 1050.74 183.677 5
 2 25 2 975.258 158.42 3
 2 -25 2 910.512 170.291 5
 2 -25 3 397.717 143.972 5
 2 25 3 408.884 110.437 3
 -2 -26 3 115.913 116.69 5
 -2 -26 2 145.91 97.1666 5
 2 -26 -2 -13.8784 75.9403 5
 -2 -26 1 563.438 145.254 5
 2 -26 -1 354.836 106.227 5
 2 26 0 2471.56 250.951 3
 -2 -26 0 2429.69 237.513 5
 2 -26 0 2248.47 247.861 5
 2 26 1 311.929 121.936 3
 2 -26 1 212.411 100.491 5
 2 26 2 934.033 169.837 3
 2 -26 2 935.052 167.155 5
 -2 -27 2 1205.28 194.973 5
 2 -27 -2 1164.75 169.444 5
 -2 -27 1 -5.83447 84.3962 5
 2 -27 -1 19.6841 87.0195 5
 2 27 -1 -6.97724 92.0925 3
 2 27 0 284.554 114.909 3
 -2 -27 0 366.035 133.263 5
 2 -27 0 332.199 116.585 5
 2 27 1 149.245 78.6614 3
 2 -27 1 346.082 129.324 5
 2 27 2 549.243 146.57 3
 -2 -28 1 243.819 111.755 5
 2 -28 -1 155.209 97.3261 5
 -2 -28 0 313.654 120.59 5
 2 -28 0 712.306 153.999 5
 2 28 1 109.246 99.556 3
 2 28 2 -60.1919 83.4281 3
 2 -29 -1 494.325 139.777 5
 -2 -29 0 58.7364 92.6088 5
 -3 0 7 -51.0764 49.2991 1
 3 0 -6 626.91 86.7292 7
 -3 0 6 605.565 91.5108 1
 3 0 -5 -6.02481 40.2516 7
 -3 0 5 -2.00699 40.6954 1
 -3 0 4 13322.2 369.31 1
 -3 0 4 13698.6 325.075 3
 3 0 -4 13701.1 355.913 7
 3 0 -3 28.0388 39.4912 7
 -3 0 3 -64.5794 49.9335 1
 -3 0 3 6.14864 32.9965 3
 -3 0 2 258.127 65.8911 1
 3 0 -1 -7.15489 41.4564 4
 -3 0 1 115.588 52.5659 1
 3 0 -1 18.7371 38.4459 1
 3 0 0 1519.2 113.42 4
 3 0 0 1408.88 104.694 1
 3 0 1 24.2551 44.8836 4
 3 0 1 -33.2076 39.4675 1
 3 0 2 2000.59 134.391 4
 3 0 3 -17.8152 42.9521 4
 3 0 4 649.721 82.456 4
 3 0 4 738.662 110.972 6
 -3 0 -4 793.508 104.452 2
 -3 0 -5 -36.768 52.9262 2
 3 0 5 -28.8336 67.4481 6
 3 0 5 50.3494 42.6771 4
 3 0 5 -27.4452 36.7537 5
 -3 0 -6 24282.6 638.285 2
 3 0 6 23206.1 711.134 6
 3 0 6 24877.4 523.422 5
 3 0 6 24251.5 560.886 4
 3 0 7 74.2551 98.1396 6
 3 0 8 12819.4 585.272 6
 -3 1 7 36.3107 45.9906 1
 -3 -1 7 33.5101 45.3008 1
 3 1 -6 273.083 66.907 7
 -3 -1 6 253.061 64.2676 1
 -3 1 6 157.808 55.0346 1
 3 -1 -6 151.746 51.1649 7
 3 -1 -6 328.564 48.4529 4
 -3 -1 5 6823.51 269.426 1
 3 -1 -5 6831.56 259.617 7
 3 1 -5 6728.14 243.97 7
 -3 1 5 6194.34 244.984 1
 3 -1 -5 6793.69 211.592 4
 -3 1 4 1997.45 132.296 1
 3 -1 -4 2029.08 116.693 4
 -3 -1 4 1974.98 140.658 1
 3 1 -4 2017.15 123.643 7
 3 -1 -4 1949.27 131.251 7
 -3 1 4 2039.07 111.056 3
 3 -1 -3 20.9383 45.22 7
 -3 1 3 74.0547 45.1555 1
 3 -1 -3 7.10434 34.1868 4
 -3 1 3 59.5895 35.5845 3
 3 1 -3 42.5765 43.5536 7
 -3 -1 3 -6.88542 44.5786 1
 -3 -1 3 51.2587 41.4562 3
 3 -1 -2 2649.06 141.168 4
 -3 -1 2 2902.68 141.362 3
 -3 1 2 2882.62 157.439 1
 -3 -1 2 2453.15 142.707 1
 3 -1 -1 4255.72 178.704 1
 3 -1 -1 4074.17 179.782 4
 3 1 -1 4581.99 187.954 1
 -3 -1 1 4632.9 191.048 1
 -3 1 1 4129.4 183.812 1
 3 1 0 12456 320.915 1
 3 1 0 11854.1 323.979 4
 3 -1 0 12058 325.992 4
 3 -1 0 12264.9 323.951 1
 -3 -1 0 12285.7 325.398 1
 3 1 1 17781.8 414.455 4
 3 -1 1 17130.3 412.14 4
 3 1 1 17383.6 392.67 1
 3 1 2 0.86028 29.9248 1
 3 1 2 1.85798 45.9877 4
 3 -1 2 14.6806 44.2557 4
 3 1 3 514.753 89.034 6
 3 -1 3 575.153 80.9852 4
 3 1 3 463.975 70.5824 4
 3 -1 4 296.074 65.7599 4
 3 1 4 183.045 56.7536 4
 3 1 4 303.177 83.7329 6
 -3 -1 -4 367.611 79.4881 2
 -3 1 -4 270.721 62.4143 2
 3 -1 4 377.224 86.8085 6
 3 1 5 2317.55 150.113 4
 3 -1 5 1880.31 183.333 6
 3 1 5 1734.83 172.794 6
 3 -1 5 2060.16 139.262 5
 3 1 5 1989.44 128.1 5
 -3 -1 -5 2180.39 177.673 2
 -3 1 -5 2284.46 169.782 2
 3 -1 5 2304.83 156.24 4
 -3 -1 -6 66483.1 1211.02 2
 3 -1 6 64577.5 1309.15 6
 3 1 6 63101.5 1305.67 6
 3 -1 6 63599.6 1049.4 5
 3 1 6 64966.9 998.785 5
 3 1 6 63925.2 1058.22 4
 3 1 7 1321.07 182.293 6
 3 -1 7 1616.94 201.04 6
 3 -1 8 11443.1 547.846 6
 3 1 8 10869.8 545.721 6
 -3 2 7 408.267 70.359 1
 -3 -2 7 318.999 69.7675 1
 3 -2 -6 257.471 40.4186 4
 3 -2 -6 123.499 55.8845 7
 3 2 -6 216.864 54.288 7
 -3 -2 6 174.833 65.2493 1
 -3 2 6 164.614 52.1071 1
 3 2 -5 3531.55 166.556 7
 -3 -2 5 3176.03 187.694 1
 3 -2 -5 3642.97 195.765 7
 -3 2 5 2953.68 163.349 1
 3 -2 -5 3365.67 142.841 4
 3 2 -4 1101.13 90.405 7
 -3 -2 4 1245.79 114.264 1
 -3 2 4 1241.39 104.589 1
 -3 2 4 1214.74 84.1189 3
 3 -2 -4 1210.24 88.7873 4
 3 -2 -4 1363.06 112.352 7
 3 2 -3 56100.4 852.748 7
 -3 -2 3 55051.6 922.365 1
 -3 2 3 54559.1 894.368 1
 3 -2 -3 55782.2 897.094 7
 3 -2 -3 55255.5 851.407 4
 3 -2 -2 13586.7 351.391 7
 3 -2 -2 14277.2 341.657 4
 -3 -2 2 13559.8 363.756 1
 -3 2 2 13692.4 355.802 1
 3 -2 -1 3795.44 172.044 1
 3 -2 -1 3759.33 171.942 4
 -3 -2 1 3855.2 178.56 1
 -3 -2 1 3888.63 173.171 3
 3 -2 0 4097.75 181.595 4
 -3 -2 0 4116.15 180.336 1
 3 2 0 3996.07 172.971 1
 3 -2 1 3288.66 167.348 4
 3 2 1 3509.08 171.172 4
 3 2 1 3072.01 148.734 1
 -3 -2 -1 3256.22 157.487 1
 3 -2 2 553.621 78.5113 4
 3 2 2 722.32 74.9776 1
 3 2 2 625.977 80.6347 4
 3 -2 3 5662.69 235.739 4
 3 2 3 5642.37 259.013 6
 3 2 3 5612.85 204.235 1
 3 2 3 5388.65 222.219 4
 3 -2 4 2277.61 155.143 4
 3 2 4 2055.59 140.045 4
 3 2 4 2165.78 179.38 6
 3 -2 4 2396.6 193.025 6
 -3 -2 -4 2307.63 171.493 2
 -3 2 -4 2217.01 150.23 2
 3 2 4 2455.91 134.366 1
 3 2 5 1702.36 129.236 4
 -3 2 -5 1487.43 138.127 2
 3 -2 5 1863.45 182.96 6
 3 2 5 1725.94 180.488 6
 3 -2 5 1818.02 135.075 5
 -3 -2 -5 1780.12 162.438 2
 3 -2 5 1877.52 148.439 4
 -3 -2 -6 282.836 107.375 2
 3 2 6 261.859 126.19 6
 3 -2 6 225.832 113.294 6
 3 -2 6 113.112 64.2385 5
 3 2 6 104.452 64.118 4
 3 -2 7 1463.41 200.381 6
 3 2 7 1473.01 188.72 6
 3 -2 8 1197.14 191.345 6
 3 2 8 879.099 172.92 6
 -3 -3 8 5114.64 269.695 1
 -3 3 7 16.6517 44.0531 1
 -3 -3 7 118.906 67.4919 1
 3 -3 -6 2938.73 109.89 4
 -3 -3 6 3038.41 196.908 1
 -3 3 6 2684.67 161.44 1
 3 3 -6 2841.14 156.814 7
 3 -3 -6 2919.84 189.895 7
 3 -3 -5 2455.87 116.236 4
 -3 -3 5 2598.54 172.299 1
 3 -3 -5 2344.44 162.166 7
 -3 3 5 2601.68 113.901 3
 3 3 -5 2486.73 135.187 7
 -3 3 5 2427.55 147.937 1
 3 3 -4 1428.7 97.8442 7
 -3 -3 4 1287.1 122.344 1
 3 -3 -4 1343.55 92.4157 4
 3 -3 -4 1485.76 120.635 7
 -3 3 4 1478.53 93.0478 3
 -3 3 4 1344.15 109.61 1
 3 3 -3 708.349 70.2597 7
 3 -3 -3 629.476 68.6795 4
 3 -3 -3 505.885 71.3434 7
 -3 -3 3 608.71 82.4566 1
 -3 3 3 547.631 74.5186 1
 -3 -3 2 22696.9 498 1
 3 -3 -2 23231.2 487.52 7
 3 -3 -2 23017.9 468.916 4
 -3 -3 1 13123.6 347.067 1
 3 -3 -1 12289.7 327.405 4
 -3 3 1 13308.9 336.451 4
 -3 -3 0 1662.91 115.783 1
 3 3 0 1595.94 110.337 1
 3 -3 0 1506.17 115.007 4
 3 3 1 2479.27 133.53 1
 3 -3 1 2646.79 153.064 4
 -3 -3 -1 2570.22 141.55 1
 3 3 2 1776.36 112.197 1
 3 -3 2 1522.23 121.461 4
 3 3 2 1972.88 131.098 4
 3 3 3 1151.97 89.9007 1
 3 -3 3 975.182 99.9758 4
 3 3 3 1181.88 126.167 6
 3 3 3 1030.31 100.632 4
 3 3 4 1442.73 116.761 4
 3 3 4 1612.09 155.013 6
 3 3 4 1464.68 102.478 1
 3 -3 4 1325.65 125.565 4
 -3 3 -4 1634.85 128.207 2
 -3 -3 -4 1360.15 137.239 2
 3 -3 4 1378.11 153.547 6
 3 3 5 284.008 88.0132 6
 3 3 5 309.598 64.0663 4
 -3 3 -5 329.32 70.4767 2
 -3 -3 -5 319.938 72.5126 2
 3 -3 5 495.104 112.958 6
 3 -3 5 381.589 76.892 5
 3 -3 5 361.893 76.9554 4
 -3 -3 -6 2174.33 193.534 2
 3 3 6 1869.17 200.817 6
 3 -3 6 2289.73 218.17 6
 3 -3 6 1790.82 146.065 5
 3 3 6 2125.15 139.297 4
 3 -3 7 13.8196 88.6743 6
 3 3 7 106.037 93.8369 6
 3 -3 8 1287.36 197.886 6
 3 3 8 1449.47 204.148 6
 -3 -4 8 4603 260.515 1
 -3 -4 7 1932.28 164.11 1
 3 -4 -6 4280.24 126.659 4
 3 -4 -6 4441.73 242.775 7
 3 4 -6 4192.11 181.096 7
 -3 -4 6 4177 233.173 1
 3 4 -5 1044.39 83.8382 7
 3 -4 -5 1066.44 72.7666 4
 -3 -4 5 1454.66 137.821 1
 3 4 -5 1142.12 106.335 3
 -3 4 5 1241.84 77.1947 3
 3 -4 -5 1186.8 119.599 7
 3 -4 -4 304.017 65.9034 7
 3 4 -4 361.662 52.5965 7
 3 -4 -4 382.495 53.3215 4
 3 4 -4 404.979 69.3287 3
 -3 -4 4 557.633 92.2764 1
 3 -4 -3 -21.324 46.1037 7
 3 -4 -3 -35.7665 40.8023 4
 -3 -4 3 10.0068 48.7449 1
 3 4 -3 -23.1818 45.9746 3
 3 -4 -2 257.646 58.2613 7
 -3 4 2 324.651 57.5423 4
 -3 -4 2 398.852 76.6012 1
 3 -4 -2 383.113 63.3482 4
 -3 -4 1 10341 310.896 1
 3 -4 -1 10314.2 295.585 4
 3 -4 0 8304.4 271.353 4
 -3 -4 0 8198.87 260.747 1
 -3 -4 -1 253.19 55.4916 1
 3 -4 1 221.26 69.0524 4
 3 4 1 263.776 55.8944 1
 3 -4 2 1768.63 136.896 4
 3 4 2 1814.62 113.092 1
 3 4 2 1695.2 125.037 4
 3 -4 3 2044.21 149.556 4
 3 4 3 1782.93 110.21 1
 3 4 3 1590.05 141.587 6
 -3 -4 -3 1660.1 138.255 2
 3 4 3 1613.5 120.791 4
 3 4 4 560.704 101.357 6
 3 -4 4 384.069 83.3558 4
 3 4 4 471.089 76.3269 4
 3 4 4 603.674 64.0599 1
 -3 -4 -4 424.948 87.8261 2
 -3 4 -4 594.507 78.683 2
 3 -4 4 591.711 86.3138 5
 3 4 5 218.597 83.1156 6
 3 -4 5 291.605 102.87 6
 -3 4 -5 210.129 57.9651 2
 -3 -4 -5 98.7602 61.1187 2
 3 -4 5 172.748 70.3817 5
 3 4 5 150.167 43.1745 4
 3 4 6 5255.13 219.893 4
 -3 -4 -6 4735.27 282.037 2
 3 4 6 4795.13 304.517 6
 3 -4 6 5268.01 325.788 6
 3 -4 6 4950.28 245.769 5
 3 4 7 206.266 111.701 6
 3 -4 7 -39.5225 90.6462 6
 3 4 8 3352.55 297.136 6
 3 -4 8 3381.09 301.931 6
 -3 -5 8 652.755 112.988 1
 -3 -5 7 774.099 115.048 1
 3 -5 -6 202.292 75.2898 7
 3 5 -6 171.279 61.7499 3
 3 5 -5 1286.66 89.038 7
 3 -5 -5 1310.42 80.7046 4
 3 -5 -5 1316.65 133.797 7
 3 5 -5 1316.63 117.567 3
 -3 5 5 1294.97 78.053 3
 3 -5 -4 28.9687 51.7286 7
 3 -5 -4 2.89423 28.5142 4
 3 5 -4 21.3524 26.9523 7
 3 5 -4 7.32256 38.59 3
 3 -5 -3 595.616 82.279 7
 3 -5 -3 554.874 66.0303 4
 3 5 -3 639.944 83.7707 3
 3 -5 -2 6141.4 234.934 7
 3 -5 -2 5553.43 209.532 4
 -3 -5 2 6009.1 245.476 1
 -3 5 2 5959.57 214.737 4
 3 5 -2 5496.36 225.517 3
 3 -5 -1 207.706 58.5115 4
 -3 -5 1 322.208 73.2662 1
 -3 -5 0 64.003 46.4895 1
 3 -5 0 73.9893 49.4975 4
 -3 -5 -1 5662.11 212.209 1
 -3 -5 -1 5871.82 216.138 6
 3 -5 1 5531.08 233.829 4
 3 5 2 9653.44 272.641 1
 3 -5 2 10092.1 331.119 4
 -3 -5 -2 9502.55 274.518 1
 3 5 3 1985.35 155.275 6
 -3 -5 -3 1777.1 152.156 2
 3 5 3 1875.64 112.93 1
 3 5 3 1970.89 134.729 4
 3 -5 3 2090.69 153.939 4
 3 -5 4 61.2904 63.9338 4
 3 5 4 50.1863 65.1722 6
 3 5 4 21.1532 40.2075 4
 -3 -5 -4 -55.3009 58.7989 2
 -3 5 -4 41.3064 39.2201 2
 3 5 4 20.0157 28.5503 1
 3 -5 4 0.08202 45.6911 5
 -3 5 -5 998.043 105.82 2
 3 5 5 1122.06 140.163 6
 -3 -5 -5 1310.87 149.555 2
 3 5 5 1197.68 104.388 4
 3 -5 5 1020.82 119.133 5
 3 -5 5 1138.15 153.564 6
 -3 -5 -6 441.274 106.922 2
 3 5 6 504.18 128.543 6
 3 -5 6 444.257 120.386 6
 3 -5 6 578.18 97.9247 5
 3 5 7 413.035 128.186 6
 3 -5 7 345.83 116.478 6
 3 5 8 348.863 127.377 6
 3 -5 8 268.419 114.826 6
 -3 -6 8 3551.92 241.719 1
 3 6 -7 200.273 66.123 3
 3 -6 -6 1062.72 125.865 7
 3 6 -6 1452.82 130.463 3
 3 6 -5 1599.08 93.872 7
 3 -6 -5 1559.44 146.325 7
 -3 6 5 1547.35 87.3667 3
 3 6 -5 1506.14 128.141 3
 3 -6 -5 1707.85 92.4762 4
 3 6 -4 1141.41 79.3061 7
 3 -6 -4 1082.36 117.374 7
 3 -6 -4 1266.14 89.3124 4
 3 6 -4 1174.35 114.405 3
 3 -6 -3 972.632 85.7707 4
 3 -6 -3 862.06 100.618 7
 -3 6 3 982.902 83.7359 4
 3 6 -3 736.659 93.725 3
 3 -6 -2 1935.33 136.121 7
 3 -6 -2 2290.64 134.094 4
 3 6 -2 1974.47 138.917 3
 3 -6 -1 787.338 92.566 4
 -3 -6 1 925.415 103.861 1
 3 -6 -1 1188.13 106.927 7
 3 6 -1 839.397 101.387 3
 3 -6 0 3553.32 185.675 4
 -3 -6 0 3566.01 178.052 1
 3 -6 1 607.216 87.1003 4
 -3 -6 -1 735.135 76.4543 6
 -3 -6 -1 626.017 76.0241 1
 3 -6 2 -1.56395 54.458 4
 -3 -6 -2 -19.4066 35.8083 1
 3 6 3 5009.5 247.29 6
 -3 -6 -3 4543.86 241.932 2
 3 6 3 4732.19 214.494 4
 3 -6 3 4762.72 237.739 4
 3 6 4 4910.54 218.437 4
 -3 -6 -4 4426.66 257.908 2
 -3 6 -4 5204.83 201.769 2
 3 6 4 4511.85 255.04 6
 3 -6 4 5252.79 250.835 5
 3 6 5 518.042 111.363 6
 -3 6 -5 430.633 68.8595 2
 3 6 5 488.261 74.4126 4
 -3 -6 -5 545.298 112.025 2
 3 -6 5 500.123 92.4388 5
 -3 -6 -6 1206.34 161.213 2
 3 6 6 1123.24 154.633 6
 3 -6 6 1066.79 131.89 5
 3 -6 6 1228.29 171.117 6
 3 6 7 966.862 162.322 6
 3 -6 7 1078.66 134.018 5
 3 -6 7 1070.09 171.16 6
 3 6 8 186.769 108.676 6
 3 -6 8 60.4365 107.935 6
 3 7 -7 5639.36 262.274 3
 3 -7 -6 168.558 70.1087 7
 3 7 -6 236.51 66.2497 3
 3 7 -5 582.044 54.5716 7
 3 -7 -5 433.936 95.34 7
 3 7 -5 445.014 84.3261 3
 3 -7 -4 548.616 63.1438 4
 3 7 -4 677.925 57.0077 7
 3 -7 -4 898.069 112.136 7
 3 7 -4 640.209 90.9359 3
 3 -7 -3 932.849 84.7533 4
 3 -7 -3 858.384 102.491 7
 3 7 -3 830.068 103.851 3
 3 -7 -2 1166.18 111.564 7
 3 -7 -2 913.969 93.0047 4
 3 7 -2 1055.78 110.686 3
 3 -7 -1 3223.66 174.233 7
 3 -7 -1 3261.69 172.194 4
 3 7 -1 3380.81 182.728 3
 -3 -7 0 5019.24 214.398 1
 3 7 0 4816.07 215.82 3
 3 -7 0 4948.67 222.728 4
 -3 -7 -1 16914.1 386.548 6
 3 -7 1 15657.4 438.089 4
 -3 -7 -1 17247.8 405.663 1
 3 -7 2 1029.66 112.503 4
 -3 -7 -2 1099.65 92.2927 1
 3 -7 3 1003.63 117.479 4
 3 7 3 837.309 106.761 6
 -3 -7 -3 929.462 118.022 2
 3 7 4 202.459 69.0872 6
 -3 7 -4 141.481 40.1992 2
 -3 -7 -4 163.34 69.4839 2
 3 7 4 246.477 65.0156 4
 3 -7 4 143.731 72.5194 5
 -3 7 -5 129.132 48.2932 2
 3 7 5 198.805 84.1486 6
 -3 -7 -5 71.5184 73.6697 2
 3 7 5 43.1076 38.9247 4
 3 -7 5 123.709 65.1686 5
 -3 -7 -6 721.65 127.64 2
 3 7 6 611.508 123.806 6
 3 -7 6 749.35 116.553 5
 3 -7 6 629.349 129.714 6
 3 7 7 158.854 99.4799 6
 3 -7 7 12.7652 66.4327 5
 3 -7 7 236.233 113.369 6
 3 7 8 262.378 89.2902 6
 3 -7 8 315.848 123.907 6
 3 8 -7 2926.81 195.568 3
 3 8 -6 1777.04 151.63 3
 3 -8 -6 2067.88 185.362 7
 3 8 -5 8657.6 201.835 7
 3 8 -5 8979.36 333.344 3
 3 -8 -5 8868.39 363.299 7
 -3 8 4 1745.4 112.579 4
 3 8 -4 1577.09 137.337 3
 3 -8 -4 1919.92 159.215 7
 3 8 -4 1741.03 85.4239 7
 3 -8 -4 1626.31 109.024 4
 3 -8 -3 2540.39 143.087 4
 3 -8 -3 2564.34 175.117 7
 3 8 -3 2737.22 174.653 3
 3 -8 -2 4247.92 212.862 7
 3 -8 -2 4296.78 199.496 4
 3 8 -2 4936.26 228.652 3
 3 -8 -1 16731.2 429.723 7
 3 8 -1 16903.2 444.864 3
 3 -8 -1 17650.2 437.158 4
 3 -8 0 1150.07 118.532 4
 -3 -8 0 1120.76 83.6767 6
 -3 -8 0 1115.39 112.403 1
 3 -8 0 997.407 101.717 7
 3 8 0 1055.08 107.523 3
 3 -8 1 10666.2 357.507 4
 -3 -8 -1 10687 294.594 6
 -3 -8 -1 11253.8 324.312 1
 -3 -8 -2 28630.5 552.316 1
 3 -8 2 27239.1 637.756 4
 3 8 3 229.293 47.2417 5
 -3 -8 -3 392.95 56.1755 1
 -3 -8 -3 320.962 89.123 2
 3 8 3 229.506 63.798 6
 3 -8 3 458.244 88.768 5
 3 8 4 575.663 99.1764 6
 -3 8 -4 490.166 61.704 2
 -3 -8 -4 324.263 91.7141 2
 3 8 4 433.604 51.7612 5
 3 8 4 390.254 73.8561 4
 3 -8 4 444.597 95.8251 5
 3 8 5 3598.3 187.672 4
 -3 -8 -5 3677.2 256.633 2
 3 8 5 3474.92 244.07 6
 3 -8 5 3422.65 226.226 5
 -3 -8 -6 42.423 63.1429 2
 3 8 6 81.3247 85.6036 6
 3 -8 6 174.788 81.0191 5
 3 8 7 311.082 107.026 6
 3 -8 7 276.927 100.827 6
 3 -8 7 237.919 88.4031 5
 3 8 8 -17.0788 73.4768 6
 3 -8 8 50.3032 98.7359 6
 3 9 -7 645.249 104.314 3
 3 -9 -6 1920.07 184.195 7
 3 9 -6 1841.14 160.954 3
 3 9 -5 8.53248 15.6433 7
 3 9 -5 128.576 71.7297 3
 3 -9 -5 48.5333 62.7763 7
 3 -9 -4 1922.6 169.168 7
 3 9 -4 1744.49 80.8637 7
 3 9 -4 1613.53 145.736 3
 3 -9 -3 2596.72 179.497 7
 3 9 -3 2667.95 175.759 3
 3 -9 -3 2949.29 159.973 4
 3 -9 -2 2411.85 162.845 7
 3 9 -2 2389.14 165.403 3
 3 -9 -2 2469.89 154.527 4
 3 -9 -1 2195.17 148.876 7
 3 9 -1 2213.13 156.941 3
 3 -9 -1 2121.75 147.037 4
 3 -9 0 9923.16 316.681 7
 -3 -9 0 10208.7 259.483 6
 3 9 0 10173.5 337.008 3
 3 -9 0 9333.37 333.131 4
 3 -9 1 -9.00757 51.6631 4
 -3 -9 -1 3.85517 30.0235 6
 -3 -9 -1 43.8152 41.5325 1
 3 9 1 -15.5846 47.2323 3
 -3 -9 -2 11644.4 324.617 1
 3 9 3 -46.3599 60.6901 6
 3 9 3 44.7818 32.9531 5
 -3 -9 -3 34.2581 64.023 2
 -3 -9 -3 45.3739 39.8281 1
 3 -9 3 59.3275 57.5845 5
 -3 9 -4 1753.09 100.607 2
 3 9 4 1465.33 144.777 6
 3 -9 4 1758.31 162.982 5
 -3 -9 -4 1478.83 158.033 2
 3 9 5 6533.75 334.93 6
 3 -9 5 7095.86 330.946 5
 3 9 5 6703.71 261.006 4
 -3 -9 -5 7193.96 360.934 2
 3 9 6 46.8182 76.022 6
 -3 -9 -6 133.435 91.5151 2
 3 -9 6 122.193 73.8174 5
 3 9 7 53.9574 71.4801 6
 3 -9 7 142.047 82.053 5
 3 9 8 308.283 115.558 6
 3 10 -7 219.144 78.6793 3
 3 10 -6 4970.9 267.574 3
 3 -10 -6 4738.51 292.058 7
 3 -10 -5 2881.94 217.496 7
 3 10 -5 3229.77 210.26 3
 3 -10 -4 6690.96 308.937 7
 3 10 -4 6544.91 159.251 7
 3 10 -4 6877.9 299.208 3
 3 -10 -3 3567.97 213.485 7
 3 10 -3 3213.14 201.792 3
 3 -10 -2 103.496 55.0786 7
 3 10 -2 112.898 57.8074 3
 3 -10 -1 1313.78 120.096 7
 3 10 -1 1358.71 129.95 3
 3 10 0 2796.89 176.689 3
 -3 -10 0 2708.1 123.135 6
 3 -10 0 2931.21 173.35 7
 -3 -10 -1 16.2078 40.9287 1
 3 -10 1 24.4148 39.2869 7
 3 10 1 10.8375 49.6546 3
 -3 -10 -2 1510.55 114.698 1
 3 -10 2 1695.08 153.565 5
 -3 -10 -2 1336.87 134.624 2
 -3 -10 -3 2679.65 141.516 1
 3 10 3 2612 176.743 6
 -3 -10 -3 2536.85 196.576 2
 3 -10 3 2749.65 201.386 5
 -3 -10 -4 8760.58 386.822 2
 3 10 4 8523.48 354.636 6
 -3 10 -4 8863.84 221.669 2
 3 -10 4 8253.55 358.703 5
 3 10 5 -32.3287 47.3561 4
 3 10 5 -0.63529 58.1722 6
 3 -10 5 -24.8901 65.7862 5
 3 10 6 747.678 131.627 6
 3 -10 6 871.296 131.843 5
 3 10 7 130.421 99.876 6
 3 -10 7 -40.85 63.4172 5
 3 10 8 122.7 87.9258 6
 3 11 -7 18736.8 571.267 3
 3 11 -6 13683.8 466.785 3
 3 -11 -6 13392.2 504.549 7
 3 -11 -5 3157.35 233.432 7
 3 11 -5 3502.98 225.267 3
 3 11 -4 594.839 42.1316 7
 3 -11 -4 617.27 117.46 7
 3 11 -4 844.337 119.828 3
 3 11 -3 -55.3555 61.5257 3
 3 -11 -3 27.5879 51.3817 7
 3 11 -2 244.16 75.7836 3
 3 -11 -2 191.33 64.2252 7
 3 -11 -1 2418.73 165.342 7
 3 11 -1 2529.16 178.391 3
 3 -11 0 2046.4 145.089 7
 -3 -11 0 1688.73 93.3586 6
 3 11 0 1746.63 146.883 3
 3 -11 1 2935.4 166.43 7
 3 11 1 2359.89 168.899 3
 -3 -11 -2 3225.6 213.734 2
 3 -11 2 3484.24 225.817 5
 -3 -11 -2 3217.7 173.019 1
 -3 -11 -3 1335.02 102.157 1
 3 11 3 1429.02 130.604 6
 -3 -11 -3 1334.74 152.349 2
 3 -11 3 1501.5 159.183 5
 3 11 4 215.764 70.4768 6
 -3 -11 -4 266.762 100.308 2
 3 -11 4 185.388 74.3052 5
 3 11 5 1982.92 144.459 4
 3 11 5 1937.67 191.13 6
 -3 -11 -5 1950.89 205.588 2
 3 -11 5 1999.44 188.241 5
 3 11 6 326.187 89.3392 6
 3 -11 6 548.57 123.996 5
 3 11 7 161.776 75.7795 6
 3 -11 7 262.399 92.8733 5
 3 11 8 90.1388 81.6612 6
 3 12 -7 684.545 114.911 3
 3 12 -6 318.17 98.0347 3
 3 -12 -5 20032 617.91 7
 3 12 -5 20385 584.751 3
 3 -12 -4 3860.23 244.716 7
 3 12 -4 3245.06 92.0182 7
 3 12 -4 4023.5 246.721 3
 3 -12 -3 147.476 62.3769 7
 3 12 -3 39.4215 56.0777 3
 3 12 -2 342.684 80.2037 3
 3 -12 -2 348.486 83.8465 7
 3 12 -1 399.642 81.8771 3
 3 -12 -1 536.96 86.826 7
 -3 -12 1 415.081 43.6764 6
 -3 -12 0 62.8188 27.1998 6
 3 -12 0 105.604 54.387 7
 3 12 0 222.97 83.5726 3
 3 -12 1 495.754 78.0859 7
 3 12 1 546.06 91.9919 3
 3 -12 1 430.915 94.7535 5
 3 -12 2 41.3322 45.0802 7
 -3 -12 -2 53.5111 49.2752 1
 3 12 2 53.8747 54.4306 3
 -3 -12 -2 125.043 68.6067 2
 3 -12 2 129.119 78.6714 5
 -3 12 -3 755.176 48.8193 2
 3 12 3 800.94 107.24 6
 -3 -12 -3 877.479 130.521 2
 -3 -12 -3 750.308 83.2161 1
 3 -12 3 749.832 119.246 5
 3 12 4 1402.1 145.646 6
 -3 -12 -4 1569.44 176.555 2
 3 -12 4 1238.95 152.286 5
 -3 -12 -4 1304.58 93.664 1
 3 12 5 2233.23 156.832 4
 3 12 5 2350.2 203.028 6
 3 -12 5 2080.73 196.141 5
 -3 -12 -5 1999.14 207.881 2
 3 12 6 207.693 84.752 6
 3 -12 6 118.226 88.8313 5
 3 12 7 1083.37 165.004 6
 3 -12 7 1127.66 162.438 5
 3 12 8 696.682 143.405 6
 3 13 -7 2069.96 194.554 3
 3 13 -6 7404.21 356.513 3
 3 13 -5 9822.83 403.059 3
 3 -13 -5 9663.28 425.061 7
 3 -13 -4 1363.39 153.893 7
 3 13 -4 1299.1 148.768 3
 3 13 -3 48.2059 66.7547 3
 3 -13 -3 -6.20439 56.6757 7
 3 13 -2 341.58 87.6519 3
 3 -13 -2 229.378 66.2313 7
 3 13 -1 -15.9604 62.3116 3
 -3 -13 1 15.0544 17.6423 6
 3 -13 -1 -25.5814 50.0645 7
 3 -13 0 3967.25 213.161 7
 3 -13 0 3946.87 231.689 5
 3 13 0 4182.56 234.779 3
 3 -13 1 3329.05 185.583 7
 -3 -13 -1 2868.67 198.777 2
 3 -13 1 2981.62 215.406 5
 3 13 1 2979.86 193.375 3
 3 -13 2 4100.23 205.591 7
 -3 -13 -2 4082.19 245.318 2
 3 -13 2 4169.05 255.67 5
 -3 -13 -2 4590.56 218.747 1
 3 13 2 3951.02 221.595 3
 3 13 3 175.649 63.1075 6
 -3 -13 -3 299.014 93.231 2
 3 -13 3 194.316 58.8183 7
 3 -13 3 114.197 74.3608 5
 -3 -13 -3 149.379 51.4484 1
 3 13 4 1930.22 168.286 6
 -3 -13 -4 1647.74 177.568 2
 3 -13 4 1811.99 184.303 5
 3 13 5 1545.28 170.146 6
 -3 -13 -5 1473.21 187.89 2
 3 -13 5 1336.79 172.404 5
 3 13 6 134.953 65.6603 6
 3 -13 6 43.8834 76.2016 5
 3 13 7 720.268 151.547 6
 3 -13 7 633.738 143.484 5
 3 13 8 204.442 103.711 6
 3 14 -7 974.664 149.794 3
 3 14 -6 2055.04 192.983 3
 3 -14 -5 5593.85 235.399 5
 3 -14 -5 4416.44 294.989 7
 3 14 -5 5418.5 304.822 3
 3 14 -4 370.269 96.6018 3
 3 -14 -4 289.468 94.0041 7
 3 -14 -4 332.707 69.0533 5
 3 -14 -3 601.723 110.016 7
 3 14 -3 741.58 115.945 3
 3 -14 -2 1813.41 159.689 7
 3 -14 -2 2142.49 169.587 5
 3 14 -2 2332.41 191.16 3
 3 -14 -1 2826.05 187.915 7
 3 -14 -1 2674.91 189.689 5
 3 14 -1 2959.02 207.819 3
 3 14 0 82.9569 67.9279 3
 3 -14 0 104.528 50.9565 7
 3 -14 0 210.603 80.711 5
 3 -14 1 1106.43 114.385 7
 -3 -14 -1 1160.75 133.25 2
 3 -14 1 1224.52 143.214 5
 3 14 1 913.898 119.651 3
 3 -14 2 5552.9 238.213 7
 -3 -14 -2 5870.72 299.455 2
 -3 -14 -2 5789.92 253.838 1
 3 -14 2 5217.17 294.194 5
 3 14 2 5223.55 267.634 3
 3 -14 3 192.479 60.1033 7
 -3 -14 -3 241.253 63.3992 1
 3 14 3 350.55 75.5026 6
 -3 -14 -3 51.6357 67.1625 2
 3 -14 3 309.675 90.4829 5
 3 -14 4 3702.9 191.502 7
 3 14 4 3757.19 236.404 6
 -3 -14 -4 3550.63 269.365 2
 3 -14 4 3527.13 259.567 5
 -3 -14 -5 65.3182 92.3809 2
 3 14 5 61.5281 58.8596 6
 3 -14 5 213.448 106.576 5
 3 14 6 1161.54 160.999 6
 3 -14 6 1267.07 177.263 5
 3 14 7 33.9523 64.8608 6
 3 -14 7 34.4809 91.2724 5
 3 14 8 207.851 111.527 6
 3 15 -7 1092.09 157.79 3
 3 15 -6 351.478 100.456 3
 3 -15 -5 3258.27 185.682 5
 3 -15 -5 2949.72 239.604 7
 3 15 -5 3380.2 249.707 3
 3 15 -4 2008.19 193.394 3
 3 -15 -4 2106.2 160.43 5
 3 -15 -4 2132.04 194.91 7
 3 -15 -3 2385.57 197.767 7
 3 -15 -3 2259.47 174.031 5
 3 15 -3 2116.02 190.622 3
 3 -15 -2 183.411 74.3271 7
 3 15 -2 178.839 82.9073 3
 3 -15 -2 317.342 87.1326 5
 3 -15 -1 -9.61802 57.0415 7
 3 15 -1 5.37536 63.5966 3
 3 -15 -1 44.0177 60.7772 5
 3 -15 0 402.824 82.2125 7
 3 15 0 594.426 108.794 3
 3 -15 0 500.285 114.932 5
 3 -15 1 309.495 72.046 7
 -3 -15 -1 116.773 69.3795 2
 3 -15 1 137.117 77.791 5
 3 15 1 225.556 80.9897 3
 -3 -15 -2 -28.3212 62.2441 2
 3 -15 2 -38.4692 49.2637 7
 3 -15 2 114.488 77.3995 5
 3 15 2 -6.87233 57.8203 3
 3 -15 3 180.988 57.3963 7
 -3 -15 -3 119.152 75.5894 2
 -3 -15 -3 135.023 50.6665 1
 3 -15 3 147.776 81.1222 5
 3 15 4 193.183 77.5078 6
 -3 -15 -4 161.273 79.2771 2
 3 -15 4 96.6116 80.4188 5
 -3 -15 -5 130.371 106.781 2
 3 15 5 210.849 76.8949 6
 3 -15 5 216.717 104.529 5
 3 15 6 133.277 78.4923 6
 3 -15 6 244.913 94.1953 5
 3 15 7 455.58 118.738 6
 3 -15 7 280.576 96.8686 5
 3 -15 8 656.721 148.342 5
 3 16 -8 1080.28 160.977 3
 3 16 -7 2024.54 207.912 3
 3 16 -6 93.5176 87.6382 3
 3 -16 -5 6192.91 352.108 7
 3 16 -5 6437.07 351.729 3
 3 16 -4 605.89 119.13 3
 3 -16 -4 694.671 133.925 7
 3 -16 -4 765.161 100.648 5
 3 16 -3 189.25 83.3152 3
 3 -16 -3 182.747 87.0222 7
 3 -16 -3 225.533 78.9869 5
 3 16 -2 857.17 137.872 3
 3 -16 -2 850.389 123.061 7
 3 -16 -2 923.805 129.853 5
 3 -16 -1 1151.88 130.833 7
 3 16 -1 1244.03 152.438 3
 3 -16 -1 989.345 132.741 5
 3 16 0 828.694 125.084 3
 3 -16 0 626.683 92.7279 7
 -3 -16 0 749.118 109.722 2
 3 -16 0 557.872 106.404 5
 3 -16 1 66.8716 57.9512 7
 -3 -16 -1 51.0072 65.3829 2
 3 -16 1 5.65965 66.603 5
 3 16 1 118.727 73.9684 3
 3 -16 2 -4.33851 42.7057 7
 -3 -16 -2 18.7798 62.7591 2
 3 -16 2 156.924 83.2777 5
 3 16 2 -44.254 66.9642 3
 -3 -16 -3 2503.98 218.245 2
 -3 -16 -3 2764.56 174.237 1
 3 -16 3 2785.63 168.352 7
 3 -16 3 2929.13 240.62 5
 -3 -16 -4 10454.8 469.929 2
 3 -16 4 11730.3 497.537 5
 3 16 4 10582.9 399.808 6
 3 16 5 4116.48 270.498 6
 -3 -16 -5 3757.22 294.919 2
 3 -16 5 4193.19 308.265 5
 3 16 6 124.938 82.455 6
 3 -16 6 38.3561 77.4017 5
 3 16 7 156.37 93.9331 6
 3 -16 7 282.567 115.662 5
 3 -16 8 1369.29 203.795 5
 3 17 -8 3.68963 75.6046 3
 3 17 -7 89.1186 72.8435 3
 3 17 -6 2431.72 221.19 3
 3 17 -5 226.769 102.131 3
 3 -17 -4 236.9 84.3634 7
 3 17 -4 263.539 100.65 3
 3 -17 -4 362.99 81.7102 5
 -3 -17 3 1017.23 156.195 5
 3 17 -3 755.802 130.081 3
 3 -17 -3 624.245 136.004 7
 3 -17 -3 858.253 123.083 5
 3 17 -2 424.791 107.344 3
 3 -17 -2 585.207 114.131 7
 3 -17 -2 400.893 96.3346 5
 3 -17 -1 96.2346 65.6 7
 3 17 -1 169.723 85.3965 3
 3 -17 -1 210.872 84.1265 5
 3 -17 0 1010.66 124.917 7
 3 17 0 1257.84 151.91 3
 -3 -17 0 821.594 117.544 2
 3 -17 0 907.624 135.704 5
 3 -17 1 1973.42 157.042 7
 3 17 1 1930.95 180.524 3
 -3 -17 -1 1567.78 160.679 2
 3 -17 1 1943.47 193.674 5
 -3 -17 -2 4918.62 290.511 2
 3 -17 2 4806.67 303.434 5
 3 -17 2 4879.35 233.381 7
 3 17 2 4758.74 272.61 3
 3 -17 3 11038.6 347.551 7
 -3 -17 -3 10355.9 452.844 2
 -3 -17 -3 10295.1 357.005 1
 3 -17 3 10609.6 468.816 5
 3 17 3 9915.62 397.969 3
 3 17 4 247.721 83.811 6
 -3 -17 -4 300.381 108.859 2
 3 -17 4 370.588 130.092 5
 3 17 5 4016.45 270.892 6
 3 -17 5 4340.76 321.26 5
 3 17 6 65.0963 69.6584 6
 3 -17 6 113.18 96.2947 5
 3 17 7 45.5751 80.7011 6
 3 -17 7 252.062 107.638 5
 3 18 -8 220.265 113.282 3
 3 18 -7 -74.7336 85.0075 3
 3 18 -6 120.137 80.2061 3
 3 18 -5 390.051 115.87 3
 3 18 -4 647.409 119.037 3
 3 -18 -4 700.06 132.494 7
 -3 -18 4 870.895 153.368 5
 3 -18 -4 669.404 104.443 5
 3 18 -3 1910.05 200.372 3
 -3 -18 3 2103.66 211.425 5
 3 -18 -3 2083.89 178.865 5
 3 -18 -3 2235.26 207.801 7
 3 18 -2 385.937 97.1499 3
 3 -18 -2 525.9 111.312 7
 3 -18 -2 645.367 112.101 5
 3 -18 -1 185.414 79.1119 7
 3 18 -1 279.357 93.8626 3
 -3 -18 1 276.75 74.2509 2
 3 -18 -1 372.023 97.679 5
 3 18 0 401.469 114.951 3
 3 -18 0 594.2 103.419 7
 -3 -18 0 401.514 90.4122 2
 3 -18 0 439.055 109.779 5
 3 -18 1 145.787 54.2273 7
 -3 -18 -1 150.916 81.2309 2
 3 18 1 127.334 85.6009 3
 3 -18 1 23.906 74.7691 5
 3 -18 2 584.084 90.7591 7
 -3 -18 -2 568.553 113.705 2
 3 -18 2 509.465 132.222 5
 3 18 2 607.632 115.214 3
 3 -18 3 29270.3 844.182 5
 -3 -18 -3 30510.1 678.022 1
 -3 -18 -3 29222.3 810.006 2
 3 18 3 30096.7 753.662 3
 -3 -18 -4 16432.1 609.25 2
 3 -18 4 16079.5 617.774 5
 3 -18 5 2414.22 251.091 5
 3 -18 6 130.868 115.941 5
 3 -18 7 191.732 107.051 5
 3 19 -8 2210.49 250.097 3
 3 19 -7 274.592 101.448 3
 3 19 -6 166.471 95.0272 3
 3 19 -5 294.682 105.986 3
 3 19 -4 704.381 130.288 3
 -3 -19 4 618.037 139.317 5
 3 -19 -4 519.72 99.471 5
 3 -19 -4 502.224 117.729 7
 3 -19 -3 183.143 95.8026 7
 3 19 -3 -48.5142 73.0912 3
 -3 -19 3 229.98 114.587 5
 3 -19 -3 81.0007 60.4993 5
 3 -19 -2 -98.7456 76.9254 7
 3 19 -2 57.7542 71.6415 3
 -3 -19 2 35.1961 46.2438 2
 3 -19 -2 -26.9443 60.9329 5
 -3 -19 1 2355.51 176.178 2
 3 -19 -1 2506.92 202.576 7
 3 -19 -1 2728.49 224.289 5
 3 19 -1 2526.05 224.037 3
 -3 -19 0 8317.05 353.041 2
 3 -19 0 8347.05 352.249 7
 3 -19 0 8915.11 409.069 5
 3 19 0 7909.65 383.855 3
 3 -19 1 903.535 111.646 7
 -3 -19 -1 638.442 116.084 2
 3 -19 1 847.798 140.27 5
 3 19 1 849.014 135.185 3
 3 -19 2 502.797 87.2612 7
 -3 -19 -2 317.298 100.302 2
 3 -19 2 512.974 133.194 5
 3 19 2 551.389 104.699 3
 -3 -19 -3 35.3868 85.1853 2
 3 -19 3 92.8863 101.586 5
 3 19 3 15.1618 62.1564 3
 -3 -19 -4 83.8639 84.3204 2
 3 -19 4 76.9319 88.5817 5
 3 -19 5 240.971 118.397 5
 3 -19 6 376.626 128.253 5
 3 20 -7 612.569 133.881 3
 3 20 -6 288.238 116.553 3
 3 20 -5 176.698 84.7955 3
 3 20 -4 637.798 130.108 3
 -3 -20 4 257.344 108.448 5
 3 -20 -4 537.345 98.0253 5
 3 20 -3 258.361 113.621 3
 -3 -20 3 257.685 107.537 5
 3 -20 -3 335.552 104.532 7
 3 -20 -3 241.78 82.9659 5
 3 -20 -2 374.393 104.75 7
 3 20 -2 403.137 107.623 3
 -3 -20 2 461.003 81.3321 2
 3 -20 -2 328.478 91.2261 5
 3 -20 -1 3978.38 260.734 7
 -3 -20 1 4137.49 235.251 2
 3 -20 -1 3944.46 269.923 5
 3 20 -1 3929.25 283.597 3
 3 20 0 769.323 134.017 3
 -3 -20 0 705.496 113.265 2
 3 -20 0 472.703 94.897 7
 3 -20 0 577.088 128.123 5
 -3 -20 -1 2756.46 219.489 2
 3 -20 1 2585.06 233.851 5
 3 20 1 2612.14 225.454 3
 3 -20 1 2677.15 192.789 7
 3 -20 2 107.264 60.1433 7
 -3 -20 -2 -38.9742 71.5295 2
 3 -20 2 -5.81339 82.292 5
 3 20 2 123.012 83.8392 3
 -3 -20 -3 1471.51 185.04 2
 3 -20 3 1587.95 203.056 5
 3 20 3 1715.24 182.625 3
 3 -20 4 174.761 93.7137 5
 3 -20 5 1455.61 205.47 5
 3 21 -6 140.653 93.702 3
 3 21 -5 428.616 130.242 3
 3 21 -4 215.27 98.2693 3
 -3 -21 4 293.263 117.278 5
 3 21 -3 1396.21 187.587 3
 3 -21 -3 1589.76 185.072 7
 -3 -21 3 1557.56 201.86 5
 3 -21 -3 1504.38 164.726 5
 3 -21 -2 29.2045 66.924 7
 3 21 -2 -35.1849 90.8167 3
 3 -21 -2 22.228 63.9929 5
 3 21 -1 235.193 100.618 3
 3 -21 -1 121.514 81.0783 7
 -3 -21 1 74.1487 50.2301 2
 3 -21 -1 86.5183 78.4917 5
 3 21 0 300.091 99.8606 3
 3 -21 0 476.248 99.3549 7
 -3 -21 0 613.657 106.419 2
 3 -21 0 377.225 104.057 5
 3 -21 1 927.923 120.823 7
 -3 -21 -1 631.464 112.903 2
 3 21 1 877.206 145.865 3
 3 -21 1 666.282 137.696 5
 3 -21 2 4442.23 327.274 5
 3 21 2 4261.18 285.43 3
 -3 -21 -2 3906.21 276.135 2
 -3 -21 -3 1853.73 204.268 2
 3 -21 3 2297.25 247.356 5
 3 21 3 2015.31 196.176 3
 3 -21 4 -2.98845 83.4875 5
 3 -21 5 575.192 148.697 5
 3 22 -6 256.297 118.13 3
 3 22 -5 28.1063 93.4545 3
 -3 -22 4 1113.31 182.474 5
 3 22 -4 894.433 162.749 3
 3 22 -3 -33.0606 75.7604 3
 -3 -22 3 62.2687 105.769 5
 3 -22 -3 144.706 79.094 5
 3 -22 -2 104.555 77.884 5
 3 22 -2 111.775 91.1 3
 3 -22 -2 370.159 104.004 7
 3 22 -1 92.6091 78.0174 3
 3 -22 -1 20.9077 66.1671 7
 -3 -22 1 13.3068 54.3345 2
 3 -22 -1 37.7583 71.2171 5
 3 22 0 1305.3 176.598 3
 -3 -22 0 1306.46 149.907 2
 3 -22 0 1482.14 161.419 7
 3 -22 0 1480.56 185.858 5
 3 22 1 194.448 93.0098 3
 -3 -22 -1 122.166 73.0844 2
 3 -22 1 23.9992 56.502 7
 3 -22 1 -60.6061 95.6639 5
 -3 -22 -2 790.91 141.371 2
 3 -22 2 657.457 152.005 5
 3 22 2 828.163 143.102 3
 3 -22 3 575.528 151.858 5
 3 22 3 715.972 129.412 3
 3 -22 4 277.576 113.948 5
 3 23 -5 907.675 170.492 3
 3 23 -4 340.453 133.442 3
 3 23 -3 774.539 151.885 3
 3 -23 -3 963.616 140.693 5
 3 23 -2 1957.99 222.068 3
 3 -23 -2 2205.65 217.299 7
 3 -23 -2 1637.18 199.011 5
 3 23 -1 204.931 87.5611 3
 3 -23 -1 372.454 103.444 7
 3 -23 -1 171.319 89.5833 5
 3 23 0 559.586 131.719 3
 3 -23 0 555.819 113.849 7
 -3 -23 0 464.169 98.689 2
 3 -23 0 435.2 122.679 5
 3 23 1 264.669 100.49 3
 -3 -23 -1 142.626 71.0637 2
 3 -23 1 284.568 113.18 5
 3 -23 2 89.6384 107.654 5
 3 23 2 60.6011 72.9825 3
 3 -23 3 63.5891 94.2563 5
 3 23 3 149.404 91.4193 3
 3 -23 4 56.6609 116.054 5
 3 24 -4 387.2 132.112 3
 3 24 -3 494.004 136.52 3
 3 -24 -3 708.378 132.86 5
 3 -24 -2 2168.34 217.487 5
 3 24 -2 2425.5 266.159 3
 3 24 -1 796.204 151.521 3
 3 -24 -1 909.637 157.54 5
 3 -24 -1 983.056 156.798 7
 3 -24 0 653.851 120.463 7
 3 24 0 556.752 136.753 3
 3 -24 0 631.873 140.302 5
 -3 -24 -1 262.248 91.7763 2
 3 24 1 305.825 101.353 3
 3 -24 1 401.736 128.772 5
 3 -24 2 137.215 96.3433 5
 3 24 2 196.702 84.1912 3
 3 -24 3 207.299 151.807 5
 3 24 3 -173.662 88.4895 3
 3 25 -3 1493.58 214.127 3
 3 -25 -2 2254.17 233.463 5
 3 25 -2 3142.5 290.568 3
 3 25 -1 1095.03 192.344 3
 3 -25 -1 1184.72 184.956 5
 3 25 0 244.294 127.765 3
 3 -25 0 336.536 120.974 5
 3 -25 1 663.428 144.823 5
 3 25 1 839.559 163.604 3
 3 -25 2 -38.642 106.958 5
 3 25 2 209.95 96.8665 3
 3 25 3 1093.57 168.446 3
 3 -26 -2 509.308 135.179 5
 3 26 -1 2058.8 244.36 3
 3 -26 -1 2380.99 250.256 5
 3 26 0 145.112 107.827 3
 3 -26 0 190.781 111.697 5
 3 -26 1 106.997 111.981 5
 3 26 1 -96.1408 90.3169 3
 3 26 2 1212.5 185.36 3
 3 -27 -2 220.801 106.528 5
 3 -27 -1 2830.9 277.785 5
 3 -27 0 418.561 139.855 5
 3 27 1 -114.039 97.3837 3
 3 27 2 792.963 159.924 3
 3 -28 -2 623.46 155.291 5
 3 -28 -1 89.775 94.4351 5
 -4 0 7 51.6945 52.642 1
 4 0 -7 63.9483 67.4123 7
 4 0 -6 434.447 80.3007 7
 -4 0 6 396.489 86.0073 1
 4 0 -6 348.411 62.4744 4
 4 0 -5 78.1633 46.0274 7
 -4 0 5 -32.5889 52.0723 1
 4 0 -5 6.27237 46.6829 4
 -4 0 4 6385.64 275.442 1
 4 0 -4 6499.18 256.642 7
 -4 0 3 -52.17 59.0932 1
 4 0 -3 4.12991 43.9104 7
 4 0 -3 -2.04848 44.0711 4
 -4 0 2 5209.87 242.763 1
 4 0 -2 5214.97 233.12 4
 -4 0 1 32.1702 55.8608 1
 4 0 -1 38.2964 53.4595 4
 4 0 0 170.161 64.5255 4
 4 0 1 -154.074 58.702 4
 4 0 2 6032.04 263.832 4
 4 0 3 -65.1409 61.408 4
 4 0 4 245.78 69.9855 4
 -4 0 -4 225.509 73.8416 2
 4 0 5 -32.6739 48.8641 4
 -4 0 -5 63.7002 63.627 2
 4 0 6 -31.0709 55.3829 4
 -4 0 -6 65.9577 65.682 2
 4 0 7 -114.375 109.085 6
 4 0 8 44987.1 1215.84 6
 4 1 -7 104.914 58.4842 7
 -4 -1 7 132.013 61.998 1
 4 -1 -7 160.045 74.9009 7
 -4 1 7 187.576 73.6769 1
 4 -1 -6 80.5336 50.7083 7
 -4 -1 6 138.947 72.2032 1
 4 -1 -6 -16.8095 35.786 4
 4 1 -6 22.4061 43.474 7
 -4 1 6 -14.9975 51.1264 1
 4 -1 -5 450.675 79.4344 7
 -4 -1 5 334.745 81.4632 1
 4 -1 -5 360.022 65.6703 4
 4 1 -5 434.238 76.9646 7
 -4 1 5 340.469 81.2686 1
 4 -1 -4 67.6575 43.5082 7
 4 1 -4 231.296 54.9659 7
 -4 -1 4 191.131 66.4187 1
 4 -1 -4 229.367 61.8892 4
 -4 1 4 302 71.8712 1
 4 -1 -3 155.803 58.2699 7
 -4 -1 3 222.213 66.5359 1
 4 -1 -3 58.3993 44.7224 4
 -4 1 3 133.234 62.4089 1
 -4 -1 2 7229.83 284.974 1
 4 -1 -2 7750.13 278.879 4
 -4 1 2 7031.66 278.698 1
 4 -1 -1 16573.5 436.824 4
 4 1 -1 17167.4 445.618 4
 -4 -1 1 17044.8 449.253 1
 -4 -1 0 87.8342 56.4716 1
 4 -1 0 111.132 56.8087 4
 4 1 0 88.1721 59.1732 4
 4 -1 1 8750.66 314.769 4
 4 1 1 8911.15 317.371 4
 4 -1 2 2058.93 155.904 4
 4 1 2 1873.03 148.564 4
 4 1 3 5408.03 250.515 4
 4 -1 3 5631.13 260.542 4
 4 -1 4 153.045 62.135 4
 4 1 4 234.865 64.3099 4
 -4 -1 -4 211.338 72.4121 2
 -4 1 -4 183.051 72.6921 2
 4 -1 5 3.16018 49.6626 4
 4 1 5 25.6523 58.442 4
 -4 -1 -5 86.3061 71.5309 2
 -4 1 -5 65.1826 56.6023 2
 4 -1 6 272.899 70.9037 4
 4 1 6 327.409 72.2172 4
 4 1 6 161.844 83.252 6
 -4 1 -6 489.537 117.663 2
 -4 -1 -6 279.621 94.0417 2
 4 -1 6 256.235 71.9721 5
 4 1 7 1623.2 216.671 6
 4 -1 7 1563.9 208.69 6
 4 1 8 8915.42 511.468 6
 4 -1 8 7836.39 482.697 6
 -4 -2 8 729.101 111.105 1
 4 -2 -7 73.0469 57.0245 7
 -4 2 7 139.436 63.8282 1
 -4 -2 7 160.693 61.0091 1
 4 2 -7 122.167 51.4382 7
 4 -2 -6 4354.05 237.238 7
 4 2 -6 3919.8 206.305 7
 -4 -2 6 4215.25 242.745 1
 4 -2 -6 4491.54 191.305 4
 -4 2 6 4161.65 226.471 1
 4 2 -5 1199.73 109.618 7
 4 -2 -5 1325.08 125.268 7
 4 -2 -5 1214.63 105.397 4
 -4 2 5 1085.31 115.716 1
 -4 -2 5 1051.06 126.922 1
 4 -2 -4 1406.63 127.448 7
 4 -2 -4 1363.6 116.188 4
 4 2 -4 1428.15 116.273 7
 -4 2 4 1402.93 129.78 1
 -4 -2 4 1300.84 130.716 1
 4 -2 -3 17576.5 452.484 7
 4 -2 -3 16905.8 431.56 4
 -4 -2 3 17008 470.396 1
 -4 2 3 17073.9 459.466 1
 -4 -2 2 47.8012 59.0656 1
 4 -2 -2 95.6211 55.981 4
 -4 -2 1 33497.7 680.151 1
 4 -2 -1 33441.4 676.76 4
 4 -2 0 23311.3 545.881 4
 4 2 0 23295.3 544.979 4
 -4 -2 0 22429.2 532.446 1
 4 -2 1 1754.31 140.956 4
 4 2 1 1555.98 134.204 4
 4 2 2 3954.82 210.561 4
 4 -2 2 4213.9 222.493 4
 4 -2 3 -17.0694 51.3534 4
 4 2 3 138.972 63.8307 4
 4 -2 4 52.8703 63.1503 4
 4 2 4 147.02 67.8039 4
 -4 -2 -4 186.002 68.6336 2
 -4 2 -4 125.335 64.0348 2
 4 2 5 1826.36 152.778 4
 4 -2 5 1625.38 151.037 4
 -4 -2 -5 1932.96 177.621 2
 -4 2 -5 1951.24 166.835 2
 4 -2 6 701.017 103.229 4
 4 2 6 763.112 103.473 4
 -4 2 -6 877.192 122.991 2
 -4 -2 -6 679.771 123.647 2
 4 -2 6 760.231 104.655 5
 4 2 6 795.456 147.265 6
 4 2 7 129.197 110.552 6
 4 2 8 822.569 175.737 6
 4 -2 8 1111.55 204.281 6
 -4 -3 8 212.376 76.7939 1
 -4 -3 7 -28.5688 52.7568 1
 4 3 -7 9.15558 45.1693 7
 4 -3 -7 -111.741 70.6749 7
 -4 3 7 86.589 53.6029 1
 4 -3 -6 5182 268.14 7
 4 3 -6 5627.51 237.683 7
 4 -3 -6 5469.74 206.179 4
 -4 -3 6 5874.3 291.174 1
 -4 3 6 5376.68 256.338 1
 4 -3 -5 1512.5 137.012 7
 -4 -3 5 1299.77 135.656 1
 4 -3 -5 1117.54 97.7429 4
 4 3 -5 1305.64 107.869 7
 -4 3 5 1322.35 130.37 1
 4 -3 -4 1776.34 145.387 7
 4 3 -4 1661.41 124.218 7
 4 -3 -4 1831.54 128.979 4
 -4 -3 4 1569.34 141.881 1
 -4 3 4 1939.99 149.934 1
 4 -3 -3 377.642 74.8621 7
 4 -3 -3 407.278 70.573 4
 -4 -3 3 391.141 76.5797 1
 -4 -3 2 3058.78 185.103 1
 4 -3 -2 2928.87 169.654 4
 -4 -3 1 4452.86 222.526 1
 4 -3 -1 4390.35 214.688 4
 4 -3 0 2606.52 171.348 4
 -4 -3 0 2811.85 171.987 1
 4 -3 1 1125.96 114.308 4
 -4 -3 -1 1298.68 117.597 1
 4 3 1 1092.1 115.715 4
 4 -3 2 29.6583 61.2254 4
 4 3 2 -50.7087 53.6006 4
 4 -3 3 -43.9423 58.5885 4
 4 3 3 12.2804 50.8486 4
 4 -3 4 361.79 83.662 4
 4 3 4 358.821 78.5777 4
 -4 -3 -4 336.544 91.2115 2
 -4 3 -4 423.843 87.5765 2
 4 -3 5 51.8369 60.8047 4
 4 3 5 80.6634 57.4099 4
 4 3 5 262.235 100.613 6
 -4 3 -5 -13.2364 51.4804 2
 -4 -3 -5 162.55 85.808 2
 4 -3 5 120.287 62.5056 5
 4 3 6 0.73509 47.543 4
 4 3 6 97.696 88.3768 6
 -4 3 -6 68.3455 65.7592 2
 -4 -3 -6 48.2571 93.8479 2
 4 -3 6 69.0393 58.5208 5
 4 -3 6 -43.5746 50.2572 4
 4 3 7 -20.3701 82.0687 6
 4 3 8 410.816 130.783 6
 -4 -4 8 4033.83 259.42 1
 4 -4 -7 99.5412 65.0849 7
 -4 -4 7 166.04 72.151 1
 4 -4 -6 579.996 104.973 7
 4 4 -6 538.207 72.0792 7
 4 -4 -6 642.137 70.2629 4
 -4 -4 6 621.405 108.391 1
 4 -4 -5 2056.47 164.996 7
 4 4 -5 1937.14 129.462 7
 4 -4 -5 1972.03 128.5 4
 -4 -4 5 1829.79 164.492 1
 4 4 -4 491.832 67.8776 7
 4 -4 -4 593.961 87.8498 7
 4 -4 -4 455.736 71.2243 4
 -4 -4 4 406.759 86.6758 1
 4 -4 -3 2183.5 162.044 7
 4 -4 -3 2450.7 155.418 4
 -4 -4 3 2356.93 170.293 1
 -4 -4 2 406.53 80.6443 1
 4 -4 -2 405.482 82.2893 7
 4 -4 -2 431.817 75.3385 4
 4 -4 -1 59.1267 51.7344 4
 -4 -4 1 221.598 67.1047 1
 -4 -4 0 1864.98 139.774 1
 4 -4 0 2027.43 152.44 4
 4 -4 1 5471.11 255.266 4
 -4 -4 -1 6499.72 256.643 1
 4 -4 2 2283.88 167.782 4
 4 4 2 1961.57 152.41 4
 4 -4 3 2270.87 173.722 4
 4 4 3 2156.2 160.344 4
 4 -4 4 2148.2 175.375 4
 4 4 4 2280.07 166.387 4
 -4 -4 -4 2294.55 186.137 2
 -4 4 -4 2463.93 167.148 2
 4 4 5 126.959 60.7929 4
 4 4 5 244.51 83.5399 6
 -4 4 -5 158.276 69.8181 2
 -4 -4 -5 54.7776 60.7736 2
 4 -4 5 64.7242 58.9703 4
 4 -4 5 135.092 84.4469 5
 4 4 6 2.16501 48.1236 4
 -4 4 -6 105.391 56.0976 2
 4 4 6 8.56496 79.8491 6
 -4 -4 -6 -27.1691 69.3255 2
 4 -4 6 75.7384 67.9617 5
 4 4 7 225.785 113.446 6
 4 4 8 3287.81 311.09 6
 -4 -5 8 8653.97 394.877 1
 -4 -5 7 3682.6 250.261 1
 4 -5 -7 3628.83 249.685 7
 4 -5 -6 2692.92 202.496 7
 4 5 -6 2381.95 145.23 7
 4 -5 -6 2607.46 134.489 4
 -4 -5 6 2933.04 218.1 1
 4 -5 -5 682.623 107.574 7
 -4 -5 5 819.298 117.527 1
 4 -5 -5 708.589 79.6702 4
 4 5 -5 783.351 84.3706 7
 4 -5 -4 5909.83 270.736 7
 4 -5 -4 5891.25 230.037 4
 4 5 -4 6047.25 222.182 7
 -4 -5 4 5964.01 286.75 1
 4 -5 -3 1117.78 117.757 7
 4 -5 -3 1013.63 103.823 4
 -4 -5 3 1014.81 119.452 1
 4 -5 -2 491.969 89.3464 7
 4 -5 -2 412.46 75.0481 4
 -4 -5 2 438.313 86.1642 1
 4 -5 -1 944.031 104.584 4
 -4 -5 1 880.407 105.022 1
 4 -5 0 844.423 105.169 4
 -4 -5 0 885.787 101.336 1
 4 -5 1 275.217 72.006 4
 -4 -5 -1 371.232 66.8747 1
 4 -5 2 4.59024 53.7741 4
 4 5 2 75.6345 47.2202 4
 -4 -5 -2 37.369 41.3086 1
 4 -5 3 2194.28 176.269 4
 4 5 3 1981.43 157.952 4
 4 -5 4 587.36 100.324 4
 4 5 4 583.649 92.4543 4
 -4 -5 -4 849.642 123.836 2
 -4 5 -4 600.073 93.9096 2
 4 5 5 1710.29 146.417 4
 -4 5 -5 1864.13 150.044 2
 4 5 5 1842.91 194.82 6
 4 -5 5 2023.27 172.446 5
 -4 -5 -5 1959.61 195.739 2
 4 -5 5 1938.52 174.781 4
 -4 5 -6 227.424 69.3791 2
 4 5 6 452.806 127.865 6
 -4 -5 -6 286.334 98.9126 2
 4 -5 6 227.46 76.1349 5
 4 5 7 931.302 165.85 6
 4 5 8 12.3118 93.5532 6
 -4 -6 8 2734.88 228.44 1
 -4 -6 7 23235.9 669.247 1
 4 -6 -7 23012 668.639 7
 4 -6 -6 19114.8 574.565 7
 4 6 -6 19028.4 429.806 7
 -4 -6 6 19438.4 584.865 1
 4 -6 -5 2825.78 151.606 4
 4 6 -5 2782.6 145.066 7
 -4 -6 5 2673.94 206.947 1
 4 -6 -5 2884.03 205.388 7
 4 -6 -4 1982.98 132.558 4
 4 6 -4 1631.07 120.757 7
 -4 -6 4 1894.46 166.62 1
 4 -6 -4 1922.99 161.797 7
 4 -6 -3 2515.78 155.939 4
 -4 -6 3 2743.57 189.031 1
 4 -6 -3 2525.95 173.9 7
 4 -6 -2 440.121 74.2118 4
 4 -6 -2 380.149 79.5784 7
 -4 -6 2 487.012 89.8199 1
 4 -6 -1 3370.57 192.94 4
 -4 -6 1 3323.27 197.725 1
 -4 -6 0 9649.3 333.423 1
 4 -6 0 10162.3 349.696 4
 -4 -6 -1 553.928 89.1364 1
 4 -6 1 559.445 93.3323 4
 4 -6 2 1602.77 150.172 4
 -4 -6 -2 1599.38 126.542 1
 4 -6 3 102.229 61.1682 4
 4 6 3 278.36 68.5755 4
 4 -6 4 109.325 66.9844 4
 4 6 4 516.737 96.4414 4
 -4 -6 -4 290.437 104.762 2
 -4 6 -4 329.517 70.772 2
 4 6 5 456.983 115.344 6
 4 6 5 410.501 81.7389 4
 -4 6 -5 537.62 83.0069 2
 -4 -6 -5 355.802 100.318 2
 4 -6 5 379.479 91.267 5
 4 6 6 1108.37 169.247 6
 -4 -6 -6 1169.01 166.939 2
 4 -6 6 1143.4 142.629 5
 4 6 7 144.019 100.941 6
 4 6 8 671.457 157.609 6
 -4 -7 8 13056.9 511.965 1
 4 -7 -7 123.608 88.2147 7
 -4 -7 7 69.2627 90.3382 1
 4 -7 -6 9485.66 400.647 7
 -4 -7 6 9766.82 410.128 1
 4 -7 -5 2036.11 130.764 4
 4 -7 -5 2238.89 183.411 7
 4 7 -5 2105.72 122.161 7
 -4 -7 5 2016.45 181.159 1
 4 7 -5 2032.56 165.827 3
 4 7 -4 88.9865 42.0886 7
 4 -7 -4 132.187 47.9134 4
 -4 -7 4 133.622 71.3574 1
 4 -7 -4 93.7112 64.6652 7
 4 7 -4 73.5411 62.1177 3
 4 -7 -3 192.362 74.624 7
 4 -7 -3 166.976 57.1815 4
 -4 -7 3 145.529 70.6621 1
 4 -7 -2 616.149 91.145 7
 4 -7 -2 673.688 90.9769 4
 -4 -7 2 618.768 99.3905 1
 4 -7 -1 445.039 83.6838 4
 -4 -7 1 487.825 90.7902 1
 4 -7 -1 485.558 85.355 7
 -4 -7 0 -31.0313 55.1389 1
 4 -7 0 65.6223 61.4011 4
 4 -7 1 230.41 78.3169 4
 -4 -7 -1 234.574 67.195 1
 4 -7 2 -28.426 61.9904 4
 -4 -7 -2 28.4097 44.1231 1
 4 7 3 9381.99 347.295 4
 4 -7 3 9505.27 377.465 4
 4 7 4 4531.86 238.059 4
 -4 -7 -4 4538.96 274.824 2
 -4 7 -4 4484.6 208.47 2
 4 -7 4 4486.82 255.909 5
 4 -7 4 5027.37 276.841 4
 4 7 5 978.633 114.483 4
 -4 7 -5 955.222 104.173 2
 -4 -7 -5 1028.01 150.636 2
 4 7 5 967.074 146.576 6
 4 -7 5 957.101 134.051 5
 4 7 6 255.515 90.0913 6
 -4 -7 -6 122.635 86.9085 2
 4 -7 6 131.589 63.3133 5
 4 7 7 248.03 100.33 6
 4 7 8 126.058 100.621 6
 -4 -8 8 284.068 95.8861 1
 -4 -8 7 4192.94 282.437 1
 4 -8 -7 3990.02 274.424 7
 4 -8 -6 347.656 90.9718 7
 -4 -8 6 403.172 93.6835 1
 4 8 -6 502.322 104.248 3
 4 -8 -5 9717.73 394.31 7
 4 8 -5 9846.9 266.436 7
 4 -8 -5 10015.5 302.007 4
 4 8 -5 10138.3 382.313 3
 4 -8 -4 3101.28 172.601 4
 4 8 -4 2604.16 189.939 3
 4 -8 -4 2497.51 186.249 7
 4 -8 -3 9581 324.298 4
 4 -8 -3 10131.7 368.702 7
 -4 -8 3 9359.88 371.234 1
 4 8 -3 9951.61 363.041 3
 4 -8 -2 5077.1 251.163 7
 -4 -8 2 4930.93 260.602 1
 4 -8 -2 5101.46 241.266 4
 4 8 -2 4877.49 247.453 3
 4 -8 -1 1732.22 144.697 7
 -4 -8 1 1678.91 147.937 1
 4 -8 -1 1702.66 149.089 4
 4 -8 0 594.123 94.7554 4
 -4 -8 0 515.355 88.9638 1
 4 -8 1 13206.3 432.756 4
 -4 -8 -1 12677.2 388.365 1
 -4 -8 -2 3084.17 177.519 1
 4 -8 2 2606.2 193.117 4
 4 -8 3 -4.21536 65.437 4
 -4 -8 -3 102.471 70.6134 2
 4 8 4 4699.27 243.024 4
 -4 -8 -4 4801.87 289.626 2
 -4 8 -4 4513.4 202.118 2
 4 -8 4 4041.63 251.798 5
 4 8 5 -24.7983 65.6746 6
 -4 8 -5 22.5678 45.8324 2
 4 8 5 -12.2278 50.0591 4
 -4 -8 -5 56.4602 89.066 2
 4 -8 5 7.68215 63.3683 5
 4 8 6 607.361 132.744 6
 -4 -8 -6 550.882 123.109 2
 4 -8 6 505.509 104.945 5
 4 8 7 2612.29 260.191 6
 4 -8 7 2768.36 226.687 5
 4 8 8 63.6353 91.6432 6
 -4 -9 8 630.013 133.28 1
 4 -9 -7 840.508 142.499 7
 4 9 -7 1203.41 141.63 3
 -4 -9 7 1332.82 174.633 1
 4 -9 -6 1508.17 166.596 7
 4 9 -6 1579.62 164.19 3
 4 -9 -5 3753.54 247.401 7
 4 9 -5 3780.8 150.003 7
 4 9 -5 3550.19 229.921 3
 4 -9 -5 3657.03 181.126 4
 4 -9 -4 1235.27 111.883 4
 4 -9 -4 1350.94 150.931 7
 4 9 -4 1125.77 129.601 3
 4 -9 -3 3662.15 222.202 7
 4 9 -3 3591.61 222.931 3
 4 -9 -3 3851.85 203.393 4
 4 -9 -2 4526.89 229.322 4
 4 -9 -2 4674.84 246.486 7
 -4 -9 2 4261.72 246.239 1
 4 9 -2 4529.51 248.559 3
 4 -9 -1 211.379 72.7359 7
 -4 -9 1 171.814 65.0782 1
 4 -9 -1 207.269 72.1888 4
 -4 -9 0 3829.78 215.812 1
 4 -9 0 3089.99 201.654 4
 4 -9 1 771.726 116.16 4
 -4 -9 -1 734.619 99.7307 1
 -4 -9 -2 4768.78 224.486 1
 4 -9 2 4443.02 253.67 4
 -4 -9 -3 583.348 77.7469 1
 -4 -9 -3 654.496 122.933 2
 4 -9 3 579.445 114.722 4
 4 9 4 11385.4 392.916 4
 -4 -9 -4 12006.1 468.273 2
 -4 9 -4 11070.7 317.176 2
 4 -9 4 11791 444.045 5
 4 9 5 318.324 94.1421 6
 4 9 5 338.727 81.8892 4
 -4 -9 -5 460.757 114.671 2
 4 -9 5 299.051 85.6584 5
 4 9 6 207.179 88.8478 6
 -4 -9 -6 17.889 93.7237 2
 4 -9 6 189.211 90.8377 5
 4 9 7 881.704 169.754 6
 4 -9 7 1051.28 149.802 5
 -4 -10 8 -68.9625 83.1732 1
 4 -10 -7 529.857 113.422 7
 4 10 -7 549.88 104.327 3
 4 -10 -6 61.2076 74.4907 7
 4 10 -6 11.3814 82.4082 3
 4 -10 -5 2768.55 220.13 7
 4 10 -5 2747.51 209.893 3
 4 -10 -4 37.5278 68.6983 7
 4 10 -4 36.0272 60.7612 3
 4 -10 -4 104.112 56.3088 4
 4 -10 -3 1467.82 149.478 7
 4 10 -3 2071.23 174.479 3
 4 -10 -3 1697.03 144.157 4
 4 -10 -2 4293.95 239.576 7
 4 10 -2 4289.95 250.719 3
 4 -10 -2 4468.42 231.736 4
 4 -10 -1 5072.31 254.01 7
 -4 -10 1 4959.97 258.402 1
 4 10 -1 5175.95 265.205 3
 4 -10 -1 5164.74 256.153 4
 4 -10 0 278.143 75.5964 7
 4 -10 0 298.781 70.8614 4
 -4 -10 0 246.862 74.4541 1
 -4 -10 -1 1024.38 116.841 1
 4 -10 1 951.213 132.812 4
 4 -10 2 30.3079 59.9223 4
 -4 -10 -2 -17.2606 40.0843 1
 -4 -10 -3 324.197 65.6144 1
 -4 -10 -3 369.366 108.42 2
 4 -10 3 344.954 94.7525 5
 -4 -10 -4 388.24 103.304 2
 4 10 4 403.071 79.9355 4
 -4 10 -4 492.917 69.854 2
 4 -10 4 375.239 96.2815 5
 4 10 5 882.307 140.157 6
 -4 -10 -5 801.589 145.325 2
 4 10 5 971.663 119.177 4
 4 -10 5 1014.5 144.844 5
 -4 -10 -6 4016.63 310.343 2
 4 10 6 4465.55 316.673 6
 4 -10 6 4609.79 296.839 5
 4 10 7 961.206 170.677 6
 4 -10 7 1113.09 159.263 5
 -4 -11 9 417.165 114.279 1
 4 11 -7 327.596 94.0138 3
 4 -11 -7 329.962 114.845 7
 4 11 -6 3634.29 248.486 3
 4 -11 -6 3730.97 265.486 7
 4 -11 -5 9518.85 414.642 7
 4 11 -5 10371.7 411.055 3
 4 -11 -4 22496.7 636.994 7
 4 11 -4 22424.7 626.264 3
 4 -11 -3 27567.5 690.729 7
 4 11 -3 29550.9 713.955 3
 4 -11 -3 27369.8 636.813 4
 4 -11 -2 2643.75 193.282 7
 4 11 -2 2644.06 200.122 3
 4 -11 -2 2774.73 188.288 4
 4 -11 -1 15.4361 58.0384 4
 4 -11 -1 83.0818 66.1234 7
 4 11 -1 -20.7009 62.1882 3
 4 -11 0 -50.3518 61.1953 4
 4 -11 0 -57.4592 58.2727 7
 4 11 0 101.892 67.7133 3
 -4 -11 -1 135.831 56.3664 1
 4 -11 1 241.837 94.6147 4
 -4 -11 -2 934.729 107.477 1
 -4 -11 -3 1680.66 132.968 1
 -4 -11 -3 1577.74 173.247 2
 4 -11 3 1650.21 169.074 5
 -4 -11 -4 100.83 68.0916 2
 4 -11 4 315.203 96.0584 5
 4 11 5 25.2122 73.849 6
 -4 -11 -5 60.4875 90.5405 2
 4 11 5 174.877 81.6025 4
 4 -11 5 11.4055 71.5768 5
 -4 -11 -6 1751.17 212.705 2
 4 11 6 1874.61 216.143 6
 4 -11 6 1779.81 196.099 5
 4 11 7 623.729 151.054 6
 4 -11 7 468.821 111.909 5
 -4 -12 9 260.259 92.4336 1
 4 -12 -7 1005.67 163.581 7
 4 12 -7 1189.83 153.278 3
 4 -12 -6 1906.45 203.609 7
 4 12 -6 1938.53 193.618 3
 4 -12 -5 9872.86 428.548 7
 4 12 -5 10017.8 415.895 3
 4 -12 -4 4422.76 273.066 7
 4 12 -4 4619.69 274.036 3
 4 -12 -3 2871.77 212.658 7
 4 12 -3 3266.83 229.509 3
 4 -12 -2 5042.81 268.388 7
 4 12 -2 5342 286.948 3
 4 -12 -1 23.5179 50.2167 7
 4 12 -1 235.63 89.4479 3
 4 -12 0 571.134 94.5609 7
 -4 -12 0 469.91 63.671 6
 4 12 0 390.768 91.2073 3
 -4 -12 0 660.385 100.615 1
 4 -12 1 631.641 103.113 7
 -4 -12 -1 634.977 96.2523 1
 -4 -12 -2 -11.0732 52.8739 1
 4 -12 2 -78.5843 76.6735 5
 -4 -12 -3 228.561 65.9647 1
 -4 -12 -3 350.149 102.578 2
 4 -12 3 137.915 81.4992 5
 -4 -12 -4 20.4772 73.0394 2
 4 -12 4 -50.2382 72.7281 5
 4 12 5 -70.9686 65.7438 6
 -4 -12 -5 -185.615 101.444 2
 4 12 5 142.251 60.8491 4
 4 -12 5 -48.055 68.7696 5
 -4 -12 -6 123.129 80.2159 2
 4 12 6 117.428 77.5937 6
 4 -12 6 221.697 100.608 5
 4 12 7 1614.61 209.934 6
 4 -12 7 1672.21 199.473 5
 -4 -13 9 117.926 83.2025 1
 4 13 -7 120.768 101.574 3
 4 13 -6 9138.19 414.559 3
 4 -13 -6 9111.05 441.125 7
 4 -13 -5 1397.11 169.718 7
 4 13 -5 1695.83 181.213 3
 4 -13 -4 2997.62 231.871 7
 4 13 -4 3354.65 240.724 3
 4 -13 -3 15957.7 518.58 7
 4 13 -3 15355.5 518.779 3
 4 -13 -2 2857.52 206.823 7
 4 13 -2 3377.85 234.415 3
 4 -13 -1 -1.12763 64.9428 7
 -4 -13 1 12.8531 29.119 6
 4 13 -1 122.974 62.7893 3
 4 -13 0 808.631 111.393 7
 -4 -13 0 812.615 80.0662 6
 -4 -13 0 762.625 125.368 1
 4 13 0 1137.94 140.791 3
 4 -13 1 337.784 83.9907 7
 -4 -13 -1 167.84 66.4068 1
 -4 -13 -2 1300.57 131.842 1
 4 -13 2 1427.06 133.933 7
 -4 -13 -2 1422 163.929 2
 4 -13 2 1360.17 168.739 5
 -4 -13 -3 764.333 96.4521 1
 -4 -13 -3 1110.56 152.239 2
 4 -13 3 864.904 136.943 5
 -4 -13 -4 -71.1743 89.9176 2
 4 -13 4 206.882 104.823 5
 -4 -13 -5 5.44612 92.1012 2
 4 -13 5 228.856 90.9759 5
 -4 -13 -6 34.1165 103.409 2
 4 13 6 -91.853 75.4165 6
 4 -13 6 -124.915 89.6415 5
 4 13 7 -50.7979 87.0159 6
 4 -13 7 -17.9296 76.7485 5
 4 14 -7 695.088 135.463 3
 4 -14 -6 1837.04 204.35 7
 4 14 -6 1587.96 183.74 3
 4 -14 -5 1387.92 173.984 7
 4 14 -5 1104.13 149.525 3
 4 -14 -4 2837.5 233.574 7
 4 14 -4 2510.75 217.485 3
 4 -14 -3 4971.51 289.678 7
 4 14 -3 5004.24 298.869 3
 4 -14 -2 791.518 125.327 7
 4 14 -2 706.037 121.718 3
 4 -14 -1 1288.57 141.732 7
 4 14 -1 1045.88 138.23 3
 4 -14 0 254.718 79.7776 7
 4 14 0 218.143 93.6755 3
 4 -14 1 1704.43 155.131 7
 -4 -14 -1 1768.47 163.941 1
 4 14 1 1538.6 158.006 3
 4 -14 1 1431.76 166.35 5
 4 -14 2 352.653 75.4321 7
 -4 -14 -2 396.881 81.1563 1
 -4 -14 -2 339.182 99.0135 2
 4 -14 2 174.276 77.445 5
 4 -14 3 758.509 103.546 7
 -4 -14 -3 779.701 102.313 1
 -4 -14 -3 884.477 138.33 2
 4 -14 3 841.002 148.92 5
 -4 -14 -4 4730.96 318.39 2
 4 -14 4 4187.61 295.271 5
 -4 -14 -5 108.928 89.1173 2
 4 -14 5 137.444 94.9483 5
 -4 -14 -6 2053.51 238.245 2
 4 14 6 1884.31 212.654 6
 4 -14 6 2051.13 230.062 5
 4 14 7 28.6155 73.6543 6
 4 -14 7 127.501 82.9794 5
 4 15 -7 1480.79 186.547 3
 4 -15 -6 474.696 117.569 7
 4 15 -6 337.737 112.888 3
 4 -15 -5 254.313 100.069 7
 4 15 -5 246.762 91.3296 3
 4 -15 -4 78.098 72.8697 7
 4 15 -4 72.6448 77.4057 3
 4 -15 -3 17266.7 563.49 7
 4 15 -3 16395.8 562.826 3
 4 -15 -2 3231.72 228.508 7
 4 15 -2 3012.02 233.656 3
 4 -15 -1 183.395 79.1073 7
 4 15 -1 204.543 79.1565 3
 4 -15 0 328.319 93.2084 7
 4 15 0 302.269 93.2685 3
 4 -15 0 221.006 85.2752 5
 4 -15 1 30.4826 63.764 7
 -4 -15 -1 -29.6454 55.6842 1
 4 15 1 21.8802 63.8972 3
 4 -15 1 89.6634 87.3817 5
 4 -15 2 36.3324 48.9391 7
 -4 -15 -2 12.3942 51.2549 1
 -4 -15 -2 -27.2951 65.2569 2
 4 -15 2 138.297 85.243 5
 4 -15 3 16.1124 50.4987 7
 -4 -15 -3 4.55028 45.3405 1
 -4 -15 -3 4.46111 90.0978 2
 4 -15 3 46.5364 77.9007 5
 -4 -15 -4 137.679 90.9096 2
 4 -15 4 135.442 89.8473 5
 -4 -15 -5 361.976 119.23 2
 4 -15 5 151.571 89.8765 5
 -4 -15 -6 79.0585 91.9015 2
 4 15 6 -61.119 96.6476 6
 4 -15 6 177.695 106.762 5
 4 15 7 135.213 83.874 6
 4 -15 7 330.607 126.592 5
 4 16 -7 40.8547 100.844 3
 4 -16 -6 14.9108 79.6187 7
 4 16 -6 -2.26505 76.7099 3
 4 -16 -5 3433.01 216.869 5
 4 16 -5 3611.16 271.943 3
 4 -16 -5 3687.69 280.287 7
 4 -16 -4 266.798 86.2082 7
 4 16 -4 302.828 104.273 3
 4 -16 -3 1042.41 145.472 7
 4 16 -3 1228.94 167.537 3
 4 -16 -2 89.6848 65.595 7
 4 -16 -2 194.513 82.073 5
 4 16 -2 200.622 93.2036 3
 4 -16 -1 66.0478 73.3778 7
 4 -16 -1 38.5368 71.1286 5
 4 16 -1 23.4498 69.7701 3
 4 -16 0 973.222 122.628 7
 4 16 0 822.417 132.998 3
 4 -16 0 856.216 137.866 5
 4 -16 1 2186.19 176.684 7
 -4 -16 -1 2183.94 185.915 1
 4 -16 1 2237.28 215.085 5
 -4 -16 -1 1916.35 183.851 2
 4 16 1 1981.37 193.739 3
 4 -16 2 1917.2 163.737 7
 -4 -16 -2 1674.94 156.304 1
 -4 -16 -2 1888.68 191.537 2
 4 -16 2 1930.52 198.121 5
 4 -16 3 793.451 106.7 7
 -4 -16 -3 441.017 106.469 2
 -4 -16 -3 656.14 95.5314 1
 4 -16 3 654.852 130.328 5
 -4 -16 -4 405.778 133.261 2
 4 -16 4 326.306 107.675 5
 -4 -16 -5 -33.3398 99.981 2
 4 -16 5 43.6274 100.26 5
 4 -16 6 4308.71 333.942 5
 4 16 7 4165.87 335.899 6
 4 -16 7 4449.8 346.14 5
 4 17 -7 145.784 95.8639 3
 4 -17 -6 1125.46 168.523 7
 4 17 -6 763.077 148.654 3
 4 17 -5 186.044 104.829 3
 4 -17 -5 124.141 80.4929 7
 4 17 -4 2273.26 221.469 3
 4 -17 -4 2376.91 225.491 7
 4 -17 -4 2272.7 189.029 5
 4 17 -3 228.903 98.1574 3
 4 -17 -3 339.043 107.726 7
 4 -17 -3 267.827 85.4701 5
 4 -17 -2 18.0415 60.8147 7
 4 -17 -2 125.046 73.0809 5
 4 17 -2 178.393 93.7245 3
 4 -17 -1 2453.22 202.289 7
 4 -17 -1 2947.58 230.441 5
 4 17 -1 2890.84 240.462 3
 4 -17 0 106.673 59.3447 7
 4 -17 0 -35.4804 68.049 5
 4 17 0 65.2431 69.0662 3
 4 -17 1 304.581 81.1978 7
 -4 -17 -1 338.461 98.9749 1
 -4 -17 -1 350.257 97.8892 2
 4 17 1 187.055 89.4674 3
 4 -17 1 339.616 111.647 5
 -4 -17 -2 83.2472 63.6806 1
 4 -17 2 -46.4749 69.6134 7
 -4 -17 -2 116.253 87.4203 2
 4 -17 2 135.443 74.3866 5
 4 -17 3 190.136 72.5032 7
 -4 -17 -3 428.905 121.582 2
 -4 -17 -3 231.185 70.3723 1
 4 -17 3 115.059 96.4679 5
 -4 -17 -4 976.788 161.042 2
 4 -17 4 1420.14 194.791 5
 -4 -17 -5 15568.4 637.971 2
 4 -17 5 15163.5 623.232 5
 4 -17 6 5750.09 393.399 5
 4 18 -8 386.452 119.162 3
 4 18 -7 915.506 166.638 3
 4 18 -6 26.4273 86.0262 3
 4 18 -5 156.137 99.031 3
 4 -18 -5 52.0972 85.6843 7
 4 18 -4 340.033 116.281 3
 4 -18 -4 374.805 123.465 7
 4 -18 -4 380.236 94.7192 5
 4 18 -3 -135.771 91.1027 3
 4 -18 -3 19.7846 65.9433 7
 4 -18 -3 62.5185 65.7092 5
 4 -18 -2 406.596 101.006 7
 4 -18 -2 524.193 103.324 5
 4 18 -2 553.806 124.929 3
 4 -18 -1 1418.53 157.429 7
 4 -18 -1 1304.09 173.087 5
 4 18 -1 1703 191.467 3
 4 -18 0 596.298 108.441 7
 -4 -18 0 767.865 127.583 2
 4 -18 0 762.45 144.809 5
 4 18 0 828.396 140.702 3
 4 -18 1 792.472 114.578 7
 -4 -18 -1 669.261 126.12 2
 4 -18 1 763.368 148.147 5
 4 18 1 679.99 125.312 3
 4 -18 2 127.154 68.6225 7
 -4 -18 -2 150.135 79.4392 1
 -4 -18 -2 106.617 81.2558 2
 4 -18 2 192.843 111.479 5
 -4 -18 -3 148.904 86.7859 2
 4 -18 3 -85.1946 92.2526 5
 -4 -18 -4 520.615 141.793 2
 4 -18 4 325.045 123.617 5
 -4 -18 -5 6412.45 408.962 2
 4 -18 5 5348.4 376.735 5
 4 -18 6 6659.02 433.159 5
 4 19 -7 139.625 95.0127 3
 4 19 -6 2541.16 261.176 3
 4 19 -5 -133.397 104.712 3
 4 -19 -5 18.2943 85.3577 7
 4 -19 -4 73.5599 76.9791 7
 4 19 -4 55.7629 72.0636 3
 4 -19 -4 44.0224 56.9011 5
 4 19 -3 264.935 117.833 3
 4 -19 -3 165.103 86.6923 7
 4 -19 -3 -111.973 77.54 5
 4 -19 -2 57.4279 68.6242 7
 4 -19 -2 319.986 106.864 5
 4 19 -2 144.035 101.568 3
 4 -19 -1 286.349 101.875 5
 4 19 -1 167.797 102.127 3
 4 -19 -1 193.526 80.7252 7
 4 -19 0 76.2752 57.286 7
 -4 -19 0 147.046 74.5581 2
 4 -19 0 163.303 97.5197 5
 4 19 0 129.735 76.5619 3
 4 -19 1 -10.0582 62.8756 7
 -4 -19 -1 148.163 88.7465 2
 4 -19 1 138.499 91.8758 5
 4 19 1 228.121 93.7475 3
 4 -19 2 4969.24 265.064 7
 -4 -19 -2 5216.05 331.948 2
 -4 -19 -2 5636.23 301.064 1
 4 -19 2 5288.12 351.793 5
 4 19 2 4887.95 312.521 3
 -4 -19 -3 2528.58 247.075 2
 4 -19 3 2660.77 256.077 5
 -4 -19 -4 457.193 124.172 2
 4 -19 4 532.834 129.699 5
 -4 -19 -5 3112.91 297.164 2
 4 -19 5 2539.8 274.321 5
 4 20 -7 1797.77 222.478 3
 4 20 -6 2328.64 255.498 3
 4 20 -5 1508.71 205.558 3
 4 -20 -5 1538.1 206.135 7
 4 20 -4 -23.2155 77.7389 3
 4 -20 -4 -6.25253 101.996 7
 4 -20 -4 68.8403 61.8814 5
 4 20 -3 35.3459 86.6211 3
 4 -20 -3 3.05342 61.6038 5
 4 -20 -2 1069.5 152.847 7
 4 -20 -2 1018.26 156.268 5
 4 20 -2 922.312 163.925 3
 4 -20 -1 393.688 104.319 7
 -4 -20 1 58.0201 56.9204 2
 4 -20 -1 201.645 102.119 5
 4 20 -1 273.987 105.789 3
 4 -20 0 135.531 76.7498 7
 -4 -20 0 -19.6135 64.5742 2
 4 -20 0 50.7054 98.89 5
 4 20 0 -28.891 74.8145 3
 4 -20 1 4760.65 272.266 7
 -4 -20 -1 4430.11 298.487 2
 4 -20 1 4079.52 305.949 5
 4 20 1 4511.93 314.272 3
 4 -20 2 807.04 116.517 7
 -4 -20 -2 699.844 137.617 2
 4 20 2 807.173 142.319 3
 -4 -20 -2 721.824 124.81 1
 4 -20 2 565.679 135.824 5
 -4 -20 -3 244.314 109.282 2
 4 -20 3 464.231 128.161 5
 -4 -20 -4 -18.9396 82.9223 2
 4 -20 4 218.959 127.858 5
 4 -20 5 4009.25 345.69 5
 4 21 -6 2969.7 289.918 3
 4 21 -5 625.551 143.851 3
 4 -21 -4 199.903 103.391 7
 4 21 -4 405.778 121.885 3
 4 -21 -3 986.693 152.707 7
 4 21 -3 713.561 155.627 3
 4 -21 -3 674.827 129.187 5
 4 21 -2 67.5894 98.415 3
 4 -21 -2 -41.8649 80.9864 7
 4 -21 -2 17.1365 76.6472 5
 -4 -21 1 454.445 96.9386 2
 4 -21 -1 398.664 114.998 5
 4 -21 -1 629.43 116.54 7
 4 21 -1 639.702 137.091 3
 4 -21 0 875.706 133.055 7
 -4 -21 0 915.495 146.854 2
 4 -21 0 912.047 149.814 5
 4 21 0 642.564 134.075 3
 -4 -21 -1 68.252 93.3715 2
 4 -21 1 -8.43749 77.8153 5
 4 21 1 46.0488 80.2132 3
 4 -21 1 9.80859 52.9793 7
 -4 -21 -2 1711.27 202.368 2
 -4 -21 -2 1481.82 168.625 1
 4 -21 2 1555.91 201.994 5
 4 21 2 1952.39 213.823 3
 -4 -21 -3 1058.32 177.931 2
 4 -21 3 1225.56 194.524 5
 -4 -21 -4 3330.59 296.242 2
 4 -21 4 3312.76 307.422 5
 4 22 -5 123.36 101.709 3
 4 22 -4 188.453 105.685 3
 4 -22 -4 110.512 84.4284 7
 4 22 -3 680.806 144.402 3
 4 -22 -3 723.656 137.798 7
 4 -22 -3 741.52 136.145 5
 4 22 -2 1186.68 187.441 3
 4 -22 -2 989.001 153.259 7
 4 -22 -2 830.229 149.384 5
 4 -22 -1 798.911 144.193 7
 -4 -22 1 1118.7 145.834 2
 4 -22 -1 771.263 141.677 5
 4 22 -1 1126.54 177.928 3
 4 -22 0 741.528 130.062 7
 -4 -22 0 1127.64 153.132 2
 4 -22 0 811.744 159.776 5
 4 22 0 996.61 175.693 3
 4 -22 1 97.4952 67.6758 7
 -4 -22 -1 96.6282 67.5875 2
 4 -22 1 22.6684 87.066 5
 4 22 1 -80.0715 86.802 3
 -4 -22 -2 1373.9 183.582 2
 4 -22 2 1342.06 197.87 5
 4 22 2 1448.57 188.049 3
 -4 -22 -3 304.253 112.961 2
 4 -22 3 415.155 154.393 5
 -4 -22 -4 86.0437 107.266 2
 4 23 -4 150.803 106.23 3
 4 -23 -4 71.4774 87.0002 7
 4 23 -3 452.048 144.998 3
 4 -23 -3 689.296 147.644 7
 4 -23 -3 441.08 113.405 5
 4 23 -2 -118.333 95.653 3
 4 -23 -2 9.71076 74.1282 7
 4 -23 -2 88.161 111.55 5
 4 -23 -1 431.233 116.872 7
 4 -23 -1 484.009 126.635 5
 4 23 -1 838.66 157.994 3
 4 -23 0 2399.77 219.23 7
 -4 -23 0 2519.23 221.826 2
 4 -23 0 2279.4 237.368 5
 4 23 0 2647.4 252.418 3
 -4 -23 -1 88.5858 71.3052 2
 4 -23 1 -13.387 82.1173 5
 4 23 1 97.344 94.9 3
 -4 -23 -2 245.461 104.507 2
 4 -23 2 354.047 136.414 5
 4 23 2 289.198 114.481 3
 -4 -23 -3 373.016 119.937 2
 4 24 -3 86.7446 113.349 3
 4 -24 -3 -74.563 87.2581 7
 4 -24 -3 -98.1762 97.039 5
 4 -24 -2 -20.2766 77.6896 7
 4 -24 -2 23.8118 79.6114 5
 4 24 -2 232.134 122.608 3
 4 -24 -1 165.085 88.9846 7
 4 -24 -1 -80.4198 88.2582 5
 4 24 -1 216.841 109.369 3
 4 -24 0 725.143 132.044 7
 -4 -24 0 876.811 142.336 2
 4 -24 0 801.113 156.038 5
 4 24 0 792.582 152.331 3
 -4 -24 -1 743.929 134.147 2
 4 -24 1 1145.79 186.653 5
 4 24 1 848.041 159.377 3
 -4 -24 -2 -39.1313 84.6529 2
 4 -24 2 15.6169 92.3571 5
 4 24 2 31.4955 82.4956 3
 -4 -24 -3 224.55 115.092 2
 4 -25 -2 5177.18 355.294 5
 4 -25 -2 5415.7 357.809 7
 4 -25 -1 2236.15 244.719 5
 4 25 -1 2865.6 276.947 3
 4 -25 -1 2754.58 253.265 7
 4 -25 0 53.2118 89.4472 5
 4 25 0 -147.062 107.341 3
 -4 -25 -1 100.944 71.694 2
 4 -25 1 34.4806 85.632 5
 4 25 1 0.19776 103.465 3
 -4 -25 -2 1268.08 184.614 2
 4 25 2 1408.62 198.59 3
 4 -26 -2 355.785 115.898 7
 4 -26 -2 355.269 127.294 5
 4 -26 -1 399.957 111.343 7
 4 -26 -1 540.35 143.177 5
 4 -26 0 3167.16 305.398 5
 4 26 1 4093.88 336.601 3
 -4 -26 -2 249.016 115.364 2
 4 26 2 76.9439 99.5487 3
 4 -27 -2 77.2336 85.8739 5
 5 0 -8 2667.23 207.099 7
 5 0 -7 27.6913 47.669 7
 -5 0 7 46.4312 67.4842 1
 5 0 -6 546.737 95.5587 7
 5 0 -6 611.785 90.5506 4
 -5 0 6 686.473 115.546 1
 5 0 -5 36.2083 46.2605 7
 5 0 -5 28.2429 51.2003 4
 -5 0 5 27.1072 65.0453 1
 5 0 -4 1003.08 117.924 7
 5 0 -4 954.529 117.104 4
 -5 0 4 855.09 120.139 1
 5 0 -3 12.1616 53.8205 4
 -5 0 3 -115.463 64.3523 1
 5 0 -2 7361.92 311.375 4
 -5 0 2 7506.08 321.535 1
 5 0 -1 -63.3236 60.2789 4
 5 0 0 54.8392 57.0828 4
 5 0 1 -87.6345 70.8296 4
 5 0 2 29.73 68.2346 4
 5 0 3 111.196 71.5312 4
 5 0 4 4877.97 272.82 4
 5 0 5 15.842 74.6255 4
 -5 0 -5 -7.51859 72.46 2
 5 0 6 -32.1789 53.3448 4
 -5 0 -6 100.623 79.4319 2
 -5 0 -7 -178.475 94.2562 2
 5 -1 -8 458.029 98.0687 7
 -5 -1 7 1223.68 149.345 1
 5 -1 -7 1321.67 144.99 7
 5 1 -7 1290.1 138.785 7
 -5 1 7 1317.19 151.103 1
 5 1 -6 1628.3 144.529 7
 -5 -1 6 1731.05 169.021 1
 5 -1 -6 1517.75 148.481 7
 5 1 -6 1594.13 142.541 4
 5 -1 -6 1676.79 142.691 4
 -5 1 6 1719.7 164.19 1
 -5 -1 5 239.128 82.5136 1
 5 1 -5 230.732 64.7735 7
 5 -1 -5 227.702 67.0146 7
 5 -1 -5 168.738 63.1449 4
 5 1 -5 310.16 76.4767 4
 -5 1 5 287.901 85.6007 1
 5 -1 -4 216.628 66.7749 7
 5 1 -4 209.895 63.8929 7
 5 -1 -4 197.026 56.5935 4
 -5 1 4 154.37 52.5682 1
 -5 -1 4 122.479 66.0751 1
 5 1 -4 350.2 83.8618 4
 -5 -1 3 2445.4 190.444 1
 5 -1 -3 2264.83 169.313 4
 5 1 -3 2639.73 185.05 4
 -5 1 3 2114.15 177.261 1
 5 -1 -2 373.715 88.2937 4
 5 1 -2 264.496 88.436 4
 -5 -1 2 227.427 69.1216 1
 -5 1 2 232.85 77.5748 1
 5 -1 -1 3286.61 207.477 4
 5 1 -1 3155.62 204.729 4
 -5 -1 1 3179.42 204.259 1
 5 -1 0 5650.59 282.568 4
 5 1 0 6233.31 289.56 4
 5 -1 1 14888.9 471.404 4
 5 1 1 14657.7 465.929 4
 5 -1 2 15.1579 56.8068 4
 5 1 2 56.0578 61.9638 4
 5 -1 3 2283.84 185.671 4
 5 1 3 2139.81 182.008 4
 5 -1 4 -64.3793 65.1362 4
 5 1 4 66.8825 64.1587 4
 5 -1 5 659.438 116.813 4
 5 1 5 537.19 100.238 4
 -5 -1 -5 655.322 124.353 2
 -5 1 -5 891.346 132.43 2
 5 -1 6 109.85 64.7465 4
 5 1 6 244.449 86.3382 4
 -5 1 -6 80.6698 67.6573 2
 -5 -1 -6 174.354 83.6571 2
 -5 1 -7 98.9076 68.7747 2
 -5 -1 -7 295.986 100.651 2
 5 -2 -8 38.3095 56.8421 7
 -5 -2 8 -11.801 60.5304 1
 5 -2 -7 184.914 70.1494 7
 5 2 -7 42.2952 54.3094 7
 -5 -2 7 205.598 85.2215 1
 -5 2 7 168.489 70.6149 1
 5 -2 -6 1605.37 136.062 4
 5 -2 -6 1420.39 147.798 7
 5 2 -6 1390.32 131.194 7
 -5 -2 6 1599.4 163.675 1
 -5 2 6 1530.3 154.228 1
 5 -2 -5 63.7353 64.6923 7
 5 2 -5 30.1528 47.9991 7
 -5 -2 5 -32.0136 59.3043 1
 5 -2 -5 24.0574 49.7372 4
 -5 2 5 19.7934 60.8498 1
 5 2 -4 5915.98 268.418 7
 -5 -2 4 6724.71 313.624 1
 5 -2 -4 6003.71 281.47 7
 5 -2 -4 6853.75 289.071 4
 -5 2 4 6533.43 305.448 1
 -5 -2 3 -0.41284 57.4084 1
 5 -2 -3 69.5373 61.7299 7
 5 -2 -3 20.9914 56.4359 4
 5 -2 -2 497.312 88.2405 4
 -5 -2 2 694.646 107.461 1
 5 2 -1 5684.82 277.399 4
 5 -2 -1 6301.66 288.576 4
 -5 -2 1 5852.05 282.191 1
 5 -2 0 1131.35 134.11 4
 5 2 0 943.519 118.65 4
 -5 -2 0 1181.98 128.799 1
 5 -2 1 495.62 98.3896 4
 5 2 1 301.677 85.5375 4
 5 -2 2 7939.98 341.6 4
 5 2 2 8462.37 350.459 4
 5 -2 3 5003.8 275.879 4
 5 2 3 5466.36 283 4
 5 -2 4 1832.62 178.003 4
 5 2 4 1895.52 171.021 4
 5 -2 5 817.906 125.793 4
 5 2 5 861.861 124.078 4
 -5 -2 -5 1097.97 152.347 2
 -5 2 -5 838.952 128.11 2
 5 -2 6 76.8999 71.4861 4
 5 2 6 77.2205 59.4453 4
 -5 2 -6 -91.4994 74.6826 2
 -5 -2 -6 80.7136 71.6511 2
 -5 2 -7 525.416 114.754 2
 -5 -2 -7 537.876 124.694 2
 -5 -3 8 5337.52 312.292 1
 5 -3 -8 5406.06 310.459 7
 5 3 -7 1575.44 144.636 7
 5 -3 -7 1616.42 165.201 7
 -5 -3 7 1556.75 170.13 1
 5 -3 -6 511.31 105.921 7
 5 3 -6 663.769 98.8331 7
 5 -3 -6 610.135 88.3896 4
 -5 -3 6 533.512 105.431 1
 5 -3 -5 618.954 107.607 7
 5 3 -5 883.513 103.999 7
 5 -3 -5 876.324 105.763 4
 -5 -3 5 833.716 120.983 1
 5 -3 -4 181.912 78.5687 7
 5 3 -4 235.292 59.9906 7
 5 -3 -4 266.591 70.8639 4
 -5 -3 4 247.138 82.756 1
 5 -3 -3 5610.45 270.15 7
 -5 -3 3 5806.04 288.098 1
 5 -3 -3 5477.84 264.708 4
 -5 -3 2 133.314 54.8325 1
 5 -3 -2 129.062 67.0477 4
 5 -3 -1 647.557 107.23 4
 -5 -3 1 695.333 106.653 1
 5 -3 0 950.571 125.671 4
 -5 -3 0 876.551 119.158 1
 5 3 0 620.381 99.5506 4
 5 -3 1 7822.6 336.337 4
 5 3 1 8363.99 341.694 4
 5 -3 2 2397.35 188.671 4
 5 3 2 2607.65 192.749 4
 5 -3 3 165.051 76.1538 4
 5 3 3 217.972 77.4527 4
 5 -3 4 428.35 98.8028 4
 5 3 4 596.578 109.993 4
 5 -3 5 226.397 90.4676 4
 5 3 5 138.56 68.4585 4
 -5 -3 -5 108.138 81.634 2
 -5 3 -5 19.2622 56.6296 2
 5 -3 6 19.5522 57.9296 4
 5 3 6 19.1156 54.5985 4
 -5 3 -6 142.223 87.1396 2
 -5 -3 -6 -27.8299 71.1129 2
 5 -3 6 181.348 84.3112 5
 -5 -3 -7 37.0907 79.6636 2
 5 -4 -8 1793.38 184.676 7
 -5 -4 8 1684.5 185.998 1
 5 -4 -7 140.708 72.7737 7
 -5 -4 7 145.3 76.6388 1
 5 -4 -6 3518.46 239.405 7
 5 4 -6 3613.82 201.272 7
 5 -4 -6 3379.69 188.203 4
 -5 -4 6 3590.4 251.772 1
 5 4 -5 55.436 50.0983 7
 5 -4 -5 5.02573 52.3669 4
 5 4 -4 1711.27 136.381 7
 5 -4 -4 1778.06 147.704 4
 -5 -4 4 1954.6 176.457 1
 5 -4 -4 1615.88 154.575 7
 5 -4 -3 2235.69 177.613 7
 5 -4 -3 2509 174.904 4
 -5 -4 3 2778.59 200.607 1
 -5 -4 2 497.567 102.638 1
 5 -4 -2 315.295 76.7988 4
 -5 -4 1 345.746 78.4639 1
 5 -4 -1 371.04 86.0989 4
 5 -4 0 330.778 85.3022 4
 -5 -4 0 251.931 82.6797 1
 5 -4 1 324.323 82.7269 4
 5 4 1 341.156 89.8551 4
 -5 -4 -1 263.111 71.9575 1
 5 -4 2 887.272 121.907 4
 5 4 2 962.461 122.671 4
 5 -4 3 1328.95 149.708 4
 5 4 3 1326.48 145.165 4
 5 -4 4 504.435 103.416 4
 5 4 4 678.18 113.584 4
 -5 -4 -4 714.563 126.213 2
 5 4 5 2251 185.729 4
 -5 4 -5 2205.45 179.33 2
 -5 -4 -5 2077.89 206.047 2
 5 -4 5 2406.24 207.222 4
 5 -4 6 941.869 142.951 4
 -5 4 -6 1242.59 144.062 2
 -5 -4 -6 862.015 154.994 2
 5 -4 6 1013.28 138.371 5
 -5 -4 -7 -204.441 119.183 2
 5 -5 -8 27.2019 74.8004 7
 -5 -5 8 71.1012 70.1102 1
 5 -5 -7 84.8866 70.5323 7
 -5 -5 7 28.189 71.9739 1
 5 -5 -6 15713.8 525.924 7
 5 5 -6 16309.6 441.264 7
 5 -5 -6 16812.8 435.942 4
 -5 -5 6 16662.7 558.361 1
 5 -5 -5 12740.3 454.377 7
 5 5 -5 14304 400.613 7
 5 -5 -5 13706.8 405.659 4
 -5 -5 5 13296.2 486.596 1
 5 -5 -4 16411.7 508.383 7
 5 -5 -4 16449.1 463.354 4
 -5 -5 4 17170 540.269 1
 5 -5 -3 347.467 83.5582 7
 5 -5 -3 333.842 81.5095 4
 -5 -5 3 237.251 82.578 1
 5 -5 -2 10838.8 380.45 4
 -5 -5 2 10960.7 401.67 1
 5 -5 -1 6762.72 302.754 4
 -5 -5 1 6767.4 303.543 1
 5 -5 0 1111.76 132.817 4
 -5 -5 0 836.211 112.804 1
 5 -5 1 1335.16 146.276 4
 5 5 1 1510.32 154.428 4
 -5 -5 -1 1772.82 155.755 1
 5 -5 2 44.5361 69.0881 4
 5 5 2 157.921 79.6659 4
 5 -5 3 282.934 85.1927 4
 5 5 3 364.748 93.0309 4
 5 -5 4 78.7818 62.186 4
 5 5 4 94.0644 63.2686 4
 -5 -5 -4 -23.5434 68.5037 2
 5 -5 5 -68.6715 81.0885 4
 5 5 5 -72.6511 69.2278 4
 -5 -5 -5 48.4893 72.8498 2
 -5 5 -5 52.9192 50.9618 2
 -5 -5 -6 195.212 102.909 2
 5 -5 6 40.9525 74.3511 5
 -5 -5 -7 792.687 148.723 2
 5 -6 -8 132.295 89.2374 7
 -5 -6 8 199.711 90.0806 1
 -5 -6 7 364.846 99.7009 1
 5 -6 -7 395.366 101.37 7
 5 -6 -6 2626.03 214.262 7
 5 6 -6 3117.86 173.952 7
 -5 -6 6 3163.78 248.208 1
 5 -6 -5 10405.2 416.659 7
 5 -6 -5 10776.3 354.277 4
 5 6 -5 10595.9 335.354 7
 -5 -6 5 11127.9 444.775 1
 5 -6 -4 22500.7 617.379 7
 5 -6 -4 23119.4 562.708 4
 -5 -6 4 22899.9 643.996 1
 5 -6 -3 9175.33 340.78 4
 5 -6 -3 8836.31 357.841 7
 -5 -6 3 8760.15 373.62 1
 5 -6 -2 44.4953 54.4296 7
 5 -6 -2 49.9765 55.9469 4
 -5 -6 2 36.1944 58.2136 1
 5 -6 -1 98.2823 59.106 4
 -5 -6 1 161.26 70.9575 1
 -5 -6 0 -11.172 53.175 1
 5 -6 0 75.919 68.0736 4
 5 -6 1 989.93 123.483 4
 -5 -6 -1 1141.15 126.768 1
 5 -6 2 5905.16 305.032 4
 5 6 2 6409.21 308.052 4
 5 -6 3 247.629 87.1375 4
 5 6 3 60.8181 58.188 4
 5 -6 4 374.378 99.8938 4
 5 6 4 380.925 91.9293 4
 -5 -6 -4 417.09 105.408 2
 5 -6 5 880.532 135.145 4
 5 6 5 932.369 130.507 4
 -5 -6 -5 925.364 155.638 2
 -5 6 -5 816.757 107.413 2
 5 -6 5 970.649 140.462 5
 -5 -6 -6 660.706 133.935 2
 5 -6 6 844.439 124.986 5
 -5 -6 -7 71.8149 81.6623 2
 5 -7 -8 775.936 146.199 7
 -5 -7 8 427.3 117.979 1
 5 -7 -7 191.795 89.0123 7
 -5 -7 7 82.8393 88.247 1
 5 -7 -6 12664.2 483.857 7
 -5 -7 6 12571.2 499.587 1
 5 -7 -5 8263.97 369.508 7
 5 -7 -5 8700.02 318.891 4
 5 7 -5 8702.46 294.887 7
 -5 -7 5 8738.37 399.637 1
 5 -7 -4 97.2597 80.7165 7
 5 -7 -4 -17.7307 56.007 4
 -5 -7 4 90.6251 66.0154 1
 5 -7 -3 465.1 98.6269 7
 5 -7 -3 392.273 81.3625 4
 -5 -7 3 433.777 103.067 1
 -5 -7 2 133.84 65.2408 1
 5 -7 -2 256.744 86.3161 7
 5 -7 -2 112.542 66.6355 4
 5 -7 -1 1808.22 165.024 4
 -5 -7 1 1694.78 162.663 1
 5 -7 0 1673.69 166.923 4
 -5 -7 0 1413.13 145.685 1
 5 -7 1 -47.2643 72.288 4
 -5 -7 -1 -3.37781 49.42 1
 5 -7 2 741.826 121.594 4
 -5 -7 -2 763.989 104.515 1
 5 -7 3 198.774 84.5197 4
 5 7 3 117.542 69.4457 4
 5 -7 4 948.116 145.692 4
 5 7 4 844.334 124.405 4
 -5 -7 -4 877.869 142.976 2
 -5 7 -5 1761.64 151.455 2
 5 7 5 1868.92 171.556 4
 -5 -7 -5 1592.98 188.102 2
 5 -7 5 1721.62 182.775 5
 5 -7 5 1603.28 185.972 4
 -5 -7 -6 3759.94 295.905 2
 5 -7 6 3700.69 265.03 5
 -5 -7 -7 612.979 147.216 2
 5 -8 -8 181.643 96.8864 7
 -5 -8 8 96.4749 97.1609 1
 5 -8 -7 1423.33 173.303 7
 -5 -8 7 1470.03 189.224 1
 5 -8 -6 424.951 106.066 7
 -5 -8 6 148.681 88.277 1
 5 -8 -5 5327.14 248.878 4
 5 -8 -5 5508.72 304.383 7
 5 8 -5 5220.02 220.203 7
 -5 -8 5 5143.07 311.113 1
 5 -8 -4 3546.65 210.249 4
 5 -8 -4 3731.02 242.615 7
 -5 -8 4 3587.84 254.182 1
 5 -8 -3 6932.48 303.73 4
 5 -8 -3 7645.22 342.079 7
 -5 -8 3 7174.56 343.807 1
 5 -8 -2 1346.34 141.725 7
 5 -8 -2 1177.69 137.876 4
 -5 -8 2 1503.86 159.511 1
 5 -8 -1 325.913 90.099 7
 5 -8 -1 212.708 82.5013 4
 -5 -8 1 236.198 81.7577 1
 5 -8 0 3545.5 233.519 4
 -5 -8 0 3861.86 231.88 1
 -5 -8 -1 58.3361 57.7958 1
 5 -8 1 97.669 74.411 4
 5 -8 2 159.469 69.6959 4
 -5 -8 -2 62.7949 50.1615 1
 5 8 3 3960.54 247.359 4
 5 -8 3 3907.64 263.308 4
 5 -8 4 1910.94 191.785 4
 5 8 4 1939.78 182.298 4
 -5 -8 -4 2094.49 208.45 2
 5 8 5 1034.14 134.792 4
 -5 -8 -5 934.738 162.134 2
 5 -8 5 1158.57 157.334 5
 -5 -8 -6 619.126 134.382 2
 5 -8 6 108.807 90.5538 5
 -5 -8 -7 93.0954 98.1042 2
 -5 -9 8 -52.4563 75.9945 1
 5 -9 -8 -70.3663 88.0344 7
 5 -9 -7 84.2041 70.3626 7
 -5 -9 7 187.801 95.9478 1
 5 -9 -6 663.148 123.666 7
 -5 -9 6 772.937 138.977 1
 5 -9 -5 2234.81 206.983 7
 5 9 -5 2279.3 144.171 7
 -5 -9 5 2282.09 213.87 1
 5 -9 -5 2422.85 170.589 4
 5 -9 -4 957.923 131.635 7
 5 -9 -4 635.829 95.9646 4
 -5 -9 4 843.424 131.679 1
 5 -9 -3 7796.05 327.238 4
 5 -9 -3 8196.76 361.063 7
 -5 -9 3 7907.79 368.19 1
 5 -9 -2 45.2983 60.6872 7
 5 -9 -2 30.0993 75.1349 4
 -5 -9 2 158.645 89.8046 1
 5 -9 -1 5506.06 287.032 4
 5 -9 -1 5277 278.696 7
 -5 -9 1 5412.96 287.891 1
 5 -9 0 2108.97 190.028 4
 -5 -9 0 2123.61 177.188 1
 -5 -9 -1 1658 156.907 1
 5 -9 1 1879.94 177.445 4
 5 -9 2 509.702 116.931 4
 -5 -9 -2 226.468 71.6461 1
 5 9 3 3079.68 222.248 4
 5 -9 3 2911.21 234.306 4
 5 9 4 596.602 108.204 4
 -5 -9 -4 692.037 148.193 2
 5 -9 4 519.791 115.73 5
 5 -9 4 576.147 131.271 4
 5 9 5 408.681 91.8863 4
 -5 -9 -5 364.461 119.818 2
 5 -9 5 476.826 110.958 5
 -5 -9 -6 5801.72 376.296 2
 5 -9 6 5687.35 337.139 5
 -5 -9 -7 107.293 93.6045 2
 -5 -10 9 288.867 121.646 1
 -5 -10 8 96.6859 86.2919 1
 5 -10 -8 41.1761 89.043 7
 5 -10 -7 184.045 93.5505 7
 -5 -10 7 249.311 101.595 1
 5 -10 -6 1575 179.167 7
 -5 -10 6 1443.74 180.668 1
 5 -10 -5 -7.60142 70.4252 7
 -5 -10 5 -25.4864 81.4393 1
 5 -10 -5 -69.058 60.7855 4
 5 -10 -4 5750.29 315.61 7
 -5 -10 4 5267.12 315.884 1
 5 -10 -4 5776.31 273.558 4
 5 -10 -3 10013.7 377.892 4
 5 -10 -3 10255 411.773 7
 -5 -10 3 10222.8 426.829 1
 5 -10 -2 2926.71 209.701 4
 5 -10 -2 3283.82 227.751 7
 -5 -10 2 3274.23 236.908 1
 5 -10 -1 89.5423 66.4473 4
 5 -10 -1 222.448 87.7888 7
 -5 -10 1 74.4563 69.1219 1
 5 -10 0 60.6642 65.0886 4
 -5 -10 0 -102.131 68.2363 1
 5 -10 1 1680.67 177.218 4
 -5 -10 -1 1521.38 149.967 1
 5 -10 2 600.667 124.819 4
 -5 -10 -2 724.866 107.375 1
 5 -10 3 231.438 93.8482 4
 -5 -10 -3 191.324 65.9902 1
 5 10 4 733.313 120.861 4
 -5 -10 -4 607.67 138.741 2
 5 -10 4 528.847 117.654 5
 5 10 5 220.446 74.726 4
 -5 -10 -5 40.3896 84.6535 2
 5 -10 5 204.328 86.3137 5
 -5 -10 -6 857.73 162.168 2
 5 -10 6 1076.58 164.148 5
 -5 -10 -7 162.333 89.4874 2
 -5 -11 9 2043.96 235.516 1
 -5 -11 8 45.8679 87.6969 1
 5 -11 -8 68.6746 83.8682 7
 -5 -11 7 207.467 90.2939 1
 5 -11 -7 62.7136 84.727 7
 5 -11 -6 64.325 83.6006 7
 -5 -11 6 -18.722 71.4757 1
 5 -11 -5 -44.5557 69.9725 7
 5 11 -5 -48.6713 76.4744 3
 -5 -11 5 23.5712 82.4653 1
 5 -11 -4 3489.13 245.572 7
 -5 -11 4 3361.23 261.309 1
 5 11 -4 3095.28 235.772 3
 5 -11 -4 3252.66 208.251 4
 5 -11 -3 -50.7346 68.8174 7
 5 -11 -3 29.098 62.0252 4
 -5 -11 3 114.676 93.4626 1
 5 -11 -2 10179.2 409.87 7
 -5 -11 2 9381.21 408.51 1
 5 -11 -2 11101.4 412.539 4
 5 -11 -1 39017.9 864.268 7
 -5 -11 1 38553.8 879.329 1
 5 -11 -1 38527.4 869.561 4
 5 -11 0 11175.8 421.226 7
 -5 -11 0 11891 432.974 1
 5 -11 0 11589.1 444.266 4
 5 -11 1 379.596 105.345 4
 -5 -11 -1 413.537 86.7817 1
 -5 -11 -2 153.26 64.6891 1
 5 -11 2 298.798 95.6875 4
 -5 -11 -3 35.6566 47.9273 1
 -5 -11 -3 131.392 94.0396 2
 5 11 4 476.636 98.9142 4
 -5 -11 -4 212.256 97.6009 2
 5 -11 4 331.336 112.839 5
 5 11 5 278.685 75.9372 4
 -5 -11 -5 282.441 103.041 2
 5 -11 5 257.602 103.874 5
 -5 -11 -6 -74.5212 107.166 2
 5 -11 6 136.758 87.2274 5
 5 -11 7 216.068 115.403 5
 -5 -12 9 1840.87 239.964 1
 -5 -12 8 -7.23619 94.5022 1
 5 -12 -7 738.906 140.643 7
 -5 -12 7 735.702 147.793 1
 5 -12 -6 136.687 72.3945 7
 -5 -12 6 121.897 95.3694 1
 5 12 -6 248.455 90.9176 3
 5 -12 -5 2507.1 222.072 7
 -5 -12 5 2690.26 243.748 1
 5 12 -5 2668.44 231.176 3
 5 -12 -4 2889.89 230.792 7
 -5 -12 4 2988.52 247.507 1
 5 12 -4 2615.96 226.125 3
 5 -12 -4 2888.67 201.371 4
 5 -12 -3 11706.9 456.724 7
 -5 -12 3 12184.9 484.231 1
 5 12 -3 11570.7 465.726 3
 5 -12 -3 11830 431.736 4
 5 -12 -2 17058.6 547.706 7
 -5 -12 2 17069 565.375 1
 5 -12 -2 16456.5 529.519 4
 5 -12 -1 9633.79 400.534 7
 -5 -12 1 9904.49 411.416 1
 5 -12 -1 10249.8 416.488 4
 5 -12 0 1075.64 144.23 4
 5 -12 0 797.889 121.072 7
 -5 -12 0 996.602 132.763 1
 5 -12 1 45.6706 54.4392 7
 -5 -12 -1 165.134 71.1265 1
 -5 -12 -2 865.927 114.965 1
 -5 -12 -3 294.764 77.9886 1
 -5 -12 -3 327.901 114.704 2
 5 -12 3 341.038 104.89 5
 -5 -12 -4 142.868 98.4777 2
 5 12 4 -4.88305 57.337 4
 5 -12 4 163.799 85.2293 5
 -5 -12 -5 486.007 141.032 2
 5 -12 5 498.366 117.362 5
 -5 -12 -6 440.533 138.873 2
 5 -12 6 396.028 126.699 5
 5 -12 7 57.9886 91.1527 5
 -5 -13 8 260.477 113.352 1
 5 -13 -7 192.96 95.4165 7
 -5 -13 7 -36.7027 106.875 1
 5 13 -7 109.725 71.0156 3
 5 -13 -6 28.2832 73.9222 7
 5 13 -6 120.365 76.2429 3
 5 -13 -5 136.77 83.8188 7
 5 13 -5 38.6111 85.3452 3
 5 -13 -4 2376.23 223.86 7
 -5 -13 4 2246.01 223.192 1
 5 13 -4 2241.75 214.309 3
 5 -13 -3 134.098 78.2736 7
 -5 -13 3 307.019 106.766 1
 5 13 -3 199.855 89.5798 3
 5 -13 -2 21.904 65.4723 7
 -5 -13 2 -36.1184 82.1932 1
 5 13 -2 124.428 78.8617 3
 5 -13 -2 -0.7269 61.3385 4
 5 -13 -1 8707.73 378.089 7
 -5 -13 1 8339.03 386.656 1
 5 -13 -1 8471.29 390.194 4
 5 -13 0 2795.14 211.415 7
 -5 -13 0 2563.57 207.92 1
 5 -13 0 2320.09 209.168 4
 5 -13 1 58.4271 55.5064 7
 -5 -13 -1 59.1463 61.427 1
 -5 -13 -2 111.792 66.5042 1
 -5 -13 -3 384.597 79.944 1
 -5 -13 -3 337.077 116.145 2
 5 -13 3 343.362 108.734 5
 -5 -13 -4 272.931 118.423 2
 5 -13 4 297.338 100.665 5
 -5 -13 -5 82.7035 87.9342 2
 5 -13 5 25.2691 75.5843 5
 -5 -13 -6 315.453 133.045 2
 5 -13 6 296.635 107.559 5
 5 -13 7 100.183 85.1833 5
 -5 -14 8 70.4749 84.3167 1
 5 -14 -7 8.3734 90.4101 7
 5 14 -7 102.33 94.68 3
 -5 -14 7 -18.5759 85.5138 1
 5 -14 -6 -19.8201 74.6983 7
 5 14 -6 90.788 93.7928 3
 5 -14 -5 815.3 146.827 7
 5 14 -5 1146.91 161.613 3
 5 -14 -4 6577 360.315 7
 5 14 -4 7550.82 388.782 3
 5 -14 -3 283.732 100.091 7
 5 14 -3 317.156 90.2578 3
 5 -14 -2 1925.97 191.821 7
 -5 -14 2 1611.78 184.565 1
 5 14 -2 1890.96 195.736 3
 5 -14 -1 837.795 124.211 7
 -5 -14 1 672.984 122.784 1
 5 -14 0 3481.89 236.612 7
 -5 -14 0 3509.22 246.152 1
 -5 -14 -1 269.177 92.927 1
 5 -14 1 390.376 110.964 7
 5 -14 2 217.861 73.4196 7
 -5 -14 -2 63.0724 63.8652 1
 5 -14 2 171.623 81.7451 5
 -5 -14 -3 292.827 117.423 2
 -5 -14 -3 450.08 88.8401 1
 5 -14 3 501.162 120.071 5
 -5 -14 -4 280.586 90.1994 2
 5 -14 4 553.864 135.701 5
 -5 -14 -5 257.373 113.017 2
 5 -14 5 212.616 104.281 5
 -5 -14 -6 614.782 144.153 2
 5 -14 6 843.64 167.426 5
 5 -14 7 -111.482 96.6691 5
 5 -15 -7 504.434 135.533 7
 5 15 -7 427.759 120.093 3
 5 -15 -6 112.571 76.2727 7
 5 15 -6 74.9595 82.6388 3
 5 -15 -5 17.0949 84.6138 7
 5 15 -5 61.4037 80.4745 3
 5 -15 -4 29.121 71.8333 7
 5 15 -4 59.479 84.6331 3
 5 -15 -3 3680.07 267.033 7
 5 15 -3 4036.63 286.733 3
 5 -15 -2 63.1769 78.1852 7
 -5 -15 2 -0.14753 81.0021 1
 5 15 -2 8.99481 81.2573 3
 5 -15 -1 18951.7 596.035 7
 -5 -15 1 19923.2 631.984 1
 5 15 -1 19748.3 646.376 3
 -5 -15 0 1642.55 178.969 1
 5 -15 0 1432.39 158.376 7
 5 -15 1 -12.8776 62.2343 7
 -5 -15 -1 -34.2479 66.0156 1
 -5 -15 -2 12.8235 70.8347 1
 5 -15 2 140.377 72.9603 7
 -5 -15 -2 -58.4537 84.6847 2
 5 -15 2 21.8384 76.4013 5
 5 -15 3 41.3413 56.1951 7
 -5 -15 -3 11.5017 68.9683 2
 5 -15 3 86.1813 77.6785 5
 -5 -15 -3 73.5091 52.7285 1
 -5 -15 -4 126.793 96.0527 2
 5 -15 4 -2.12021 79.5531 5
 -5 -15 -5 4.63881 94.5744 2
 5 -15 5 159.427 102.264 5
 5 -15 6 630.972 149.476 5
 5 16 -7 94.6209 99.5081 3
 5 -16 -7 106.616 96.7952 7
 5 -16 -6 89.9434 94.0228 7
 5 16 -6 87.1809 81.2745 3
 5 -16 -5 19.6491 82.8893 7
 5 16 -5 165.62 108.915 3
 5 -16 -4 561.934 115.693 7
 5 16 -4 395.545 108.856 3
 5 -16 -3 1052.65 146.559 7
 5 16 -3 1011.83 161.283 3
 5 -16 -2 1185.5 154.475 7
 5 16 -2 1190.26 165.601 3
 -5 -16 1 1572.81 179.341 1
 5 -16 -1 1621.06 178.885 7
 5 16 -1 1870.73 207.796 3
 5 -16 0 50.5245 76.9531 7
 -5 -16 0 -33.5178 71.8113 1
 5 -16 1 107.939 67.8542 7
 -5 -16 -1 136.21 78.2204 1
 5 -16 1 42.0495 75.4389 5
 5 -16 2 298.594 83.1563 7
 -5 -16 -2 138.995 77.7226 1
 -5 -16 -2 301.411 102.346 2
 5 -16 2 315.799 111.151 5
 5 -16 3 508.177 102.295 7
 -5 -16 -3 347.262 121.986 2
 5 -16 3 321.182 104.877 5
 -5 -16 -4 1286.35 193.469 2
 5 -16 4 974.371 168.224 5
 -5 -16 -5 750.785 182.452 2
 5 -16 5 130.246 100.927 5
 5 -16 6 412.623 135.184 5
 5 17 -7 9.22622 80.884 3
 5 -17 -6 172.764 87.2527 7
 5 17 -6 158.237 109.88 3
 5 -17 -5 2.3294 86.8316 7
 5 17 -5 157.136 111.849 3
 5 -17 -4 258.006 98.6359 7
 5 17 -4 278 95.0556 3
 5 -17 -3 911.847 143.939 7
 5 17 -3 630.547 124.057 3
 5 -17 -2 416.563 97.9458 7
 5 17 -2 426.174 126.503 3
 5 -17 -1 211.571 83.8415 7
 -5 -17 1 277.785 95.5079 1
 5 17 -1 253.679 98.228 3
 5 -17 0 -68.8337 59.0861 7
 -5 -17 0 64.8279 83.0673 1
 5 -17 0 53.4546 87.9262 5
 5 -17 1 3575.72 246.014 7
 -5 -17 -1 3430.9 250.387 1
 5 -17 1 3403.81 275.406 5
 5 -17 2 630.48 115.944 7
 -5 -17 -2 1022.8 164.435 2
 -5 -17 -2 824.895 125.342 1
 5 -17 2 1049.68 170.225 5
 5 -17 3 1090.48 136.091 7
 -5 -17 -3 1122.56 174.641 2
 5 -17 3 1366.19 195.872 5
 -5 -17 -4 41.4522 98.1412 2
 5 -17 4 65.0806 88.8684 5
 -5 -17 -5 110.376 104.335 2
 5 -17 5 145.673 88.9254 5
 5 18 -7 163.288 103.473 3
 5 -18 -6 76.1303 103.408 7
 5 18 -6 -51.6967 106.155 3
 5 -18 -5 2410.63 249.287 7
 5 18 -5 2127.47 234.292 3
 5 -18 -4 254.159 111.502 7
 5 18 -4 196.402 97.1043 3
 5 -18 -4 108.341 89.107 5
 5 -18 -3 -1.91285 68.159 7
 5 18 -3 50.6455 77.9326 3
 5 -18 -3 173.06 94.2312 5
 5 -18 -2 1362.15 172.962 7
 5 18 -2 1564.8 194.916 3
 5 -18 -2 1287.1 167.777 5
 5 -18 -1 544.005 108.961 7
 -5 -18 1 610.951 128.865 1
 5 18 -1 837.631 143.192 3
 5 -18 -1 1205.23 173.185 5
 -5 -18 0 16.7418 66.8015 1
 5 -18 0 125.12 82.0425 7
 5 18 0 172.507 98.4881 3
 5 -18 0 206.616 92.8549 5
 5 -18 1 207.434 88.6419 7
 -5 -18 -1 86.6003 77.5392 1
 -5 -18 -1 -76.4395 79.9601 2
 5 -18 1 56.054 88.3311 5
 5 -18 2 399.073 89.1075 7
 -5 -18 -2 365.026 112.08 2
 5 -18 2 471.771 119.522 5
 -5 -18 -2 483.588 113.711 1
 -5 -18 -3 454.637 130.313 2
 5 -18 3 283.931 107.422 5
 -5 -18 -4 607.217 145.948 2
 5 -18 4 472.92 128.403 5
 5 -18 5 19.8157 98.4575 5
 5 19 -6 341.338 108.363 3
 5 -19 -5 29.3985 96.2984 7
 5 19 -5 299.553 117.692 3
 5 -19 -4 630.295 136.043 7
 5 -19 -4 503.768 105.765 5
 5 19 -4 777.363 158.955 3
 5 -19 -3 824.888 147.647 7
 5 19 -3 574.514 135.197 3
 5 -19 -3 435.453 100.606 5
 5 -19 -2 -16.8783 64.4474 7
 5 19 -2 -126.729 94.4477 3
 5 -19 -2 -30.716 81.0832 5
 5 -19 -1 427.752 110.444 7
 5 19 -1 492.942 120.088 3
 5 -19 -1 390.432 116.183 5
 5 -19 0 1267.07 158.13 7
 -5 -19 0 1052.02 152.618 1
 5 19 0 1084.82 164.258 3
 5 -19 0 1226.1 176.376 5
 5 -19 1 892.453 133.587 7
 -5 -19 -1 931.925 164.029 2
 5 -19 1 735.664 149.464 5
 -5 -19 -1 851.433 144.96 1
 -5 -19 -2 223.846 97.8542 1
 5 -19 2 73.2269 73.7824 7
 -5 -19 -2 -23.5392 85.6997 2
 5 -19 2 273.88 129.303 5
 -5 -19 -3 1546.59 206.079 2
 5 -19 3 1322.26 190.851 5
 -5 -19 -4 902.654 177.179 2
 5 -19 4 623.204 171.064 5
 5 20 -6 895.694 166.906 3
 5 20 -5 4520.71 348.968 3
 5 -20 -5 4640.54 349.884 7
 5 -20 -4 6488.2 401.589 7
 5 -20 -4 6725.3 370.345 5
 5 20 -4 6626.58 410.303 3
 5 -20 -3 1434.07 190.38 7
 5 -20 -3 1293.13 173.717 5
 5 20 -3 1242.29 185.218 3
 5 -20 -2 168.996 90.678 7
 5 20 -2 191.749 90.8554 3
 5 -20 -2 303.177 108.11 5
 5 -20 -1 229.155 85.8527 7
 5 20 -1 380.241 118.966 3
 5 -20 -1 505.548 134.218 5
 5 -20 0 280.662 92.803 7
 -5 -20 0 184.62 89.8253 1
 -5 -20 0 295.274 103.215 2
 5 20 0 377.106 119.262 3
 5 -20 0 472.097 138.37 5
 -5 -20 -1 92.9047 73.9563 1
 5 -20 1 260.106 88.8682 7
 -5 -20 -1 346.588 121.436 2
 5 -20 1 91.1281 92.3341 5
 -5 -20 -2 342.956 91.3377 1
 -5 -20 -2 182.588 95.4406 2
 5 -20 2 225.111 105.881 5
 -5 -20 -3 859.778 163.355 2
 5 -20 3 1060.46 186.311 5
 -5 -20 -4 3383.64 310.044 2
 5 21 -5 82.4109 105.237 3
 5 -21 -4 169.877 85.2175 7
 5 21 -4 370.451 113.705 3
 5 -21 -3 325.652 108.346 7
 5 -21 -3 326.56 108.208 5
 5 21 -3 383.375 125.254 3
 5 -21 -2 72.201 87.6194 7
 5 -21 -2 -25.3717 80.4813 5
 5 21 -2 124.124 102.208 3
 5 -21 -1 799.192 143.939 7
 -5 -21 1 678.784 125.293 2
 5 -21 -1 602.25 135.636 5
 5 21 -1 400.548 122.52 3
 -5 -21 0 121.839 91.8072 1
 5 -21 0 5.16762 69.1661 7
 -5 -21 0 58.3596 82.9922 2
 5 21 0 238.955 107.731 3
 5 -21 0 -76.38 92.6889 5
 5 -21 1 -21.6471 56.6237 7
 -5 -21 -1 21.7026 67.4986 1
 -5 -21 -1 24.4989 87.1979 2
 5 -21 1 49.2408 78.4553 5
 -5 -21 -2 634.183 142.561 2
 5 -21 2 712.267 163.089 5
 -5 -21 -3 142.913 87.6406 2
 5 -21 3 153.137 108.955 5
 5 -22 -4 2099.45 238.243 7
 5 22 -4 2622.27 274.77 3
 5 -22 -3 1182.88 173.04 7
 5 -22 -3 1127.05 166.764 5
 5 22 -3 1397.39 202.154 3
 5 -22 -2 155.78 89.333 7
 5 -22 -2 30.3631 80.7875 5
 5 22 -2 146.892 96.0654 3
 5 -22 -1 631.422 133.617 7
 -5 -22 1 359.515 103.054 2
 5 -22 -1 534.685 132.419 5
 5 22 -1 406.678 134.438 3
 5 -22 0 303.364 100.586 7
 -5 -22 0 586.289 139.88 1
 -5 -22 0 632.763 128.794 2
 5 22 0 377.189 124.439 3
 5 -22 0 478.758 122.498 5
 5 -22 1 1454.84 173.257 7
 -5 -22 -1 1104.74 165.716 1
 -5 -22 -1 1021.56 164.559 2
 5 -22 1 1435.57 209.636 5
 -5 -22 -2 801.947 162.413 2
 5 -22 2 630.667 166.345 5
 -5 -22 -3 -31.3045 81.5066 2
 5 -23 -3 251.774 120.55 7
 5 -23 -3 146.803 99.4095 5
 5 -23 -2 56.9471 91.2433 7
 5 -23 -2 216.519 108.654 5
 5 23 -2 111.338 102.793 3
 5 -23 -1 4.75769 74.0637 7
 5 -23 -1 -41.7836 81.2331 5
 5 23 -1 200.444 120.492 3
 5 -23 0 11.4908 69.3445 7
 -5 -23 0 198.073 112.33 1
 -5 -23 0 72.8621 87.3579 2
 5 -23 0 239.906 118.564 5
 5 23 0 109.167 95.7238 3
 -5 -23 -1 91.584 81.1324 1
 -5 -23 -1 -64.4647 79.5311 2
 5 -23 1 -66.6408 87.6794 5
 -5 -23 -2 763.134 146.432 2
 5 -24 -3 875.058 156.677 5
 5 -24 -2 266.264 106.435 7
 5 -24 -2 118.225 81.1076 5
 5 -24 -1 397.091 121.927 7
 5 -24 -1 232.232 112.266 5
 5 -24 0 474.448 122.151 7
 -5 -24 0 391.919 115.6 2
 -5 -24 0 450.087 120.015 1
 5 -24 0 486.671 145.614 5
 5 24 0 698.518 159.899 3
 -5 -24 -1 -20.778 72.3543 1
 -5 -24 -1 -17.8705 84.61 2
 -5 -24 -2 -69.3021 108.785 2
 5 -25 -3 1165.34 178.347 5
 5 -25 -2 191.322 101.008 7
 5 -25 -2 -45.1419 80.5475 5
 5 -25 -1 19.032 85.2442 7
 5 -25 -1 101.837 102.303 5
 -5 -25 0 2703.35 267.946 1
 -5 -25 -1 1267.81 188.757 2
 5 -26 -1 66.8731 89.8918 7
 -5 -26 0 2308.79 255.931 1
 6 0 -7 70.8907 70.099 7
 -6 0 7 2.94128 69.3093 1
 6 0 -6 5618.62 299.056 7
 6 0 -6 5613.81 291.813 4
 -6 0 6 6356.86 341.684 1
 6 0 -5 -37.2771 57.0222 7
 6 0 -5 -39.3509 61.7392 4
 -6 0 5 0.40301 65.1499 1
 6 0 -4 1556.77 161.39 7
 6 0 -4 1586.46 160.741 4
 -6 0 4 1192.13 152.326 1
 -6 0 3 -107.381 84.0135 1
 6 0 -3 -74.232 71.8867 4
 6 0 -2 138.054 82.9875 4
 -6 0 2 84.0908 75.7931 1
 6 0 -1 -4.70929 69.3881 4
 6 0 0 1364.41 160.417 4
 6 0 1 -105.698 80.0049 4
 6 0 2 1119.92 146.702 4
 6 0 3 -99.2332 69.0653 4
 6 0 4 21.6363 75.8502 4
 6 0 5 -74.083 79.418 4
 -6 0 -5 17.5043 91.8506 2
 6 0 6 2242.62 213.559 4
 -6 0 -6 2320.94 225.353 2
 -6 0 -7 -50.2001 83.3539 2
 6 -1 -8 1667.03 176.181 7
 -6 -1 8 1121.11 156.423 1
 6 1 -7 384.694 92.7405 7
 6 -1 -7 423.043 97.1927 7
 -6 1 7 452.743 112.556 1
 -6 -1 7 513.647 125.61 1
 6 -1 -6 -5.38906 62.6457 7
 6 1 -6 -11.9887 51.4794 7
 6 -1 -6 9.11464 50.514 4
 -6 1 6 -31.9286 68.5428 1
 6 1 -6 -74.6474 67.8885 4
 -6 -1 6 86.2946 78.3882 1
 6 -1 -5 360.733 88.401 7
 6 1 -5 459.965 94.9909 7
 6 -1 -5 457.04 95.456 4
 -6 1 5 487.814 112.386 1
 6 1 -5 496.425 95.4682 4
 -6 -1 5 494.965 112.959 1
 6 -1 -4 496.508 102.211 7
 6 1 -4 659.066 107.956 7
 -6 1 4 427.41 107.084 1
 6 -1 -4 895.401 126.733 4
 6 1 -4 775.37 122.401 4
 -6 -1 4 594.768 108.334 1
 6 -1 -3 69.8401 83.813 4
 6 1 -3 35.8216 81.1292 4
 -6 -1 3 47.276 69.3748 1
 6 -1 -2 400.575 102.205 4
 -6 -1 2 370.048 90.6765 1
 6 1 -2 391.419 93.7826 4
 6 -1 -1 613.018 120.755 4
 6 1 -1 493.362 106.471 4
 6 -1 0 892.074 127.858 4
 6 1 0 811.252 130.562 4
 6 -1 1 2153.88 194.821 4
 6 1 1 2398.92 206.082 4
 6 -1 2 2147.99 197.429 4
 6 1 2 2143.76 200.835 4
 6 -1 3 4061.98 271.068 4
 6 1 3 3882.95 261.886 4
 6 -1 4 191.859 90.5384 4
 6 1 4 491.324 109.648 4
 6 1 5 8.43351 68.9386 4
 -6 -1 -5 109.037 80.8596 2
 -6 1 -5 38.7955 76.4679 2
 6 -1 6 429.975 100.703 4
 6 1 6 469.517 117.435 4
 -6 1 -6 549.671 119.163 2
 -6 -1 -6 637.291 131.214 2
 -6 -1 -7 52.2011 85.108 2
 6 -2 -8 67.5562 74.3853 7
 -6 -2 8 -91.819 71.1806 1
 6 -2 -7 394.55 102.094 7
 6 2 -7 208.621 79.73 7
 -6 -2 7 261.764 85.8631 1
 6 -2 -6 168.027 76.136 7
 6 2 -6 431.266 90.9188 7
 6 -2 -6 439.79 95.0314 4
 6 2 -6 432.406 98.3456 4
 -6 2 6 386.411 100.366 1
 -6 -2 6 467.588 107.067 1
 6 -2 -5 1606.94 162.875 7
 6 2 -5 1473.34 148.752 7
 6 -2 -5 1542.32 154.137 4
 6 2 -5 1415.61 153.915 4
 -6 -2 5 1390.33 175.026 1
 6 -2 -4 665.1 112.646 7
 6 2 -4 617.701 101.784 7
 6 -2 -4 705.25 111.804 4
 6 2 -4 737.578 133.938 4
 -6 -2 4 431.43 113.452 1
 6 -2 -3 1178.57 137.596 4
 6 2 -3 1179.74 141.69 4
 -6 -2 3 1009.23 138.502 1
 6 -2 -2 2060.19 187.035 4
 6 2 -2 2122.74 193.016 4
 -6 -2 2 2112.92 195.596 1
 6 -2 -1 3392.65 237.688 4
 6 2 -1 3514.2 239.255 4
 -6 -2 1 3346.34 234.584 1
 6 -2 0 143.12 73.2301 4
 6 2 0 116.739 69.2592 4
 6 -2 1 -14.4242 64.0362 4
 6 2 1 -109.725 68.6333 4
 6 -2 2 964.294 142.943 4
 6 2 2 1120.3 147.194 4
 6 -2 3 3148.84 241.242 4
 6 2 3 3353.45 240.966 4
 6 -2 4 624.973 125.917 4
 6 2 4 480.445 117.549 4
 6 -2 5 3260.25 256.228 4
 6 2 5 3984.33 271.879 4
 -6 -2 -5 3915.54 291.889 2
 -6 2 -5 4083.83 274.139 2
 6 -2 6 565.093 121.691 4
 -6 2 -6 442.533 111.546 2
 -6 -2 -6 454.593 120.093 2
 -6 -2 -7 641.127 144.433 2
 -6 -3 8 543.262 122.608 1
 6 -3 -8 379.441 105.142 7
 -6 -3 7 1300.75 175.504 1
 6 -3 -7 817.793 129.401 7
 6 -3 -6 722.15 113.863 7
 -6 -3 6 600.505 127.168 1
 6 3 -6 792.867 116.221 7
 6 -3 -6 606.228 101.142 4
 -6 -3 5 661.397 127.816 1
 6 -3 -5 696.791 115.121 7
 6 3 -5 678.483 103.628 7
 6 -3 -5 744.373 107.821 4
 -6 -3 4 6898.92 349.537 1
 6 -3 -4 6855.08 330.544 7
 6 -3 -4 7306.93 331.06 4
 6 -3 -3 2063.28 181.447 4
 6 -3 -3 1904.01 170.594 7
 -6 -3 3 1535.32 166.773 1
 -6 -3 2 2167.55 199 1
 6 -3 -2 2401.45 197.637 4
 6 3 -2 2288.48 205.923 4
 6 -3 -1 4234.82 263.792 4
 6 3 -1 4437.7 269.435 4
 -6 -3 1 4748.14 282.128 1
 6 -3 0 1264.02 152.294 4
 6 3 0 1152.13 151.797 4
 -6 -3 0 1318.92 153.615 1
 6 -3 1 792.662 128.273 4
 6 3 1 1027.02 141.618 4
 6 -3 2 -61.7609 82.7633 4
 6 3 2 52.4163 64.3825 4
 6 -3 3 3671.57 261.243 4
 6 3 3 4099.75 273.376 4
 6 -3 4 5424.94 325.374 4
 6 3 4 5509.97 318.275 4
 6 -3 5 1621.69 187.006 4
 6 3 5 1821.18 185.619 4
 -6 -3 -5 1938.15 213.291 2
 -6 3 -5 1933.8 187.013 2
 6 -3 6 861.369 145.719 4
 -6 3 -6 593.587 118.046 2
 -6 -3 -6 497.519 124.741 2
 -6 -3 -7 395.542 120.874 2
 6 -4 -8 81.9451 69.3033 7
 -6 -4 8 221.051 91.6379 1
 6 -4 -7 -3.00412 75.8684 7
 -6 -4 7 108.382 80.1924 1
 6 -4 -6 4039.14 267.881 7
 6 4 -6 3811.41 229.928 7
 6 -4 -6 3873.21 229.257 4
 -6 -4 6 4087.85 286.252 1
 6 -4 -5 274.4 86.1467 7
 6 4 -5 370.799 83.3244 7
 -6 -4 5 451.895 123.178 1
 6 -4 -5 340.246 86.4202 4
 6 -4 -4 136.688 78.6858 7
 -6 -4 4 70.6795 74.3799 1
 6 -4 -4 124.372 68.4237 4
 -6 -4 3 893.233 138.597 1
 6 -4 -3 628.917 113.497 7
 6 -4 -3 827.96 126.454 4
 -6 -4 2 5306.76 296.694 1
 6 -4 -2 5599.73 299.3 4
 6 -4 -1 1289.59 152.56 4
 6 4 -1 1313.79 156.845 4
 -6 -4 1 1562.37 173.285 1
 6 -4 0 1463.19 161.342 4
 -6 -4 0 1301.85 154.097 1
 6 4 0 1464.38 167.981 4
 6 -4 1 32.6386 67.5067 4
 6 4 1 32.528 63.7203 4
 6 -4 2 572.042 121.31 4
 6 4 2 498.195 111.041 4
 6 -4 3 66.4947 66.2748 4
 6 4 3 -5.6257 70.3738 4
 6 -4 4 -76.3796 68.9567 4
 6 4 4 58.0164 71.8924 4
 6 -4 5 82.3905 86.3783 4
 6 4 5 71.2615 75.8756 4
 -6 -4 -5 142.631 88.2942 2
 -6 4 -5 78.2713 79.8685 2
 6 -4 6 -55.1562 70.9205 4
 -6 -4 -6 204.825 112.296 2
 -6 -4 -7 541.649 138.746 2
 6 -5 -9 1356.78 186.217 7
 6 -5 -8 7.24597 75.0799 7
 -6 -5 8 -29.3453 71.2914 1
 6 -5 -7 21.0481 65.1963 7
 -6 -5 7 -0.48876 79.0727 1
 6 -5 -6 -19.1278 59.0796 7
 6 5 -6 185.974 67.0437 7
 6 -5 -6 -0.39655 48.4945 4
 -6 -5 6 96.2162 72.7033 1
 6 -5 -5 57.8964 61.518 7
 6 5 -5 216.271 80.2168 7
 6 -5 -5 72.127 60.9309 4
 -6 -5 5 211.038 90.4643 1
 6 -5 -4 11700.6 446.505 7
 6 -5 -4 11179.3 413.689 4
 -6 -5 4 12371.7 480.926 1
 6 -5 -3 14024.4 491.497 7
 6 -5 -3 14514.2 486.344 4
 -6 -5 3 14521.9 523.739 1
 -6 -5 2 23232.4 666.479 1
 6 -5 -2 23092.6 636.879 4
 6 -5 -1 1507.89 163.874 4
 -6 -5 1 1539.41 165.542 1
 6 -5 0 5017.82 292.353 4
 6 5 0 5286.71 304.221 4
 -6 -5 0 5379.02 293.112 1
 6 -5 1 2625.43 218.336 4
 6 5 1 2884.78 231.302 4
 6 -5 2 1006.65 145.943 4
 6 5 2 931.32 136.661 4
 6 -5 3 316.924 98.9316 4
 6 5 3 514.199 114.169 4
 6 -5 4 927.301 149.49 4
 6 5 4 826.144 136.327 4
 6 -5 5 116.81 92.7118 4
 6 5 5 224.651 92.6205 4
 -6 -5 -5 273.071 114.217 2
 -6 5 -5 68.1352 63.9923 2
 6 -5 6 25.0523 75.2859 4
 -6 -5 -6 92.6376 101.534 2
 -6 -5 -7 66.8228 90.8467 2
 6 -6 -9 373.914 117.755 7
 6 -6 -8 54.5867 75.6351 7
 -6 -6 8 45.7787 68.79 1
 6 -6 -7 465.912 113.115 7
 -6 -6 7 914.738 159.055 1
 6 -6 -6 793.738 141.441 7
 6 6 -6 842.591 105.96 7
 -6 -6 6 922.899 149.107 1
 6 -6 -5 178.716 81.7336 7
 6 6 -5 186.776 64.6411 7
 6 -6 -5 268.151 84.7979 4
 -6 -6 5 235.227 84.7124 1
 -6 -6 4 18065.9 606.529 1
 6 -6 -4 17903.4 574.338 7
 6 -6 -4 18321.4 542.347 4
 6 -6 -3 68.39 65.4717 7
 6 -6 -3 97.1737 72.2589 4
 -6 -6 3 193.249 82.5054 1
 6 -6 -2 4924.85 282.687 4
 -6 -6 2 4564.4 281.826 1
 -6 -6 1 11108.5 438.388 1
 6 -6 -1 10659.5 426.685 4
 6 -6 0 3824.88 258.369 4
 -6 -6 0 3902.98 256.025 1
 6 -6 1 204.28 94.1667 4
 -6 -6 -1 68.3334 59.8877 1
 6 6 1 111.913 71.6736 4
 6 -6 2 -42.7805 74.3923 4
 6 6 2 170.182 88.4631 4
 6 -6 3 62.9324 76.9838 4
 6 6 3 55.4786 67.9791 4
 6 -6 4 856.216 148.123 4
 6 6 4 850.771 141.165 4
 6 -6 5 165.717 73.2989 4
 6 6 5 131.252 69.4405 4
 -6 -6 -5 50.9572 82.0103 2
 -6 -6 -6 -25.9472 80.6133 2
 6 -6 6 74.6404 92.7864 5
 6 -6 6 122.704 95.1926 4
 -6 -6 -7 1159.3 179.194 2
 6 -7 -9 150.019 100.274 7
 6 -7 -8 438.447 126.74 7
 -6 -7 8 837.886 160.846 1
 6 -7 -7 1081.35 162.896 7
 -6 -7 7 1242.13 191.699 1
 6 -7 -6 64.0151 80.0484 7
 -6 -7 6 -38.4198 75.5856 1
 6 -7 -5 105.93 80.2042 7
 6 7 -5 32.4252 44.9222 7
 6 -7 -5 34.1846 49.9039 4
 -6 -7 5 -29.4537 75.1567 1
 6 -7 -4 1637.38 176.767 7
 6 -7 -4 1376.61 146.735 4
 -6 -7 4 2126.45 213.567 1
 6 -7 -3 19317.4 569.922 4
 6 -7 -3 18804.6 592.629 7
 -6 -7 3 19807.7 624.611 1
 6 -7 -2 9903.73 404.356 4
 6 -7 -2 10565.2 423.501 7
 -6 -7 2 10080.6 426.531 1
 6 -7 -1 7544.49 359.423 4
 -6 -7 1 7124.97 352.43 1
 6 -7 0 93.4285 73.4216 4
 -6 -7 0 36.9192 61.5037 1
 6 -7 1 1032.23 152.283 4
 -6 -7 -1 977.348 140.488 1
 6 -7 2 570.304 116.961 4
 6 7 2 807.932 134.649 4
 6 -7 3 100.746 90.249 4
 6 7 3 215.323 91.1628 4
 6 -7 4 1035.12 161.985 4
 6 7 4 851.958 133.963 4
 -6 -7 -4 930.182 156.904 2
 6 -7 5 153.031 87.1846 4
 6 7 5 349.977 94.4489 4
 -6 -7 -5 124.151 105.122 2
 6 -7 5 55.8096 68.3846 5
 -6 -7 -6 956.981 169.011 2
 6 -7 6 811.8 135.413 5
 6 -8 -8 448.804 123.783 7
 -6 -8 8 345.167 120.031 1
 6 -8 -7 -35.711 71.5668 7
 -6 -8 7 202.004 94.6989 1
 -6 -8 6 393.027 118.989 1
 6 -8 -6 383.037 108.038 7
 -6 -8 5 782.661 138.365 1
 6 -8 -5 762.799 129.344 7
 6 8 -5 743.652 99.8904 7
 6 -8 -5 1029.05 126.442 4
 6 -8 -4 448.074 97.8306 7
 6 -8 -4 546.31 110.812 4
 -6 -8 4 299.502 97.8915 1
 6 -8 -3 4358.36 263.052 4
 6 -8 -3 4445.48 277.85 7
 -6 -8 3 4596.62 296.11 1
 6 -8 -2 2810.01 216.912 4
 6 -8 -2 2892.71 226.194 7
 -6 -8 2 3083.44 240.968 1
 6 -8 -1 269.486 85.3958 4
 -6 -8 1 184.826 82.425 1
 -6 -8 0 169.316 85.6657 1
 6 -8 0 163.97 79.2838 4
 6 -8 1 3044.01 243.813 4
 -6 -8 -1 3371.75 236.799 1
 6 -8 2 1199.36 166.945 4
 6 8 2 1205.43 152.824 4
 6 -8 3 244.895 94.5931 4
 6 8 3 209.581 81.0936 4
 6 -8 4 -43.7307 78.5726 4
 6 8 4 16.7351 67.5781 4
 6 8 5 553.434 115.221 4
 -6 -8 -5 587.441 145.576 2
 6 -8 5 363.92 97.4166 5
 6 -8 5 275.641 104.057 4
 -6 -8 -6 480.752 144.791 2
 6 -8 6 322.483 107.744 5
 -6 -9 9 475.025 138.338 1
 -6 -9 8 336.549 116.732 1
 6 -9 -8 267.154 121.496 7
 6 -9 -7 4.6184 75.4359 7
 -6 -9 7 21.6143 74.0995 1
 6 -9 -6 -28.2957 66.7521 7
 -6 -9 6 -157.07 93.8625 1
 6 9 -5 1552.4 142.874 7
 6 -9 -5 1438.36 174.734 7
 6 -9 -5 1483.81 151.25 4
 -6 -9 5 1744.21 200.978 1
 6 -9 -4 -34.7327 71.8083 7
 -6 -9 4 13.1056 67.8206 1
 6 -9 -4 30.7117 61.6536 4
 -6 -9 3 1584.28 185.036 1
 6 -9 -3 1425.43 171.792 7
 6 -9 -3 1232.63 149.993 4
 6 -9 -2 66.4075 74.6947 7
 6 -9 -2 41.5284 65.7521 4
 -6 -9 2 102.441 78.4414 1
 6 -9 -1 3709.69 257.616 4
 6 -9 -1 4073.19 265.175 7
 -6 -9 1 4280.04 275.412 1
 -6 -9 0 247.625 93.5595 1
 6 -9 0 281.602 94.1591 4
 6 -9 1 438.556 107.946 4
 -6 -9 -1 482.361 103.49 1
 6 -9 2 61.886 81.8915 4
 -6 -9 -2 -5.52166 57.4627 1
 6 9 2 103.766 88.8657 4
 6 -9 3 971.565 159.725 4
 6 9 3 1270.8 164.448 4
 6 -9 4 -28.3817 75.4409 4
 6 9 4 -31.5839 65.9281 4
 -6 -9 -4 -58.4679 78.598 2
 6 9 5 3117.51 242.392 4
 -6 -9 -5 3328.04 289.878 2
 6 -9 5 3369.16 270.656 5
 -6 -9 -6 -69.4571 97.004 2
 6 -9 6 82.072 82.3895 5
 6 -10 -8 81.2047 77.5524 7
 -6 -10 8 162.673 105.151 1
 6 -10 -7 -36.1049 79.6332 7
 -6 -10 7 42.7891 91.5838 1
 6 -10 -6 -56.0268 81.9523 7
 -6 -10 6 4.44708 100.67 1
 6 -10 -5 29.3385 78.9578 7
 6 -10 -5 144.185 67.8797 4
 -6 -10 5 108.473 80.0051 1
 6 -10 -4 2164.72 192.125 4
 6 -10 -4 2506.43 226.47 7
 -6 -10 4 2650.23 239.642 1
 6 -10 -3 1101.05 156.029 7
 -6 -10 3 1202.5 170.63 1
 6 -10 -3 1089.48 140.461 4
 6 -10 -2 9132.42 405.598 4
 6 -10 -2 9077.21 410.549 7
 -6 -10 2 9828.57 434.872 1
 6 -10 -1 7412.82 368.176 4
 6 -10 -1 7759.71 367.661 7
 -6 -10 1 8029.42 383.45 1
 6 -10 0 4084.11 281.997 4
 -6 -10 0 4326.96 278.179 1
 6 -10 1 781.985 142.229 4
 -6 -10 -1 1404.03 157.262 1
 -6 -10 -2 2877.03 218.229 1
 6 -10 2 2966.33 249.463 4
 6 -10 3 -12.4832 76.0524 4
 6 10 3 -4.91768 76.1026 4
 6 10 4 167.129 83.6809 4
 -6 -10 -4 281.859 118.867 2
 6 -10 4 305.77 100.966 4
 6 10 5 -49.1532 63.1244 4
 -6 -10 -5 256.86 106.842 2
 6 -10 5 159.696 91.8918 5
 -6 -10 -6 520.505 144.126 2
 6 -10 6 376.276 115.469 5
 6 -11 -8 36.4202 89.2907 7
 -6 -11 8 146.015 108.898 1
 6 -11 -7 3922.6 307.251 7
 -6 -11 7 4619.06 344.783 1
 6 -11 -6 52.7773 81.5007 7
 -6 -11 6 91.645 78.2017 1
 6 -11 -5 -112.053 89.5223 7
 6 -11 -5 25.7658 61.4022 4
 -6 -11 5 5.52098 77.6613 1
 6 -11 -4 -18.1492 66.1941 7
 6 -11 -4 82.3088 61.9693 4
 6 -11 -3 553.067 129.308 7
 6 -11 -3 526.073 114.226 4
 -6 -11 3 713.443 137.981 1
 -6 -11 2 353.644 112.966 1
 6 -11 -2 289.218 99.3241 7
 6 -11 -2 63.5159 79.0559 4
 6 -11 -1 5455.4 321.476 4
 6 -11 -1 5396.77 313.786 7
 -6 -11 1 5185.07 318.779 1
 6 -11 0 160.883 91.3868 4
 6 -11 0 137.112 67.2065 7
 -6 -11 0 66.385 79.2362 1
 -6 -11 -1 11723.4 457.84 1
 6 -11 1 12603.9 512.997 4
 -6 -11 -2 9482.76 397.916 1
 6 -11 2 8928.67 443.764 4
 6 -11 3 1455.52 192.665 4
 6 11 3 1644.19 187.864 4
 6 11 4 619.282 122.589 4
 -6 -11 -4 751.732 142.199 2
 6 -11 4 896.378 151.759 5
 -6 -11 -5 -71.4494 90.0271 2
 6 -11 5 246.489 112.093 5
 6 -11 6 117.752 98.5008 5
 -6 -12 8 2157.61 253.874 1
 6 -12 -7 920.63 164.147 7
 -6 -12 7 766.896 159.701 1
 6 -12 -6 332.564 117.904 7
 -6 -12 6 213.989 104.957 1
 6 -12 -5 115.914 77.3222 7
 6 -12 -5 306.65 93.6181 4
 6 -12 -4 210.164 94.5675 7
 6 -12 -4 222.397 89.0536 4
 -6 -12 4 374.518 116.44 1
 6 -12 -3 835.708 145.118 7
 6 -12 -3 872.205 131.323 4
 -6 -12 3 1046.6 164.839 1
 6 -12 -2 1585.26 180.278 7
 6 -12 -2 1512.51 169.259 4
 -6 -12 2 1351.57 177.345 1
 6 -12 -1 3444.14 250.01 7
 -6 -12 1 3193.36 247.835 1
 6 -12 -1 3109.56 247.026 4
 6 -12 0 16010.9 548.413 7
 -6 -12 0 15359.2 544.976 1
 6 -12 0 15813.4 575.222 4
 -6 -12 -1 38054.9 901.369 1
 6 -12 1 37425.7 955.831 4
 6 -12 2 523.471 125.913 4
 -6 -12 -2 631.648 118.599 1
 -6 -12 -3 110.418 94.3998 2
 6 12 4 609.107 129.846 4
 -6 -12 -4 604.528 142.085 2
 6 -12 4 525.624 129.857 5
 -6 -12 -5 -172.38 89.9704 2
 6 -12 5 0.36939 80.3546 5
 6 -12 6 -20.0774 99.2988 5
 6 -13 -7 435.288 130.54 7
 -6 -13 7 642.531 157.968 1
 -6 -13 6 171.705 91.1259 1
 6 -13 -6 162.406 89.9913 7
 6 -13 -5 94.3463 85.1663 7
 -6 -13 5 -23.6761 94.7153 1
 -6 -13 4 758.349 151.745 1
 6 -13 -4 633.357 127.221 7
 6 -13 -4 730.382 119.391 4
 6 -13 -3 301.81 101.551 7
 6 -13 -3 437.898 109.557 4
 -6 -13 3 405.806 119.593 1
 6 -13 -2 463.368 107.707 4
 6 -13 -2 594.693 122.236 7
 -6 -13 2 644.172 146.92 1
 -6 -13 1 123.446 85.1742 1
 6 -13 -1 -9.59528 68.8375 4
 6 -13 -1 48.833 72.7181 7
 6 -13 0 1861.99 203.711 4
 6 -13 0 1816.32 190.923 7
 -6 -13 0 1811.69 193.824 1
 6 -13 1 365.513 120.251 4
 6 -13 1 197.877 85.9832 7
 -6 -13 -1 290.237 114.404 1
 -6 -13 -2 864.026 129.344 1
 6 -13 2 1101.73 176.146 4
 -6 -13 -3 159.697 70.4431 1
 -6 -13 -3 357.695 121.868 2
 6 -13 3 209.827 102.687 5
 6 13 4 10.1652 70.1748 4
 -6 -13 -4 -11.3569 95.3814 2
 6 -13 4 165.394 96.4408 5
 -6 -13 -5 126.459 99.8559 2
 6 -13 5 147.789 98.7545 5
 6 -13 6 -89.4254 97.4303 5
 6 -14 -7 9594.62 506.689 7
 -6 -14 7 9873.84 531.133 1
 6 -14 -6 27.472 82.9343 7
 -6 -14 6 -60.345 91.252 1
 6 -14 -5 -54.2688 69.3313 7
 -6 -14 5 80.6157 91.4902 1
 6 -14 -4 516.319 121.242 7
 -6 -14 4 364.706 117.297 1
 -6 -14 3 320.449 115.407 1
 6 -14 -3 264.774 101.463 7
 6 -14 -3 66.4171 71.1032 4
 6 -14 -2 6752.76 366.723 7
 -6 -14 2 6768.47 384.335 1
 6 -14 -2 6558.64 357.843 4
 -6 -14 1 11.8951 80.4145 1
 6 -14 -1 108.89 79.8062 4
 6 -14 0 1168.8 151.186 7
 -6 -14 0 979.053 147.809 1
 6 -14 0 1013.61 167.342 4
 6 -14 1 336.423 102.672 7
 -6 -14 -1 290.827 94.485 1
 -6 -14 -2 4485.29 281.644 1
 6 -14 2 4128.3 283.668 7
 -6 -14 -3 229.086 114.946 2
 6 -14 3 214.203 114.761 5
 6 14 4 358.111 105.113 4
 -6 -14 -4 412.841 134.851 2
 6 -14 4 153.944 100.671 5
 -6 -14 -5 323.374 127.301 2
 6 -14 5 -1.19382 92.1471 5
 6 -15 -6 -36.7799 101.481 7
 -6 -15 6 -12.3009 83.3296 1
 6 -15 -5 196.686 100.141 7
 -6 -15 5 353.262 121.901 1
 6 -15 -4 363.588 112.272 7
 -6 -15 4 107.461 93.5897 1
 6 -15 -3 1681.89 198.456 7
 -6 -15 3 1199.23 177.565 1
 6 -15 -2 182.484 98.3594 7
 -6 -15 2 -33.1696 70.4005 1
 6 -15 -1 5379.77 327.343 7
 -6 -15 1 5796.51 350.029 1
 6 -15 0 8.5999 68.4978 7
 -6 -15 0 54.8329 72.7965 1
 6 -15 1 4981.91 302.633 7
 -6 -15 -1 4328.96 292.45 1
 -6 -15 -2 126.056 83.8393 1
 6 -15 2 -8.26527 69.2135 7
 6 -15 2 69.267 97.8645 5
 6 -15 3 46.3637 78.0067 7
 -6 -15 -3 -65.8273 102.527 2
 6 -15 3 -113.763 102.153 5
 -6 -15 -4 -150.43 91.5015 2
 6 15 4 106.226 85.653 4
 6 -15 4 179.266 105.953 5
 6 -15 5 35.695 89.605 5
 6 -16 -6 106.686 86.8162 7
 -6 -16 6 116.01 106.702 1
 -6 -16 5 103.25 95.7609 1
 6 -16 -5 1.68842 78.9511 7
 6 -16 -4 182.217 95.6934 7
 -6 -16 4 209.711 102.297 1
 6 -16 -3 48.9592 89.0619 7
 -6 -16 3 -143.02 97.4912 1
 -6 -16 2 646.015 134.8 1
 6 -16 -2 650.314 126.473 7
 6 -16 -1 -5.61901 80.4194 7
 -6 -16 1 169.505 93.5832 1
 -6 -16 0 859.848 147.055 1
 6 -16 0 1036.73 148.065 7
 6 -16 1 7949.02 392.511 7
 -6 -16 -1 8623.19 413.156 1
 -6 -16 -2 767.397 132.101 1
 6 -16 2 544.681 113.297 7
 -6 -16 -2 687.663 142.513 2
 6 -16 2 793.299 157.43 5
 6 -16 3 163.04 83.7073 7
 -6 -16 -3 -100.423 82.491 2
 6 -16 3 23.1387 86.6451 5
 -6 -16 -4 240.408 125.712 2
 6 -16 4 49.3734 97.4128 5
 6 -17 -5 101.416 77.3222 7
 -6 -17 5 -38.7736 89.2717 1
 6 -17 -4 113.643 97.7831 7
 -6 -17 4 35.3412 124.504 1
 6 -17 -3 1265.34 178.122 7
 -6 -17 3 1419.56 203.785 1
 6 -17 -2 329.879 101.431 7
 -6 -17 2 514.244 141.24 1
 6 -17 -1 1106.17 164.496 7
 -6 -17 1 714.338 140.409 1
 6 -17 0 232.988 97.6492 7
 -6 -17 0 115.408 74.6436 1
 6 -17 1 346.577 109.92 7
 -6 -17 -1 310.855 99.6319 1
 6 -17 1 391.01 124.649 5
 6 -17 2 19.4654 62.9794 7
 -6 -17 -2 146.772 79.3424 1
 -6 -17 -2 116.412 105.859 2
 6 -17 2 179.385 110.183 5
 6 -17 3 2223.76 209.954 7
 -6 -17 -3 1584.18 218.198 2
 6 -17 3 2024.42 249.68 5
 -6 -17 -4 1356.58 210.165 2
 6 -17 4 1109.64 193.652 5
 6 -18 -5 126.865 90.4606 7
 6 18 -5 332.906 126.621 3
 -6 -18 5 412.566 130.392 1
 6 -18 -4 -27.6919 84.6046 7
 6 18 -4 -187.038 125.912 3
 -6 -18 3 872.378 174.469 1
 6 -18 -3 1021.13 171.408 7
 6 -18 -2 164.766 89.4738 7
 -6 -18 2 158.449 98.0373 1
 6 -18 -1 80.2677 78.8299 7
 -6 -18 1 95.0906 90.2643 1
 6 -18 0 1098.51 163.415 7
 -6 -18 0 1130.76 177.404 1
 6 -18 0 1273.2 185.415 5
 6 -18 1 2863.96 241.274 7
 -6 -18 -1 2686.69 241.03 1
 6 -18 1 2578.78 260.437 5
 6 -18 2 -102.723 95.621 7
 -6 -18 -2 -51.2981 68.8826 1
 -6 -18 -2 209.505 112.005 2
 6 -18 2 -7.81278 89.8328 5
 -6 -18 -3 788.792 158.668 2
 6 -18 3 827.26 170.23 5
 6 19 -5 39.9497 93.6304 3
 6 -19 -4 734.728 160.354 7
 6 19 -4 734.517 156.31 3
 -6 -19 4 793.498 158.894 1
 6 -19 -3 -55.172 94.5021 7
 -6 -19 3 133.49 105.474 1
 6 19 -3 238.64 124.511 3
 6 -19 -2 325.563 120.476 7
 -6 -19 2 413.957 126.661 1
 6 -19 -2 422.82 126.411 5
 6 -19 -1 944.166 153.09 7
 6 -19 -1 1054.43 174.385 5
 -6 -19 1 861.126 163.807 1
 6 -19 0 3.82313 80.8798 7
 -6 -19 0 7.96872 83.752 1
 6 -19 0 140.723 108.949 5
 6 -19 1 128.341 76.6659 7
 -6 -19 -1 59.9858 81.9622 2
 -6 -19 -1 173.152 92.4507 1
 6 -19 1 80.9468 99.3415 5
 6 -19 2 885.581 136.039 7
 -6 -19 -2 1037.78 185.728 2
 6 -19 2 788.9 148.319 5
 -6 -19 -3 102.085 92.7417 2
 6 -20 -4 881.467 177.066 7
 6 20 -4 1144.61 193.648 3
 6 -20 -4 1087.54 176.606 5
 6 -20 -3 2617.91 264.58 7
 -6 -20 3 3106.45 298.242 1
 6 20 -3 2565.97 274.531 3
 6 -20 -3 2532.48 247.425 5
 6 -20 -2 4818.51 341.059 7
 -6 -20 2 5209.74 372.284 1
 6 -20 -2 5515.13 368.084 5
 -6 -20 1 322.785 125.895 1
 6 -20 -1 510.051 127.416 7
 6 -20 -1 697.436 153.391 5
 6 -20 0 -28.0605 76.367 7
 -6 -20 0 -37.2037 84.7602 1
 6 -20 0 -1.79225 82.4436 5
 6 -20 1 63.1333 83.3087 7
 -6 -20 -1 48.2044 81.4795 2
 6 -20 1 -72.4581 82.2237 5
 -6 -20 -1 213.404 104.866 1
 -6 -20 -2 46.5476 82.2047 2
 6 -20 2 111.671 94.1148 5
 6 -21 -4 -100.151 99.0379 5
 6 -21 -3 1694.1 218.471 7
 -6 -21 3 1997.1 258.097 1
 6 -21 -3 1941.31 224.903 5
 -6 -21 2 1560.49 218.01 1
 6 -21 -2 1676.19 213.526 7
 6 -21 -2 1217.5 186.469 5
 6 -21 -1 89.022 93.7791 7
 -6 -21 1 144.653 103.825 1
 6 -21 -1 -11.5664 83.1132 5
 6 -21 0 61.2116 67.9595 7
 -6 -21 0 -88.0498 91.0774 1
 6 -21 0 -139.554 86.4294 5
 -6 -21 -1 54.818 69.7 1
 6 -21 1 54.2733 65.5693 7
 -6 -21 -1 -101.483 94.2654 2
 -6 -21 -2 -175.45 111.38 2
 6 -22 -3 289.194 119.409 5
 6 -22 -2 1722.58 213.412 7
 -6 -22 2 1350.09 210.684 1
 6 -22 -2 1559.07 218.049 5
 6 -22 -1 2654.61 258.892 7
 -6 -22 1 3031.63 287.702 1
 6 -22 -1 2952.59 285.657 5
 6 -22 0 244.613 96.701 7
 -6 -22 0 116.036 75.0989 1
 -6 -22 0 48.5032 83.1689 2
 -6 -22 -1 108.586 81.7099 1
 6 -22 1 -35.4812 72.6399 7
 -6 -22 -1 139.583 108.994 2
 6 -23 -3 746.841 168.712 5
 6 -23 -2 362.87 145.275 5
 6 -23 -1 102.438 85.7622 7
 -6 -23 1 -34.187 96.0907 1
 -6 -23 1 78.8131 81.0468 2
 6 -23 0 438.173 114.988 7
 -6 -23 0 571.491 131.899 2
 -6 -23 0 293.436 106.768 1
 -6 -23 -1 31.2135 87.18 2
 6 -24 -3 -18.774 101.96 5
 6 -24 -1 188.521 105.383 7
 6 -24 0 -64.0735 84.9203 7
 -6 -24 0 -30.1195 87.3437 2
 -6 -24 0 43.3133 85.5438 1
 7 0 -7 138.11 85.8285 7
 -7 0 7 -20.2417 101.319 1
 7 0 -6 2389.27 211.5 7
 7 0 -6 2631.58 219.323 4
 -7 0 6 2787.69 249.919 1
 7 0 -5 -7.12406 64.7449 7
 -7 0 5 30.0622 73.4178 1
 7 0 -5 -22.1973 70.9595 4
 7 0 -4 3852.09 262.225 7
 7 0 -4 3943.78 269.797 4
 -7 0 4 3774.63 290.818 1
 7 0 -3 76.934 72.0183 4
 7 0 -2 542.985 114.616 4
 7 0 -1 6.32494 68.8333 4
 7 0 0 2635.3 231.38 4
 7 0 1 9.26618 71.4579 4
 7 0 2 -81.7603 89.1127 4
 7 0 3 42.6145 71.907 4
 7 0 4 1872.84 212.779 4
 7 0 5 -46.1711 74.5659 4
 -7 0 -5 92.4966 88.0353 2
 -7 0 -6 80.6809 72.3874 2
 -7 -1 8 316.835 109.92 1
 7 -1 -7 338.599 97.8234 7
 7 1 -7 266.579 88.1626 7
 -7 -1 7 420.441 119.156 1
 7 -1 -6 245.676 100.343 7
 7 1 -6 518.755 109.945 7
 7 -1 -6 314.05 93.4723 4
 7 1 -6 349.882 85.6374 4
 -7 -1 6 322.75 112.227 1
 7 -1 -5 159.287 81.7261 7
 7 1 -5 229.83 85.3792 7
 7 -1 -5 68.5334 75.5534 4
 7 1 -5 133.677 69.5621 4
 -7 -1 5 127.742 72.8086 1
 7 -1 -4 523.061 118.57 7
 7 1 -4 499.759 113.351 7
 7 -1 -4 585.357 116.606 4
 -7 -1 4 427.025 100.972 1
 7 1 -4 424.782 105.396 4
 -7 -1 3 -90.7151 90.5779 1
 7 -1 -3 34.0655 77.1343 4
 7 1 -3 -90.8469 71.4037 4
 7 -1 -2 55.7781 75.3853 4
 7 1 -2 144.503 84.5393 4
 7 -1 -1 107.267 73.618 4
 7 1 -1 122.554 69.4088 4
 7 -1 0 118.683 93.7861 4
 7 1 0 20.1507 84.2398 4
 7 -1 1 332.225 112.603 4
 7 1 1 174.473 80.5296 4
 7 -1 2 1041.36 158.352 4
 7 1 2 799.736 139.137 4
 7 -1 3 382.471 112.63 4
 7 1 3 297.222 98.0849 4
 7 -1 4 429.92 124.51 4
 7 1 4 418.131 111.694 4
 7 -1 5 -32.8715 86.0887 4
 7 1 5 194.607 91.164 4
 -7 -1 -5 103.642 94.2499 2
 -7 1 -5 151.797 90.3068 2
 7 -1 6 301.065 104.653 4
 -7 -1 -6 290.881 112.045 2
 -7 1 -6 440.137 127.834 2
 7 -2 -8 879.047 150.389 7
 -7 -2 8 1282.94 185.371 1
 7 -2 -7 509.678 108.7 7
 -7 -2 7 425.557 114.278 1
 7 -2 -6 552.333 121.638 7
 7 2 -6 339.716 89.1884 7
 7 -2 -6 563.407 111.441 4
 7 2 -6 572.475 116.328 4
 -7 -2 6 521.85 132.935 1
 7 -2 -5 309.285 94.6228 7
 7 2 -5 115.463 76.1573 7
 7 -2 -5 319.61 95.4392 4
 7 2 -5 287.503 96.3024 4
 -7 -2 5 337.015 99.2881 1
 7 -2 -4 319.558 99.4357 7
 7 -2 -4 375.606 111.695 4
 7 2 -4 554.201 119.923 4
 -7 -2 4 353.33 103.714 1
 7 -2 -3 1981.76 200.047 4
 7 2 -3 1961.07 195.751 4
 -7 -2 3 2222.83 221.021 1
 -7 -2 2 47.6935 71.8884 1
 7 -2 -2 228.094 89.3019 4
 7 2 -2 -8.55348 82.8991 4
 7 -2 -1 2624.94 232.354 4
 7 2 -1 2847.72 239.332 4
 7 -2 0 29.2804 69.423 4
 7 2 0 -127.384 102.801 4
 7 -2 1 3089.35 249.059 4
 7 2 1 3247.64 260.101 4
 7 -2 2 1051.38 162.541 4
 7 2 2 1226.97 163.306 4
 7 -2 3 473.347 101.447 4
 7 2 3 803.356 143.17 4
 7 -2 4 540.754 137.801 4
 7 2 4 280.662 106.066 4
 7 -2 5 4513.93 323.54 4
 7 2 5 4338.04 309.3 4
 -7 -2 -5 4287.24 319.421 2
 -7 2 -5 4619.57 316.763 2
 7 -2 6 168.552 100.248 4
 -7 -2 -6 133.218 92.2441 2
 7 -3 -8 474.047 120.353 7
 -7 -3 8 312.136 110.799 1
 7 -3 -7 996.8 151.722 7
 -7 -3 7 901.921 160.247 1
 7 -3 -6 643.866 120.948 7
 7 3 -6 687.766 112.164 7
 7 -3 -6 755.063 124.3 4
 7 3 -6 667.054 130.471 4
 -7 -3 6 871.519 150.993 1
 7 -3 -5 1063.16 147.707 7
 7 3 -5 813.943 126.122 7
 7 -3 -5 1173.27 163.655 4
 7 3 -5 1039.24 148.174 4
 -7 -3 5 932.25 150.646 1
 7 -3 -4 597.738 117.4 7
 7 -3 -4 630.357 115.308 4
 7 3 -4 814.475 135.094 4
 -7 -3 4 739.161 140.942 1
 7 -3 -3 52.7411 73.831 4
 7 3 -3 222.353 86.3067 4
 -7 -3 3 -36.11 84.8612 1
 7 -3 -2 9151.43 418.569 4
 7 3 -2 9112.21 430.314 4
 -7 -3 2 9311.5 438.931 1
 7 -3 -1 720.398 120.758 4
 7 3 -1 850.121 149.715 4
 -7 -3 1 473.856 112.828 1
 7 -3 0 2543.96 227.465 4
 7 3 0 2713.62 237.382 4
 7 -3 1 963.55 152.438 4
 7 3 1 1107.81 158.442 4
 7 -3 2 449.179 112.782 4
 7 3 2 496.701 121.27 4
 7 -3 3 127.076 90.1035 4
 7 3 3 5.22795 77.2808 4
 7 -3 4 57.2802 90.697 4
 7 3 4 105.732 89.8156 4
 7 -3 5 174.799 108.623 4
 7 3 5 260.741 99.6846 4
 -7 -3 -5 172.906 95.0375 2
 -7 3 -5 90.7421 84.2251 2
 7 -3 6 2598.99 250.581 4
 -7 -3 -6 2738.84 269.51 2
 7 -4 -8 617.588 136.612 7
 -7 -4 8 1103.61 175.294 1
 7 -4 -7 -0.15939 68.0039 7
 -7 -4 7 -60.614 77.1665 1
 7 -4 -6 647.61 129.874 7
 7 4 -6 443.23 93.1743 7
 7 -4 -6 599.423 108.23 4
 7 4 -6 725.564 132.218 4
 -7 -4 6 498.964 125.995 1
 7 -4 -5 169.782 92.062 7
 7 4 -5 296.223 88.712 7
 7 -4 -5 138.115 70.6329 4
 7 4 -5 283.903 101.196 4
 -7 -4 5 375.367 116.099 1
 7 -4 -4 1879.59 190.514 7
 7 -4 -4 1662.77 175.915 4
 7 4 -4 1524.75 180.879 4
 -7 -4 4 1746.9 198.942 1
 7 -4 -3 702.475 123.495 7
 7 -4 -3 811.391 133.387 4
 7 4 -3 499.171 121.169 4
 -7 -4 3 676.428 138.559 1
 7 -4 -2 3779.84 264.944 4
 7 4 -2 3359.73 261.315 4
 -7 -4 2 3453.65 264.371 1
 7 -4 -1 536.416 120.494 4
 -7 -4 1 627.084 120.788 1
 7 4 -1 321.093 98.5703 4
 7 -4 0 5170.45 325.677 4
 7 4 0 5448.93 332.246 4
 7 -4 1 29.9434 73.4094 4
 7 4 1 102.877 88.7643 4
 7 -4 2 830.417 143.386 4
 7 4 2 869.147 144.949 4
 7 -4 3 210.655 91.5474 4
 7 4 3 236.575 90.5813 4
 7 -4 4 647.503 138.906 4
 7 4 4 718.913 135.472 4
 7 -4 5 65.7859 80.2218 4
 7 4 5 35.2079 70.0981 4
 -7 -4 -5 -1.86477 92.4999 2
 -7 4 -5 132.251 80.0063 2
 7 -4 6 225.171 98.5122 4
 -7 -4 -6 208.06 115.729 2
 -7 -5 8 219.662 105.933 1
 7 -5 -8 200.602 88.7604 7
 -7 -5 7 2062.5 223.859 1
 7 -5 -7 1893.24 208.237 7
 -7 -5 6 19.5446 86.3958 1
 7 -5 -6 12.753 67.0103 7
 7 5 -6 -21.6272 57.9355 7
 -7 -5 5 318.315 113.438 1
 7 -5 -5 217.689 94.6505 7
 7 5 -5 286.273 101.719 7
 7 -5 -5 215.189 88.5809 4
 -7 -5 4 179.56 79.2049 1
 7 -5 -4 130.162 90.0246 7
 7 -5 -4 37.6656 67.0045 4
 7 -5 -3 329.47 99.6088 7
 7 -5 -3 221.019 96.1051 4
 -7 -5 3 316.124 105.762 1
 7 -5 -2 1665.27 182.35 4
 7 5 -2 1754.48 195.767 4
 -7 -5 2 1628.2 186.397 1
 7 -5 -1 2373.45 218.077 4
 7 5 -1 2555.75 237.178 4
 -7 -5 1 2090.02 208.8 1
 7 -5 0 10749.9 469.379 4
 7 5 0 11548.4 490.954 4
 -7 -5 0 10685.2 459.935 1
 7 -5 1 9562.71 443.971 4
 7 5 1 8137.52 413.425 4
 7 -5 2 38.3921 85.1523 4
 7 5 2 -30.8193 79.7611 4
 7 -5 3 271.013 122.875 4
 7 5 3 106.977 86.9974 4
 7 -5 4 616.534 140.145 4
 7 5 4 270.849 95.1193 4
 7 -5 5 19.2896 79.8934 4
 7 5 5 16.5965 80.6274 4
 -7 -5 -5 73.0336 93.6834 2
 7 -5 6 891.534 153.386 4
 -7 -5 -6 743.078 162.769 2
 7 -6 -8 631.291 139.585 7
 -7 -6 8 348.474 118.237 1
 7 -6 -7 1268.87 176.945 7
 -7 -6 7 1019.86 176.37 1
 7 -6 -6 502.314 125.92 7
 -7 -6 6 390.779 119.079 1
 7 -6 -5 1541.51 182.78 7
 -7 -6 5 1687.99 202.606 1
 7 6 -5 1158.48 147.207 7
 7 -6 -5 1648.58 177.191 4
 -7 -6 4 1177.05 169.476 1
 7 -6 -4 1030.57 151.635 7
 7 -6 -4 725.53 124.701 4
 -7 -6 3 248.376 112.104 1
 7 -6 -3 227.027 99.5491 7
 7 -6 -3 367.856 101.895 4
 -7 -6 2 18238.9 621.308 1
 7 -6 -2 16702.4 578.898 4
 7 -6 -1 9570.96 433.681 4
 7 6 -1 8931.61 433.534 4
 -7 -6 1 9374.7 436.105 1
 7 -6 0 3120.78 254.719 4
 7 6 0 2887.49 252.157 4
 -7 -6 0 2728.15 236.057 1
 7 -6 1 2635.67 240.356 4
 7 6 1 2482.23 230.173 4
 7 -6 2 4335.74 311.851 4
 7 6 2 4880.59 321.112 4
 7 -6 3 33.8218 74.5191 4
 7 6 3 244.115 123.03 4
 7 -6 4 -101.224 88.3423 4
 7 6 4 -19.4809 73.5823 4
 7 -6 5 278.612 110.027 4
 7 6 5 242.371 102.494 4
 -7 -6 -5 197.065 110.119 2
 7 -6 6 22.5291 87.7394 4
 7 -7 -8 337.467 110.66 7
 -7 -7 8 421.097 129.745 1
 7 -7 -7 -28.7771 77.5823 7
 -7 -7 7 242.607 120.067 1
 7 -7 -6 812.842 150.011 7
 -7 -7 6 551.573 131.778 1
 7 -7 -5 362.461 115.794 7
 7 7 -5 93.9104 65.8323 7
 7 -7 -5 432.944 98.4871 4
 -7 -7 5 316.113 119.038 1
 7 -7 -4 536.512 120.414 7
 -7 -7 4 756.87 142.156 1
 7 -7 -4 818.853 131.386 4
 -7 -7 3 199.771 96.0885 1
 7 -7 -3 348.461 106.978 7
 7 -7 -3 137.147 69.934 4
 -7 -7 2 1024.57 154.243 1
 7 -7 -2 1119.25 166.463 7
 7 -7 -2 998.558 146.054 4
 -7 -7 1 15067.3 561.153 1
 7 -7 -1 14402.4 544.382 4
 7 -7 0 16977 606.444 4
 7 7 0 17312.5 616.696 4
 -7 -7 0 16303.5 586.619 1
 7 -7 1 8471.56 425.822 4
 7 7 1 9082.47 442.075 4
 7 -7 2 1003.24 163.093 4
 7 7 2 803.394 140.621 4
 7 -7 3 30.7174 91.237 4
 7 7 3 -88.1245 72.4952 4
 7 -7 4 296.51 118.386 4
 7 7 4 179.135 89.9281 4
 7 -7 5 363.085 118.835 4
 7 7 5 288.253 101.978 4
 -7 -7 -5 612.406 159.708 2
 7 -8 -8 292.202 107.285 7
 -7 -8 8 340.667 111.786 1
 7 -8 -7 467.757 126.637 7
 -7 -8 7 451.283 134.321 1
 7 -8 -6 55.5777 74.6702 7
 -7 -8 6 102.295 87.2389 1
 7 -8 -5 225.527 107.09 7
 7 8 -5 -77.1278 56.0268 7
 7 -8 -5 86.4052 81.8043 4
 -7 -8 5 262.964 109.257 1
 7 -8 -4 -43.467 82.5505 7
 7 -8 -4 -37.1706 64.5434 4
 -7 -8 4 83.6188 82.7738 1
 7 -8 -3 -39.0588 84.3884 7
 -7 -8 3 12.2508 73.0625 1
 7 -8 -3 122.982 91.0298 4
 -7 -8 2 184.499 95.1021 1
 7 -8 -2 238.411 99.1735 7
 7 -8 -2 34.9158 76.4516 4
 7 -8 -1 1859.11 198.279 4
 -7 -8 1 2074.29 209.999 1
 7 -8 0 473.45 128.992 4
 -7 -8 0 609.479 127.677 1
 7 -8 1 1439.13 186.355 4
 -7 -8 -1 1730.88 191.799 1
 7 8 1 1303.99 174.738 4
 7 -8 2 272.224 123.97 4
 7 8 2 -21.0223 71.6329 4
 7 -8 3 3748.98 303.905 4
 7 8 3 3509.83 278.398 4
 7 -8 4 36.4833 90.3368 4
 7 8 4 185.694 97.2159 4
 -7 -8 -4 55.9115 87.1497 2
 7 -8 5 96.5013 88.2636 4
 7 8 5 55.3007 88.0863 4
 -7 -8 -5 78.2137 94.2083 2
 7 -8 5 58.0724 86.3889 5
 7 -9 -7 528.945 128.986 7
 -7 -9 7 325.259 128.898 1
 7 -9 -6 88.4092 85.5046 7
 -7 -9 6 -79.3627 82.1943 1
 7 -9 -5 149.826 83.3989 7
 7 -9 -5 17.9126 54.9928 4
 -7 -9 5 85.6557 98.5263 1
 7 -9 -4 74.4681 70.7404 7
 7 -9 -4 62.3713 71.0731 4
 -7 -9 4 72.1011 88.2648 1
 7 -9 -3 2760.45 230.435 4
 7 -9 -3 3206.81 260.087 7
 -7 -9 3 2826.18 253.894 1
 7 -9 -2 808.384 145.553 7
 -7 -9 2 900.553 154.394 1
 7 -9 -2 957.17 153.352 4
 -7 -9 1 34.8628 85.5988 1
 7 -9 -1 48.0731 74.5744 4
 7 -9 0 1072.04 167.287 4
 -7 -9 0 775.642 140.164 1
 7 -9 1 296.671 112.666 4
 -7 -9 -1 76.8827 72.8925 1
 7 9 1 500.365 126.996 4
 7 -9 2 91.5281 84.7858 4
 7 9 2 324.213 121.149 4
 7 -9 3 547.479 142.033 4
 7 9 3 411.935 113.224 4
 7 -9 4 537 132.553 4
 7 9 4 539.849 133.532 4
 -7 -9 -4 746.013 158.383 2
 -7 -9 -5 60.4558 98.4486 2
 7 -9 5 -1.66946 87.7917 5
 7 -9 5 100.871 99.6711 4
 7 -9 6 149.141 93.2412 5
 7 -10 -7 1001.21 174.47 7
 -7 -10 7 1008.26 175.07 1
 7 -10 -6 752.544 146.573 7
 -7 -10 6 929.147 173.968 1
 7 -10 -5 551.01 147.145 7
 7 -10 -5 383.98 100.922 4
 -7 -10 5 413.413 115.616 1
 7 -10 -4 56.2821 70.4651 7
 7 -10 -4 133.051 86.5741 4
 -7 -10 4 168.81 108.158 1
 7 -10 -3 188.584 92.0819 7
 7 -10 -3 277.071 100.545 4
 -7 -10 3 297.238 113.987 1
 7 -10 -2 879.917 152.661 7
 7 -10 -2 677.225 136.578 4
 -7 -10 2 714.988 141.779 1
 -7 -10 1 1330.92 178.205 1
 7 -10 -1 1368.01 171.525 7
 7 -10 -1 1326.66 181.362 4
 -7 -10 0 2638.36 234.113 1
 7 -10 0 2518.71 234.852 4
 7 -10 1 2119.42 229.662 4
 -7 -10 -1 1686.08 190.935 1
 7 -10 2 2210.83 237.564 4
 7 10 2 1942.83 214.649 4
 7 10 3 3083.92 266.129 4
 7 -10 3 2451.82 254.664 4
 7 10 4 4564.9 320.459 4
 -7 -10 -4 4666.29 348.022 2
 7 -10 4 4062.89 327.183 4
 7 -10 5 647.54 140.693 5
 7 -10 6 12.2845 94.1495 5
 7 -11 -7 111.619 118.715 7
 -7 -11 7 317.943 132.854 1
 7 -11 -6 728.938 144.573 7
 -7 -11 6 798.795 171.4 1
 7 -11 -5 2702.27 251.473 7
 -7 -11 5 2539.75 261.466 1
 7 -11 -5 2760.36 225.335 4
 7 -11 -4 107.466 100.285 7
 7 -11 -4 169.311 73.1108 4
 -7 -11 4 -22.9947 81.7417 1
 7 -11 -3 123.739 85.678 7
 7 -11 -3 119.569 89.0762 4
 -7 -11 3 127.222 93.8656 1
 7 -11 -2 74.2766 86.6452 7
 7 -11 -2 232.816 105.95 4
 -7 -11 2 46.8756 78.49 1
 7 -11 -1 1018.03 154.53 7
 7 -11 -1 1338.27 180.328 4
 -7 -11 1 1184.09 169.167 1
 -7 -11 0 388.083 102.572 1
 7 -11 0 632.034 140.793 4
 -7 -11 -1 5840.94 344.121 1
 7 -11 1 5440.89 358.335 4
 7 -11 2 1883.31 221.948 4
 7 11 2 2254.66 234.789 4
 -7 -11 -2 2092.99 208.447 1
 7 -11 3 -86.4549 92.2952 4
 7 11 3 4.71144 92.7952 4
 7 11 4 2164.77 228.474 4
 -7 -11 -4 1836.57 229.781 2
 7 -11 4 1860.82 230.386 4
 7 -11 5 1492.38 206.103 5
 -7 -12 6 2606.25 275.394 1
 7 -12 -6 2706.11 267.556 7
 -7 -12 5 -5.37764 90.014 1
 7 -12 -5 -5.73885 148.067 7
 7 -12 -5 -83.2521 79.2738 4
 7 -12 -4 218.384 106.533 7
 7 -12 -4 395.629 101.568 4
 -7 -12 4 416.131 121.154 1
 7 -12 -3 84.6277 99.3408 7
 7 -12 -3 41.9955 81.2685 4
 -7 -12 3 -8.63907 78.5124 1
 7 -12 -2 -11.1225 79.3069 7
 7 -12 -2 -78.4749 86.7791 4
 -7 -12 2 40.0538 88.5068 1
 7 -12 -1 124.173 84.555 4
 7 -12 -1 62.8777 93.4798 7
 -7 -12 1 321.179 118.659 1
 -7 -12 0 325.387 112.836 1
 7 -12 0 205.93 99.7631 4
 7 -12 0 141.231 85.5015 7
 7 -12 1 46.5677 88.9735 4
 -7 -12 -1 15.18 82.2402 1
 -7 -12 -2 4866.89 315.068 1
 7 -12 2 4746.41 352.419 4
 7 12 3 28975.9 871.468 4
 7 -12 3 30983.9 937.719 4
 7 12 4 3798.6 299.076 4
 -7 -12 -4 3481.02 318.841 2
 7 -12 4 3987.69 324.17 5
 7 -12 5 79.3359 93.106 5
 7 -13 -6 128.793 105.229 7
 -7 -13 6 120.11 104.008 1
 7 -13 -5 5190.87 357.311 7
 -7 -13 5 4571.56 353.275 1
 -7 -13 4 81.8869 106.325 1
 7 -13 -4 241.386 99.3931 7
 7 -13 -4 123.935 90.7084 4
 7 -13 -3 176.271 101.491 7
 7 -13 -3 18.7354 74.616 4
 -7 -13 3 -72.6703 92.1046 1
 7 -13 -2 865.76 152.671 4
 7 -13 -2 376.79 111.758 7
 -7 -13 2 754.988 144.54 1
 7 -13 -1 309.028 112.856 4
 -7 -13 1 234.312 102.255 1
 7 -13 0 3154.16 264.877 7
 -7 -13 0 3253.01 267.334 1
 7 -13 0 3415.47 284.644 4
 7 -13 1 93.0003 101.187 4
 7 -13 1 112.221 88.8476 7
 -7 -13 -1 158.223 89.38 1
 -7 -13 -2 5754.1 340.168 1
 7 -13 2 4925.95 362.556 4
 7 13 3 2674.18 256.961 4
 -7 -13 -3 2146.24 250.451 2
 7 13 4 -67.9784 97.2685 4
 7 -13 4 92.0502 113.526 5
 7 -14 -5 9452.08 494.162 7
 -7 -14 5 8586.66 491.064 1
 7 -14 -4 112.009 92.792 7
 -7 -14 4 11.8212 88.9659 1
 7 -14 -4 74.053 77.635 4
 -7 -14 3 -16.9558 79.2353 1
 7 -14 -3 199.49 118.306 7
 7 -14 -2 1492.97 194.065 4
 7 -14 -2 1505.8 198.289 7
 -7 -14 2 941.47 162.529 1
 7 -14 -1 283.85 110.896 4
 7 -14 -1 525.865 126.608 7
 -7 -14 1 363.703 118.107 1
 7 -14 0 1728.49 217.354 4
 7 -14 0 1485.99 186.793 7
 -7 -14 0 1536.73 187.782 1
 7 -14 1 1918.91 210.703 7
 7 -14 1 1857.76 225.269 4
 -7 -14 -1 1855.6 216.267 1
 7 -14 2 217.088 93.9161 7
 -7 -14 -2 79.9832 79.2591 1
 7 14 3 854.141 157.919 4
 -7 -14 -3 593.361 155.89 2
 7 -14 3 746.305 181.743 5
 7 -14 4 3003.62 300.52 5
 7 14 4 2280.9 238.965 4
 7 -15 -5 3624.38 311.731 7
 -7 -15 5 4299.81 355.277 1
 7 -15 -4 134.91 92.9543 7
 -7 -15 4 337.368 131.441 1
 7 -15 -3 182.413 90.2348 7
 -7 -15 3 63.6211 79.1861 1
 7 -15 -2 104.317 80.4701 7
 -7 -15 2 -138.297 95.4487 1
 7 -15 -2 80.5554 79.4161 4
 7 -15 -1 1544.33 197.005 7
 -7 -15 1 1724.91 204.168 1
 7 -15 -1 1292.21 194.599 4
 7 -15 0 146.45 96.938 7
 -7 -15 0 -16.3355 90.956 1
 7 -15 0 259.431 111.527 4
 -7 -15 -1 1412.3 183.791 1
 7 -15 1 1295.83 182.539 7
 7 -15 2 231.714 96.5222 7
 -7 -15 -2 -5.1129 82.0256 1
 7 -15 3 765.78 151.527 7
 7 15 3 681.032 151.157 4
 -7 -15 -3 550.777 150.58 2
 7 -15 3 586.381 148.339 5
 7 15 4 931.335 168.371 4
 7 -16 -4 338.294 114.295 7
 -7 -16 4 345.944 127.305 1
 7 -16 -3 -46.8636 96.5134 7
 -7 -16 3 127.989 106.267 1
 -7 -16 2 266.425 117.781 1
 7 -16 -2 435.154 132.321 7
 7 -16 -1 73.9651 71.4778 7
 -7 -16 1 62.5763 92.2866 1
 7 -16 0 -0.17004 73.8596 7
 -7 -16 0 75.4661 78.1775 1
 -7 -16 -1 1840.32 207.178 1
 7 -16 1 1817.33 208.351 7
 7 -16 2 535.153 128.302 7
 -7 -16 -2 523.442 118.051 1
 7 -16 2 400.4 131.48 5
 7 -16 3 6997.66 395.547 7
 7 -17 -4 883.516 167.956 7
 -7 -17 4 836.545 172.338 1
 7 -17 -3 202.682 115.477 7
 -7 -17 3 312.388 133.513 1
 -7 -17 2 183.278 97.966 1
 7 -17 -2 98.1375 79.1768 7
 7 -17 -1 2258.02 232.227 7
 -7 -17 1 1786.93 211.199 1
 7 -17 0 826.094 148.742 7
 -7 -17 0 774.099 163.226 1
 -7 -17 -1 528.05 130.983 1
 7 -17 1 463.141 124.373 7
 7 -17 2 921.47 159.082 7
 -7 -17 -2 692.854 164.918 2
 7 -17 2 418.299 124.797 5
 7 -18 -3 -0.38859 86.4775 7
 -7 -18 3 53.8808 89.0956 1
 7 -18 -2 -93.1014 99.069 7
 -7 -18 2 -73.4373 95.872 1
 7 -18 -1 -21.3877 77.7459 7
 -7 -18 1 -24.721 82.1073 1
 7 -18 0 194.307 90.6729 7
 -7 -18 0 155.259 105.354 1
 7 -18 1 225.948 92.7491 7
 -7 -18 -1 284.441 103.111 1
 7 -18 1 315.349 133.55 5
 7 -18 2 492.626 125.982 7
 7 -19 -2 430.928 126.613 7
 -7 -19 2 717.766 145.532 1
 -7 -19 1 297.402 110.498 1
 7 -19 -1 254.223 103.143 7
 7 -19 0 1298.53 176.549 7
 -7 -19 0 1276.6 188.52 1
 7 -19 0 1723.55 234.024 5
 7 -19 1 80.3885 74.5944 7
 -7 -19 -1 233.89 110.537 1
 7 -19 2 89.9983 79.296 7
 -7 -20 2 121.034 93.3117 1
 7 -20 -2 185.795 101.781 5
 -7 -20 1 446.159 145.018 1
 7 -20 -1 483.825 136.584 7
 7 -20 -1 345.389 138.501 5
 7 -20 0 815.992 155.487 7
 -7 -20 0 685.602 157.462 1
 7 -20 1 153.251 84.3744 7
 -7 -20 -1 -3.04031 79.3618 1
 7 -21 -4 545.702 144.428 5
 7 -21 -3 809.477 166.537 5
 -7 -21 1 2435.18 265.549 1
 7 -21 0 3243.56 283.321 7
 -7 -21 0 3341.66 306.456 1
 7 -21 1 914.884 164.781 7
 -7 -22 0 266.277 117.39 1
 8 0 -7 93.4342 67.6189 7
 8 0 -6 395.86 107.535 7
 8 0 -6 518.828 124.954 4
 8 0 -5 -23.2319 74.6695 7
 8 0 -5 39.3765 71.1611 4
 8 0 -4 2104.23 213.484 7
 8 0 -4 2210.49 222.186 4
 8 0 -3 -54.6859 86.7033 4
 8 0 -2 1182.79 171.914 4
 8 0 -1 201.166 113.954 4
 8 0 0 -19.2876 81.0353 4
 8 0 1 23.182 79.919 4
 8 0 2 2978.61 275.587 4
 8 0 3 -66.1462 77.5381 4
 8 0 4 271.219 110.981 4
 8 0 5 157.28 95.7956 4
 -8 0 -5 -16.0475 86.1096 2
 8 -1 -7 258.422 92.1371 7
 -8 -1 7 305.935 117.869 1
 8 -1 -6 332.577 106.636 7
 8 1 -6 608.53 124.855 7
 8 -1 -6 201.721 91.1777 4
 8 1 -6 634.133 132.282 4
 -8 -1 6 487.817 122.313 1
 8 -1 -5 686.555 136.428 7
 8 1 -5 1092.59 172.048 7
 8 -1 -5 1105.78 169.082 4
 8 1 -5 937.455 158.366 4
 -8 -1 5 785.097 150.751 1
 8 -1 -4 135.256 86.5927 7
 8 1 -4 122.971 85.3468 7
 8 -1 -4 83.5535 83.6057 4
 8 1 -4 62.3107 76.9847 4
 8 -1 -3 97.7155 100.585 4
 8 1 -3 190.818 78.1074 4
 8 -1 -2 1190.39 171.225 4
 8 1 -2 1180.64 178.475 4
 8 -1 -1 607.537 139.831 4
 8 1 -1 354.263 111.517 4
 8 -1 0 204.81 117.994 4
 8 1 0 32.3766 83.1937 4
 8 -1 1 718.776 150.76 4
 8 1 1 845.705 160.021 4
 8 -1 2 107.436 103.621 4
 8 1 2 32.2519 81.4073 4
 8 -1 3 1134.53 183.372 4
 8 1 3 1021.52 174.131 4
 8 -1 4 654.396 152.876 4
 8 1 4 540.956 127.516 4
 8 -1 5 -223.486 119.413 4
 8 1 5 87.0847 84.3022 4
 -8 -1 -5 83.1239 86.551 2
 -8 1 -5 10.7622 107.238 2
 -8 -2 8 352.284 122.152 1
 8 -2 -7 -82.6807 86.6247 7
 -8 -2 7 -97.2072 91.163 1
 8 -2 -6 1505.54 187.941 7
 8 2 -6 1505.89 181.79 7
 8 -2 -6 1492.72 183.315 4
 -8 -2 6 1476.88 209.866 1
 8 2 -6 1165.48 169.249 4
 8 -2 -5 530.079 121.323 7
 8 2 -5 383.798 104.727 7
 8 -2 -5 738.844 144.551 4
 -8 -2 5 514.021 152.768 1
 8 2 -5 268.206 106.233 4
 8 -2 -4 1526.17 185.038 7
 8 -2 -4 1219.22 177.979 4
 -8 -2 4 1347.6 187.345 1
 8 2 -4 940.401 160.823 4
 8 -2 -3 81.7599 80.9683 4
 8 2 -3 181.875 91.8188 4
 8 -2 -2 -83.5007 87.3266 4
 8 2 -2 -107.087 91.5082 4
 8 -2 -1 1179.3 170.462 4
 8 2 -1 1243.45 184.126 4
 8 -2 0 1296.61 186.314 4
 8 2 0 1521.57 207.715 4
 8 -2 1 1444.29 201.945 4
 8 2 1 1453.44 199.566 4
 8 -2 2 310.586 112.071 4
 8 2 2 -47.7386 98.1497 4
 8 -2 3 433.703 124.563 4
 8 2 3 343.047 118.134 4
 8 -2 4 611.967 136.105 4
 8 2 4 813.367 152.87 4
 8 -2 5 394.146 148.035 4
 8 2 5 450.783 129.237 4
 -8 -2 -5 485.232 134.26 2
 -8 2 -5 491.34 138.395 2
 8 -3 -8 1249.2 183.32 7
 -8 -3 8 1348.69 211.35 1
 8 -3 -7 498.27 125.285 7
 -8 -3 7 331.18 126.766 1
 8 -3 -6 -93.4723 71.4461 7
 8 3 -6 2.49326 56.936 7
 8 -3 -6 -113.92 79.9923 4
 8 3 -6 157.874 95.847 4
 -8 -3 6 74.053 92.0914 1
 8 -3 -5 536.442 121.194 7
 8 3 -5 397.932 105.448 7
 8 -3 -5 435.748 108.459 4
 8 3 -5 384.229 114.936 4
 -8 -3 5 497.962 131.239 1
 8 -3 -4 729.037 148.157 7
 8 -3 -4 950.373 155.632 4
 -8 -3 4 1069.78 165.27 1
 8 3 -4 628.076 138.327 4
 8 -3 -3 201.331 102.74 4
 -8 -3 3 218.58 90.7738 1
 8 3 -3 469.329 121.035 4
 8 -3 -2 2181.79 222.866 4
 8 3 -2 2440.51 241.077 4
 8 -3 -1 63.3612 76.0263 4
 8 3 -1 51.6209 83.9889 4
 8 -3 0 3255.34 283.771 4
 8 3 0 3172 277.461 4
 8 -3 1 -85.9646 94.4563 4
 8 3 1 84.5309 91.2757 4
 8 -3 2 675.853 160.147 4
 8 3 2 883.901 168.719 4
 8 -3 3 50.6202 78.6379 4
 8 3 3 7.10034 88.9728 4
 8 -3 4 -118.623 102.833 4
 8 3 4 91.5918 83.4463 4
 8 -3 5 132.81 88.1045 4
 8 3 5 -32.8801 81.5061 4
 -8 -3 -5 -0.4141 88.4177 2
 8 -4 -8 2542.07 259.044 7
 8 -4 -7 1266.87 177.174 7
 -8 -4 7 1451.98 205.727 1
 8 -4 -6 2116.43 227.168 7
 8 4 -6 1938.25 192.173 7
 8 4 -6 1956.01 217.694 4
 -8 -4 6 2269.09 249.428 1
 8 -4 -5 1480.4 191.673 7
 8 4 -5 1723.94 184.97 7
 8 -4 -5 1467.14 181.534 4
 8 4 -5 1384.78 193.539 4
 -8 -4 5 1539.46 209.969 1
 8 -4 -4 674.025 143.043 7
 8 -4 -4 285.823 100.398 4
 8 4 -4 379.498 122.072 4
 -8 -4 4 262.688 108.084 1
 8 -4 -3 1118.83 166.826 7
 8 -4 -3 1050.67 159.117 4
 -8 -4 3 798.38 151.309 1
 8 4 -3 1375.95 183.94 4
 8 -4 -2 31.6674 86.0661 4
 -8 -4 2 158.75 102.315 1
 8 4 -2 90.4072 82.0645 4
 8 -4 -1 681.388 138.941 4
 8 4 -1 925.42 159.803 4
 8 -4 0 8440.03 444.306 4
 8 4 0 8591.31 450.997 4
 8 -4 1 46.0489 104.57 4
 8 4 1 264.391 119.072 4
 8 -4 2 3043.8 286.899 4
 8 4 2 3394.09 287.167 4
 8 -4 3 1572.92 213.603 4
 8 4 3 2038.43 235.556 4
 8 -4 4 93.9312 89.2049 4
 8 4 4 189.25 104.184 4
 8 -4 5 -75.2969 102.743 4
 8 4 5 57.3822 85.6008 4
 8 -5 -7 253.79 110.716 7
 -8 -5 7 408.52 130.05 1
 8 -5 -6 211.789 110.465 7
 8 5 -6 96.8232 85.8866 4
 -8 -5 6 -11.6685 94.5073 1
 8 -5 -5 662.797 136.153 7
 8 5 -5 717.901 133.202 7
 8 -5 -5 675.63 132.878 4
 8 5 -5 881.583 154.649 4
 -8 -5 5 623.797 147.809 1
 8 -5 -4 34.6204 91.6345 7
 8 -5 -4 7.22302 78.8073 4
 8 5 -4 -79.9491 92.4768 4
 -8 -5 4 35.3586 81.5214 1
 8 -5 -3 275.465 93.6769 7
 8 -5 -3 159.369 81.5658 4
 8 5 -3 167.078 87.804 4
 -8 -5 3 244.827 105.497 1
 8 -5 -2 -55.2999 72.0846 4
 -8 -5 2 43.2387 77.8337 1
 8 5 -2 -101.646 88.0059 4
 8 -5 -1 752.233 141.486 4
 8 5 -1 829.017 154.97 4
 -8 -5 1 807.339 151.636 1
 8 -5 0 512.909 135.038 4
 8 5 0 660.894 152.767 4
 8 -5 1 483.696 142.87 4
 8 5 1 557.458 143.677 4
 8 -5 2 687.451 153.945 4
 8 5 2 1158.36 184.373 4
 8 -5 3 7949.96 455.6 4
 8 5 3 8573.45 465.361 4
 8 -5 4 1457.57 211.63 4
 8 5 4 1339.82 193.861 4
 8 -5 5 -26.9875 99.9726 4
 8 5 5 -11.6781 88.2495 4
 8 -6 -7 154.606 100.472 7
 -8 -6 7 299.452 118.494 1
 8 -6 -6 576.698 132.646 7
 8 6 -6 597.935 134.497 4
 -8 -6 6 461.027 130.314 1
 8 -6 -5 1053.91 166.102 7
 8 6 -5 802.843 138.65 7
 8 -6 -5 1061.4 154.757 4
 8 6 -5 1076.54 172 4
 -8 -6 5 1060.8 188.262 1
 8 -6 -4 130.786 93.4164 7
 8 -6 -4 37.5324 67.9431 4
 8 6 -4 202.55 108.964 4
 -8 -6 4 235.138 105.396 1
 8 -6 -3 1026.56 163.615 7
 8 -6 -3 1036.5 171.573 4
 8 6 -3 714.948 148.929 4
 -8 -6 3 844.788 169.928 1
 8 -6 -2 19.311 77.6095 4
 -8 -6 2 116.04 98.6699 1
 8 6 -2 9.29888 88.2904 4
 8 -6 -1 -90.249 88.0394 4
 -8 -6 1 228.028 114.969 1
 8 6 -1 173.396 104.88 4
 8 -6 0 5629.34 365.114 4
 8 6 0 5431.37 360.733 4
 8 -6 1 11015.5 525.371 4
 8 6 1 12255.5 553.595 4
 8 -6 2 13143.7 585.664 4
 8 6 2 14150 601.989 4
 8 -6 3 603.986 146.5 4
 8 6 3 480.192 138.914 4
 8 -6 4 1428.16 208.192 4
 8 6 4 1062.22 174.525 4
 8 6 5 68.5271 89.8717 4
 8 -7 -7 -121.878 91.4381 7
 -8 -7 6 1574.54 213.643 1
 8 -7 -6 1543.3 203.93 7
 8 7 -6 1782.55 216.375 4
 8 -7 -5 668.416 153.169 7
 8 7 -5 658.469 127.31 7
 8 -7 -5 576.188 121.664 4
 -8 -7 5 701.636 155.979 1
 8 -7 -4 26.4599 74.1092 7
 8 -7 -4 -22.1407 67.0562 4
 -8 -7 4 -60.5366 81.6851 1
 8 -7 -3 98.9677 90.5663 7
 8 -7 -3 -8.61485 83.0403 4
 8 7 -3 152.739 98.4119 4
 -8 -7 3 -10.8299 77.1108 1
 8 -7 -2 914.984 154.68 7
 8 -7 -2 1001.42 166.97 4
 8 7 -2 992.312 170.877 4
 -8 -7 2 1056.89 164.217 1
 8 -7 -1 -39.0105 77.4171 4
 -8 -7 1 3.92329 72.3589 1
 8 7 -1 95.7782 97.9151 4
 8 7 0 2737.02 265.238 4
 8 -7 0 2515.48 248.719 4
 8 -7 1 4266.08 335.924 4
 8 7 1 3986.97 318.001 4
 8 -7 2 6710.6 419.042 4
 8 7 2 7359.46 433.836 4
 8 -7 3 5361.19 387.34 4
 8 7 3 5354.74 372.948 4
 8 -7 4 1607.25 223.167 4
 8 7 4 1500.43 206.395 4
 -8 -8 6 232.01 99.8398 1
 8 -8 -6 334.279 122.042 7
 -8 -8 5 432.082 133.619 1
 8 -8 -5 345.647 113.644 7
 8 -8 -5 203.34 88.8118 4
 -8 -8 4 80.8554 85.4184 1
 8 -8 -4 85.871 94.0663 7
 8 -8 -4 170.975 88.3116 4
 8 -8 -3 12.6999 74.5325 7
 8 -8 -3 187.422 103.692 4
 -8 -8 3 116.486 101.331 1
 8 -8 -2 -127.245 96.3534 7
 8 -8 -2 -89.1662 78.0858 4
 -8 -8 2 23.0208 85.0354 1
 8 -8 -1 954.217 159.64 4
 -8 -8 1 820.923 149.731 1
 8 8 -1 1144.39 181.279 4
 8 -8 0 -28.3863 82.9227 4
 -8 -8 0 11.4825 87.7257 1
 8 8 0 -107.596 96.7641 4
 8 -8 1 97.6268 117.109 4
 8 8 1 124.003 102.021 4
 8 -8 2 -29.6149 100.483 4
 8 8 2 284.161 120.488 4
 8 -8 3 1946.52 241.64 4
 8 8 3 2364.41 257.562 4
 8 -8 4 237.753 118.799 4
 8 8 4 185.424 121.805 4
 8 -9 -6 89.4515 90.702 7
 -8 -9 6 -79.35 117.752 1
 8 -9 -5 10.9085 85.5475 7
 -8 -9 5 -108.824 111.813 1
 8 -9 -5 -49.2612 72.4924 4
 -8 -9 4 905.324 170.656 1
 8 -9 -4 947.111 158.567 7
 8 -9 -4 974.132 157.55 4
 -8 -9 3 332.882 115.43 1
 8 -9 -3 203.389 103.33 7
 8 -9 -3 268.018 110.553 4
 8 -9 -2 -106.053 90.6636 7
 8 -9 -2 124.961 80.1275 4
 -8 -9 2 12.8886 83.6721 1
 8 -9 -1 1680.79 209.725 4
 -8 -9 1 2238.7 236.966 1
 8 -9 0 1476.85 200.162 4
 -8 -9 0 1799.01 213.145 1
 8 9 0 1683.41 212.048 4
 8 -9 1 1933.39 232.432 4
 8 9 1 2221.12 246.133 4
 8 -9 2 396.009 126.949 4
 8 9 2 471.806 125.075 4
 8 -9 3 340.431 124.749 4
 8 9 3 442.518 137.891 4
 8 9 4 231.277 109.003 4
 8 -10 -5 2118 242.035 7
 8 -10 -5 2377.06 232.751 4
 -8 -10 5 1665.58 222.84 1
 8 -10 -4 1233.03 184.689 7
 -8 -10 4 1182.87 196.887 1
 8 -10 -4 1169.03 181.738 4
 -8 -10 3 859.547 171.335 1
 8 -10 -3 716.175 145.207 7
 8 -10 -3 753.058 151.065 4
 8 -10 -2 489.767 133.901 7
 8 -10 -2 353.048 115.559 4
 -8 -10 2 415.099 127.645 1
 8 -10 -1 766.973 142.814 7
 8 -10 -1 565.71 133.641 4
 -8 -10 1 647.985 148.335 1
 8 -10 0 -33.0401 93.1966 4
 -8 -10 0 -44.22 97.8461 1
 8 10 0 -59.3597 97.8281 4
 8 -10 1 690.653 163.164 4
 8 10 1 457.866 132.781 4
 -8 -10 -1 653.608 145.951 1
 8 -10 2 45.6787 102.74 4
 8 10 2 -152.45 109.052 4
 8 -10 3 -3.22948 103.26 4
 8 10 3 11.0205 95.7894 4
 8 10 4 586.25 165.439 4
 8 -11 -5 416.884 137.348 7
 -8 -11 5 397.629 134.152 1
 8 -11 -4 607.244 150.479 7
 8 -11 -4 617.904 139.682 4
 -8 -11 4 721.135 160.362 1
 8 -11 -3 562.988 138.571 7
 -8 -11 3 353.538 122.305 1
 8 -11 -3 552.375 132.581 4
 -8 -11 2 152.121 102.251 1
 8 -11 -2 83.6045 85.3204 7
 8 -11 -2 150.796 102.229 4
 8 -11 -1 -12.2149 82.9484 7
 8 -11 -1 -97.0348 87.4582 4
 -8 -11 1 5.63285 79.5581 1
 8 -11 0 -137.628 79.6797 4
 -8 -11 0 8.08155 79.2686 1
 8 -11 1 152.569 88.701 4
 -8 -11 -1 301.111 103.619 1
 8 11 1 332.554 116.014 4
 8 -11 2 1009.49 188.665 4
 8 11 2 916.502 166.222 4
 8 -11 3 1527.87 220.453 4
 8 11 3 1854.76 236.288 4
 8 11 4 3381.28 305.819 4
 8 -12 -4 1081.3 185.307 7
 8 -12 -4 965.205 151.313 4
 -8 -12 4 1667.82 229.306 1
 8 -12 -3 1260.14 195.494 7
 8 -12 -3 1569.29 202.175 4
 -8 -12 3 1428.67 211.239 1
 -8 -12 2 144.387 107.716 1
 8 -12 -2 438.157 139.088 7
 8 -12 -2 271.408 119.23 4
 8 -12 -1 97.695 86.9948 4
 8 -12 -1 87.3343 100.659 7
 -8 -12 1 -46.496 80.5553 1
 8 -12 0 273.091 124.965 4
 8 -12 0 124.749 111.709 7
 -8 -12 0 257.654 136.943 1
 8 -12 1 947.078 179.348 4
 -8 -12 -1 802.466 149.417 1
 8 12 1 994.179 175.054 4
 8 -12 2 -15.5331 111.955 4
 8 12 2 -63.8201 87.3287 4
 8 12 3 417.573 127.563 4
 8 12 4 47.9632 100.962 4
 8 -13 -4 73.2676 82.8745 4
 -8 -13 4 200.461 103.074 1
 8 -13 -3 10772 526.711 7
 -8 -13 3 10090.2 532.921 1
 8 -13 -3 9793.61 499.129 4
 8 -13 -2 56.4598 88.0149 4
 8 -13 -2 37.669 88.92 7
 -8 -13 2 49.3424 90.9162 1
 -8 -13 1 189.212 108.243 1
 8 -13 -1 23.9517 81.8726 4
 8 -13 -1 221.588 106 7
 8 -13 0 -71.8974 97.0737 4
 8 -13 0 214.39 115.931 7
 -8 -13 0 110.905 106.153 1
 8 -13 1 462.537 146.457 4
 8 -13 1 361.299 110.126 7
 -8 -13 -1 333.179 119.641 1
 8 -13 2 2653.36 283.549 4
 8 13 2 2622.14 270.832 4
 8 13 3 117.975 93.9039 4
 8 13 4 4256.89 346.235 4
 8 -14 -4 305.912 117.026 4
 8 -14 -3 1314.74 204.437 7
 8 -14 -3 1349.19 191.757 4
 -8 -14 3 1150.62 198.697 1
 8 -14 -2 15.6509 82.9838 4
 8 -14 -2 47.6162 80.0378 7
 -8 -14 2 23.7938 82.8005 1
 -8 -14 1 93.1709 96.1859 1
 8 -14 -1 52.2445 113.307 4
 8 -14 -1 -27.4206 80.6402 7
 8 -14 0 1644.95 233.342 4
 8 -14 0 1313.95 196.07 7
 -8 -14 0 1285.6 196.082 1
 8 -14 1 1187.71 199.917 4
 8 -14 1 1060.4 176.104 7
 -8 -14 -1 942.489 170.712 1
 8 -14 2 102.376 99.9363 7
 8 14 2 -362.435 137.81 4
 8 14 3 1406.08 221.444 4
 8 -15 -4 151.078 94.6508 4
 8 -15 -3 8234.82 473.422 7
 -8 -15 3 9072.39 510.383 1
 8 -15 -3 8462.48 466.54 4
 8 -15 -2 13.3058 101.76 4
 8 -15 -2 49.1616 84.3129 7
 -8 -15 2 20.9857 91.0857 1
 8 -15 -1 386.496 132.211 4
 -8 -15 1 354.692 134.287 1
 8 -15 -1 275.731 103.83 7
 8 -15 0 179.668 106.445 7
 8 -15 0 239.915 122.031 4
 8 -15 1 93.4726 87.677 7
 -8 -15 -1 28.2607 85.2889 1
 8 -15 2 35.7624 83.8399 7
 8 15 2 100.89 107.948 4
 8 -15 3 -35.3169 89.0094 7
 8 -16 -2 166.502 94.676 7
 -8 -16 2 221.668 116.237 1
 8 -16 -1 -46.8305 92.7146 7
 -8 -16 1 198.878 127.928 1
 -8 -16 0 357.037 127.852 1
 8 -16 0 235.523 107.875 7
 8 -16 1 156.698 103.536 7
 -8 -16 -1 3.92026 89.3427 1
 8 -16 2 451.217 133.337 7
 -8 -17 1 130.378 112.969 1
 -8 -17 0 658.42 151.439 1
 8 -17 0 767.363 164.265 7
 8 -17 1 1318.1 201.427 7
 -8 -17 -1 946.568 176.241 1
 -8 -18 0 -114.769 107.715 1
 -8 -18 -1 123.351 100.026 1
 9 0 -6 647.861 140.655 7
 9 0 -6 549.592 134.651 4
 9 0 -5 133.161 100.702 7
 9 0 -5 -57.9673 85.3768 4
 9 0 -4 887.406 165.453 7
 9 0 -4 1123.15 188.453 4
 9 0 -3 -87.5645 82.2909 4
 9 0 -2 337.871 116.521 4
 9 0 -1 10.6179 90.0652 4
 9 0 0 183.482 118.787 4
 9 0 1 -76.3747 106.825 4
 9 0 2 7.19738 95.3756 4
 9 0 3 -55.1015 104.367 4
 9 -1 -7 311.986 114.974 7
 9 -1 -6 465.035 124.586 7
 9 1 -6 491.253 125.673 7
 9 -1 -6 447.554 120.59 4
 9 1 -6 314.141 115.346 4
 9 -1 -5 77.3946 87.8318 7
 9 1 -5 -46.2939 83.3053 7
 9 -1 -5 169.705 102.014 4
 9 1 -5 89.5211 80.1673 4
 9 -1 -4 522.253 145.467 7
 9 1 -4 563.17 124.687 7
 9 -1 -4 395.798 120.934 4
 9 1 -4 474.506 132.398 4
 9 -1 -3 791.195 161.23 4
 9 1 -3 579.824 140.645 4
 9 -1 -2 867.168 168.895 4
 9 1 -2 838.827 167.885 4
 9 -1 -1 202.526 92.7749 4
 9 1 -1 411.222 144.127 4
 9 -1 0 912.072 170 4
 9 1 0 612.963 162.542 4
 9 -1 1 271.448 118.681 4
 9 1 1 172.636 93.3828 4
 9 -1 2 67.9249 93.3507 4
 9 1 2 -15.2658 99.3279 4
 9 1 3 616.557 157.004 4
 9 -2 -6 0.19019 85.6039 7
 9 2 -6 -51.4138 83.9033 7
 9 2 -6 65.1298 87.4454 4
 9 -2 -5 209.321 98.8409 7
 9 2 -5 93.8142 81.9732 7
 9 -2 -5 118.296 80.5855 4
 9 2 -5 107.779 91.1061 4
 9 -2 -4 319.659 125.675 7
 9 -2 -4 582.031 146.411 4
 9 2 -4 544.199 154.947 4
 9 -2 -3 -97.2656 101.503 4
 9 2 -3 -35.735 95.0767 4
 9 -2 -2 1159.23 184.398 4
 9 2 -2 837.865 162.073 4
 9 -2 -1 53.2682 100.458 4
 9 2 -1 22.6326 93.2267 4
 9 -2 0 -14.605 87.5777 4
 9 2 0 143.165 118.526 4
 9 -2 1 515.638 154.776 4
 9 2 1 228.843 118.341 4
 9 -2 2 1876.04 236.361 4
 9 2 2 1796.82 231.506 4
 9 2 3 181.048 129.528 4
 9 -3 -6 3762.71 315.281 7
 9 3 -6 3460.27 283.008 7
 9 3 -6 4259.59 331.029 4
 9 -3 -5 392.055 116.832 7
 9 3 -5 417.859 111.019 7
 9 -3 -5 559.563 128.953 4
 9 3 -5 732.136 155.126 4
 -9 -3 5 476.668 147.306 1
 9 -3 -4 1784.26 220.031 7
 9 -3 -4 1704.15 223.621 4
 9 3 -4 1866.31 227.395 4
 9 -3 -3 -40.6329 81.1503 4
 9 3 -3 -1.60577 94.7906 4
 9 -3 -2 273.837 121.944 4
 9 3 -2 271.834 124.228 4
 9 -3 -1 -63.1563 109.691 4
 9 3 -1 -20.7014 86.5952 4
 9 -3 0 1077.82 188.44 4
 9 3 0 1215.36 190.351 4
 9 -3 1 1128.28 185.664 4
 9 3 1 773.997 176.298 4
 9 -3 2 71.628 89.152 4
 9 3 2 -8.75076 91.41 4
 9 3 3 768.026 170.825 4
 9 -4 -6 145.381 122.276 7
 9 4 -6 388.931 125.706 4
 9 -4 -5 660.653 149.65 7
 9 4 -5 782.341 142.712 7
 9 -4 -5 730.595 152.033 4
 -9 -4 5 1142.53 190.121 1
 9 4 -5 1029.6 176.304 4
 9 -4 -4 3086.23 282.176 7
 9 -4 -4 3508.38 298.279 4
 9 4 -4 3476.89 307.816 4
 -9 -4 4 3178.4 312.709 1
 9 -4 -3 3330.14 296.935 4
 9 -4 -3 3581.06 306.4 7
 9 4 -3 3107.26 296.195 4
 9 -4 -2 -77.7069 103.378 4
 9 4 -2 -24.0238 81.7599 4
 9 -4 -1 1488.26 210.813 4
 9 4 -1 999.462 184.232 4
 9 -4 0 375.587 116.093 4
 9 4 0 470.546 141.602 4
 9 -4 1 131.673 101.639 4
 9 4 1 156.215 122.921 4
 9 -4 2 5307.32 387.198 4
 9 4 2 5489.5 395.919 4
 9 4 3 476.66 140.76 4
 9 5 -6 6057.83 405.757 4
 9 -5 -5 56.1574 94.6242 7
 9 5 -5 90.6713 77.154 7
 9 -5 -5 16.6276 81.4055 4
 9 5 -5 -98.7003 97.3978 4
 9 -5 -4 198.898 106.408 7
 9 -5 -4 -29.2751 84.1656 4
 -9 -5 4 122.149 96.9635 1
 9 5 -4 -122.265 112.348 4
 9 -5 -3 108.651 100.553 7
 9 -5 -3 -131.382 86.3438 4
 9 5 -3 21.7564 98.9814 4
 -9 -5 3 -108.791 86.9444 1
 9 -5 -2 52.172 86.6845 4
 9 5 -2 -70.9614 86.1544 4
 9 -5 -1 264.368 126.079 4
 9 5 -1 50.5987 91.5202 4
 9 -5 0 -47.8249 97.9179 4
 9 5 0 422.466 140.457 4
 9 -5 1 1252.6 201.876 4
 9 5 1 1399.12 219.784 4
 9 -5 2 3730.05 339.905 4
 9 5 2 3859.61 337.936 4
 9 6 -6 80.1452 82.177 4
 9 -6 -5 167.476 99.2254 7
 9 6 -5 186.816 92.4529 7
 9 -6 -5 272.952 112.647 4
 9 6 -5 185.293 103.562 4
 9 -6 -4 -5.65577 79.7736 4
 -9 -6 4 -99.3191 94.4253 1
 9 6 -4 93.0665 92.1207 4
 9 -6 -3 282.856 119.228 7
 9 -6 -3 354.415 120.669 4
 -9 -6 3 533.998 148.385 1
 9 6 -3 245.917 91.6087 4
 9 -6 -2 68.7655 95.8046 4
 9 6 -2 -104.715 95.2415 4
 -9 -6 2 -156.379 104.502 1
 9 -6 -1 169.996 97.9345 4
 9 6 -1 230.727 115.739 4
 9 -6 0 173.477 87.7854 4
 9 6 0 -112.036 99.5303 4
 9 -6 1 79.8153 96.7195 4
 9 6 1 310.691 121.892 4
 9 6 2 -38.6668 89.8525 4
 9 7 -6 306.186 120.875 4
 9 -7 -5 222.51 108.235 4
 9 7 -5 275.463 119.142 4
 9 -7 -4 2603.62 266.902 7
 9 -7 -4 2271.33 249.264 4
 9 7 -4 2247.3 257.252 4
 -9 -7 4 2203.47 261.898 1
 9 -7 -3 997.426 167.732 7
 9 -7 -3 799.581 157.1 4
 -9 -7 3 719.346 155.339 1
 9 7 -3 628.904 155.748 4
 9 -7 -2 160.141 92.0321 7
 9 -7 -2 99.0104 92.8667 4
 -9 -7 2 -112.363 110.303 1
 9 7 -2 45.3596 98.5601 4
 9 -7 -1 87.3672 110.727 4
 9 7 -1 -6.37708 94.3672 4
 9 -7 0 644.79 155.38 4
 9 7 0 749.03 174.575 4
 9 -7 1 -23.4315 103.856 4
 9 7 1 52.5028 113.275 4
 9 7 2 1192.14 199.267 4
 9 -8 -5 851.019 162.729 4
 9 8 -5 711.48 157.123 4
 9 -8 -4 185.903 108.125 7
 9 -8 -4 -3.46355 100.966 4
 9 8 -4 -14.7689 99.769 4
 9 -8 -3 81.9072 114.43 7
 9 -8 -3 -161.621 110.552 4
 9 8 -3 -11.8656 91.7067 4
 -9 -8 3 165.877 146.028 1
 9 -8 -2 464.707 140.97 7
 9 -8 -2 613.557 138.286 4
 -9 -8 2 494.359 133.95 1
 9 8 -2 685.083 157.185 4
 9 -8 -1 28.7675 86.6685 4
 9 8 -1 16.6349 85.8897 4
 -9 -8 1 -132.461 92.3399 1
 9 -8 0 -91.73 85.9699 4
 9 8 0 -86.0303 112.229 4
 9 -8 1 1749.44 242.286 4
 9 8 1 2373.39 269.911 4
 9 -9 -5 270.143 107.906 4
 9 -9 -4 220.144 93.5595 4
 9 9 -4 168.552 113.807 4
 9 -9 -3 768.343 175.859 7
 9 -9 -3 689.328 156.922 4
 9 9 -3 558.98 163.885 4
 -9 -9 3 607.949 153.024 1
 9 -9 -2 1790.04 231.969 7
 9 -9 -2 1337.2 204.736 4
 -9 -9 2 1651.55 226.417 1
 9 9 -2 1807.68 230.205 4
 9 -9 -1 -59.7717 104.767 7
 9 -9 -1 477.429 164.407 4
 -9 -9 1 212.273 118.483 1
 9 9 -1 334.568 131.35 4
 9 -9 0 -64.229 90.1625 4
 9 9 0 101.069 95.4197 4
 9 9 1 54.5654 99.0665 4
 9 -10 -4 86.5327 103.533 4
 9 -10 -3 1047.95 182.361 4
 9 10 -3 821.241 173.116 4
 9 -10 -2 198.989 107.071 7
 9 -10 -2 281.923 127.573 4
 9 10 -2 139.478 87.3297 4
 -9 -10 2 82.4798 98.8146 1
 9 -10 -1 371.158 126.862 7
 9 -10 -1 436.875 146.519 4
 -9 -10 1 370.877 133.083 1
 9 10 -1 439.957 141.369 4
 9 -10 0 300.857 126.709 4
 9 10 0 215.012 116.73 4
 9 -11 -4 298.188 110.341 4
 9 -11 -3 550.665 148.287 4
 9 -11 -2 167.577 104.35 4
 -9 -11 2 182.618 121.618 1
 9 -11 -1 48.7548 98.6243 4
 -9 -11 1 59.8989 91.5659 1
 -9 -11 0 89.5105 87.6194 1
 9 -12 -4 83.482 78.8809 4
 9 -12 -3 1185.92 197.48 4
 9 -12 -2 -0.64875 93.6966 4
 -9 -12 1 2752.51 291.279 1
 -9 -12 0 -132.884 107.771 1
 9 -13 -4 1025.87 180.873 4
 9 -13 -3 453.659 145.573 4
 -9 -13 0 128.101 107.104 1
 9 -14 -4 102.312 119.746 4
 -9 -14 -1 -147.809 118.958 1

_iucr_refine_fcf_details
;
data_tgc_20
_computing_structure_refinement   'ShelXL (Sheldrick, 2015)'
_shelx_refln_list_code            4
loop_
  _space_group_symop_id
  _space_group_symop_operation_xyz
  1  x,y,z
  2  -x,y+1/2,-z+1/2
  3  -x,-y,-z
  4  x,-y-1/2,z-1/2

_space_group_crystal_system       monoclinic
_space_group_IT_number            14
_space_group_name_H-M_alt         'P 1 21/c 1'
_space_group_name_Hall            '-P 2ybc'
_symmetry_space_group_name_H-M    'P 1 21/c 1'
_symmetry_space_group_name_Hall   '-P 2ybc'
_symmetry_Int_Tables_number       14
_cell_length_a                    7.7888(4)
_cell_length_b                    21.9465(10)
_cell_length_c                    7.8773(4)
_cell_angle_alpha                 90
_cell_angle_beta                  98.517(4)
_cell_angle_gamma                 90
_cell_volume                      1331.66(11)
loop_
  _refln_index_h
  _refln_index_k
  _refln_index_l
  _refln_F_squared_calc
  _refln_F_squared_meas
  _refln_F_squared_sigma
  _refln_F_squared_weight
  _refln_observed_status
-9 0 2 32.258 33.362 11.505 34.441 o
-9 0 4 69.688 99.118 12.277 24.823 o
-9 1 1 34.534 28.068 10.303 41.428 o
-9 1 2 69.332 84.241 11.757 27.015 o
-9 1 3 78.772 67.884 10.465 31.399 o
-9 1 4 41.609 48.793 6.414 72.075 o
-9 1 5 5.034 6.715 4.308 240.717 o
-9 2 1 0.069 3.691 6.747 116.257 o
-9 2 2 98.819 99.126 15.866 15.938 o
-9 2 3 0.187 -6.467 6.852 114.691 o
-9 2 4 42.247 47.929 8.019 54.971 o
-9 2 5 10.316 12.776 4.307 204.790 o
-9 3 1 0.197 -3.893 6.711 119.519 o
-9 3 2 32.313 26.941 8.593 55.964 o
-9 3 3 0.008 -2.235 6.087 145.564 o
-9 3 4 127.661 176.394 12.748 17.878 o
-9 3 5 33.406 51.143 5.680 86.991 o
-9 4 1 137.560 124.370 24.132 7.615 o
-9 4 2 0.520 -4.713 6.332 133.742 o
-9 4 3 339.558 330.310 17.087 7.211 o
-9 4 4 275.467 327.501 14.789 9.145 o
-9 4 5 61.761 85.876 8.573 41.306 o
-9 5 1 18.459 13.874 10.554 43.701 o
-9 5 2 13.796 -0.946 6.079 124.414 o
-9 5 3 0.158 -3.371 5.282 192.873 o
-9 5 4 11.263 4.128 6.735 104.654 o
-9 5 5 3.397 2.056 4.265 266.951 o
-9 6 1 6.767 19.534 7.382 86.714 o
-9 6 2 0.077 -6.079 6.244 138.217 o
-9 6 3 37.002 34.074 5.667 91.230 o
-9 6 4 3.160 -0.327 5.018 202.623 o
-9 6 5 33.178 19.837 4.996 117.058 o
-9 7 1 11.887 3.629 7.092 95.219 o
-9 7 2 8.405 5.434 4.823 189.976 o
-9 7 3 61.529 79.109 7.837 46.415 o
-9 7 4 217.828 230.764 12.766 13.064 o
-9 8 1 1.211 -2.639 5.026 208.994 o
-9 8 2 36.141 56.320 7.003 65.966 o
-9 8 3 2.050 0.723 6.004 145.224 o
-9 8 4 2.055 5.202 5.977 142.523 o
-9 9 1 20.864 20.796 9.447 51.751 o
-9 9 2 137.503 163.005 10.984 20.550 o
-9 9 3 61.297 65.228 7.986 47.287 o
-9 9 4 13.373 19.439 7.136 87.239 o
-9 10 1 38.617 39.826 6.731 72.118 o
-9 10 2 26.308 16.564 5.051 127.832 o
-9 10 3 98.964 93.064 12.397 22.631 o
-9 11 1 8.811 5.385 6.626 109.601 o
-9 11 2 12.365 17.233 7.820 75.955 o
-9 11 3 37.425 54.373 14.642 21.811 o
-8 0 2 105.526 116.790 16.975 13.966 o
-8 0 4 202.447 212.940 15.200 11.829 o
-8 0 6 22.790 45.069 8.048 61.947 o
-8 1 1 37.867 48.027 12.504 28.733 o
-8 1 2 111.153 117.081 12.200 21.468 o
-8 1 3 6.755 14.823 6.091 123.484 o
-8 1 4 8.212 9.854 4.091 236.313 o
-8 1 5 94.147 91.344 7.298 40.286 o
-8 1 6 37.705 45.880 7.223 65.108 o
-8 1 7 32.896 27.575 7.168 72.497 o
-8 2 1 119.568 119.453 12.351 20.565 o
-8 2 2 4.986 -9.382 6.238 130.963 o
-8 2 3 8.081 12.705 5.996 126.440 o
-8 2 4 130.311 125.689 10.178 24.057 o
-8 2 5 34.150 48.882 6.279 78.232 o
-8 2 6 115.515 141.331 8.173 29.652 o
-8 2 7 1.127 -8.863 6.201 138.457 o
-8 3 1 16.582 5.706 5.565 134.559 o
-8 3 2 264.068 227.918 16.159 9.635 o
-8 3 3 34.970 29.468 8.096 59.803 o
-8 3 4 91.679 84.781 9.450 32.509 o
-8 3 5 38.470 44.575 5.087 95.282 o
-8 3 6 1.915 -0.359 4.398 266.847 o
-8 3 7 30.162 42.153 8.799 52.419 o
-8 4 1 94.769 79.488 12.048 24.287 o
-8 4 2 2.021 8.884 5.072 188.075 o
-8 4 3 125.349 108.247 9.203 27.722 o
-8 4 4 23.268 40.587 8.097 62.055 o
-8 4 5 158.672 151.044 8.462 23.819 o
-8 4 6 178.426 202.979 10.797 17.225 o
-8 5 1 85.694 78.500 8.496 37.835 o
-8 5 2 5.430 -3.543 4.476 239.592 o
-8 5 3 40.880 20.554 4.489 118.317 o
-8 5 4 0.514 0.082 4.220 298.690 o
-8 5 5 79.117 70.754 6.189 53.019 o
-8 5 6 3.061 9.222 5.440 162.918 o
-8 6 1 4.359 8.714 9.389 58.530 o
-8 6 2 11.927 4.399 4.956 173.364 o
-8 6 3 99.356 90.387 8.034 36.317 o
-8 6 4 13.125 13.533 4.392 188.450 o
-8 6 5 86.880 99.338 7.125 41.775 o
-8 6 6 38.855 54.355 7.551 59.450 o
-8 7 1 7.884 1.412 4.593 215.405 o
-8 7 2 113.545 97.916 8.089 33.203 o
-8 7 3 0.288 5.129 4.256 277.960 o
-8 7 4 4.254 -1.735 4.194 276.258 o
-8 7 5 53.693 63.810 6.766 59.285 o
-8 7 6 166.518 161.558 12.035 17.329 o
-8 8 1 78.307 95.800 9.237 34.452 o
-8 8 2 0.012 -6.193 4.876 226.775 o
-8 8 3 2.301 9.378 5.130 182.715 o
-8 8 4 7.094 11.134 5.077 170.519 o
-8 8 5 31.721 30.966 6.121 88.756 o
-8 8 6 14.802 27.453 7.630 75.094 o
-8 9 1 185.473 194.092 27.544 5.632 o
-8 9 2 3.064 1.514 5.433 172.546 o
-8 9 3 17.480 26.235 6.238 100.693 o
-8 9 4 79.943 93.301 9.232 34.414 o
-8 9 5 0.163 -4.375 4.895 224.426 o
-8 9 6 4.611 1.580 8.334 75.001 o
-8 10 1 67.420 65.852 8.050 45.283 o
-8 10 2 29.326 41.485 7.125 71.330 o
-8 10 3 67.330 76.272 8.821 39.843 o
-8 10 4 106.503 118.078 10.685 25.269 o
-8 10 5 182.207 205.824 17.339 10.741 o
-8 11 1 2.797 -3.248 4.739 227.290 o
-8 11 2 1.198 12.445 5.446 163.152 o
-8 11 3 41.620 49.255 7.447 60.408 o
-8 11 4 49.627 63.990 8.520 46.736 o
-8 11 5 26.618 40.207 9.476 47.799 o
-8 12 1 1.585 4.124 5.033 199.871 o
-8 12 2 24.215 27.111 6.911 81.621 o
-8 12 3 128.760 140.918 11.553 20.828 o
-8 12 4 88.847 119.617 19.381 11.662 o
-8 13 1 6.208 13.207 5.891 132.762 o
-8 13 2 0.979 4.724 5.089 196.777 o
-8 13 3 800.260 1009.190 29.584 1.804 o
-8 13 4 24.462 12.832 6.377 97.250 o
-8 14 1 0.237 3.403 5.357 182.379 o
-8 14 2 0.996 2.887 4.669 235.440 o
-8 14 3 117.619 126.248 11.293 22.626 o
-8 14 4 14.073 30.206 11.555 36.579 o
-8 15 1 15.404 32.939 6.889 85.943 o
-8 15 2 0.047 2.854 5.220 193.198 o
-8 15 3 722.092 847.109 27.497 2.202 o
-8 16 1 3.480 5.571 12.131 35.954 o
-8 16 2 15.092 18.886 7.248 84.079 o
-7 0 2 65.632 53.615 11.317 30.394 o
-7 0 4 433.728 381.324 15.592 6.170 o
-7 0 6 249.993 255.983 12.838 11.638 o
-7 1 1 8.094 11.369 4.987 172.571 o
-7 1 2 16.400 9.637 5.556 132.053 o
-7 1 3 1.036 -4.760 4.479 262.785 o
-7 1 4 68.094 48.672 4.873 73.766 o
-7 1 5 6.795 13.949 3.372 303.759 o
-7 1 6 42.475 35.690 4.363 108.920 o
-7 1 7 29.441 33.387 5.667 98.343 o
-7 1 8 12.969 31.285 10.854 41.033 o
-7 2 1 247.461 270.311 16.461 9.383 o
-7 2 2 8.011 8.273 6.348 117.493 o
-7 2 3 235.243 202.375 11.673 13.847 o
-7 2 4 49.045 40.290 5.325 84.436 o
-7 2 5 28.157 26.573 4.021 148.137 o
-7 2 6 53.949 50.220 4.911 82.472 o
-7 2 7 66.708 46.752 7.777 49.752 o
-7 2 8 90.600 106.338 19.941 11.213 o
-7 3 1 68.949 67.758 9.552 36.658 o
-7 3 2 1050.130 907.452 24.458 1.633 o
-7 3 3 14.622 7.664 6.594 103.491 o
-7 3 4 82.066 68.449 6.209 52.285 o
-7 3 5 105.644 98.836 6.432 40.582 o
-7 3 6 88.203 71.233 5.562 53.637 o
-7 3 7 94.902 94.230 10.879 26.899 o
-7 3 8 28.554 39.570 8.049 60.811 o
-7 4 1 49.331 50.153 7.785 54.402 o
-7 4 2 398.931 349.401 15.023 6.920 o
-7 4 3 90.939 67.606 6.348 48.794 o
-7 4 4 207.245 168.465 9.180 18.474 o
-7 4 5 25.780 24.030 3.991 157.383 o
-7 4 6 38.267 57.317 5.065 90.081 o
-7 4 7 3.351 -2.812 5.038 200.504 o
-7 5 1 254.658 230.702 12.566 12.050 o
-7 5 2 193.597 166.055 10.713 17.501 o
-7 5 3 34.456 28.527 5.716 94.985 o
-7 5 4 20.184 10.919 4.392 171.499 o
-7 5 5 20.915 25.233 4.856 135.776 o
-7 5 6 1.375 0.098 3.859 347.118 o
-7 5 7 165.156 195.051 15.055 13.251 o
-7 6 1 891.336 918.270 24.766 1.888 o
-7 6 2 1793.570 1723.050 75.858 0.406 o
-7 6 3 28.096 28.364 5.935 96.475 o
-7 6 4 94.205 95.625 11.954 23.964 o
-7 6 5 154.489 147.698 10.375 20.952 o
-7 6 6 23.528 44.476 8.543 56.470 o
-7 6 7 89.237 114.294 12.334 22.719 o
-7 7 1 1414.630 1454.680 38.581 0.821 o
-7 7 2 112.410 103.143 8.832 30.627 o
-7 7 3 18.327 21.464 5.328 127.639 o
-7 7 4 76.961 70.511 7.567 45.255 o
-7 7 5 33.699 28.677 6.225 86.306 o
-7 7 6 56.567 68.190 12.899 25.126 o
-7 7 7 5.790 7.677 13.398 29.323 o
-7 8 1 188.653 194.166 14.236 13.325 o
-7 8 2 5.107 14.075 5.712 141.028 o
-7 8 3 0.888 2.855 4.663 236.655 o
-7 8 4 6.168 -0.229 4.278 255.399 o
-7 8 5 1.726 8.524 6.832 109.163 o
-7 8 6 8.170 7.615 5.601 146.133 o
-7 8 7 34.862 45.436 9.098 48.271 o
-7 9 1 6.032 4.139 5.552 156.156 o
-7 9 2 97.379 87.895 8.605 34.635 o
-7 9 3 281.101 289.144 14.088 9.755 o
-7 9 4 8.641 6.861 4.305 223.721 o
-7 9 5 9.270 7.325 4.109 235.830 o
-7 9 6 2.080 0.283 8.283 77.481 o
-7 9 7 34.238 43.728 10.056 41.726 o
-7 10 1 143.509 132.608 10.084 22.871 o
-7 10 2 59.804 74.973 8.164 45.305 o
-7 10 3 23.866 24.741 5.760 106.353 o
-7 10 4 7.001 10.996 4.816 186.127 o
-7 10 5 32.309 43.332 6.670 75.483 o
-7 10 6 60.556 82.452 11.068 30.349 o
-7 10 7 94.826 99.209 12.203 23.171 o
-7 11 1 101.591 116.339 9.520 29.059 o
-7 11 2 7.670 10.694 5.119 167.328 o
-7 11 3 6.758 12.190 5.094 169.101 o
-7 11 4 8.522 8.547 4.962 176.584 o
-7 11 5 276.567 264.708 13.945 10.199 o
-7 11 6 58.715 74.998 10.912 31.581 o
-7 12 1 6.688 15.466 6.767 102.765 o
-7 12 2 0.718 -1.650 4.821 228.851 o
-7 12 3 2.677 3.540 4.847 211.357 o
-7 12 4 30.166 34.474 6.206 87.108 o
-7 12 5 3.657 -3.722 5.451 171.924 o
-7 12 6 201.133 262.510 18.949 8.870 o
-7 13 1 35.746 26.643 7.482 67.179 o
-7 13 2 62.932 67.586 13.021 24.341 o
-7 13 3 1.320 3.470 6.176 136.461 o
-7 13 4 4.757 14.784 5.597 146.000 o
-7 13 5 398.139 483.571 30.576 3.391 o
-7 13 6 10.528 12.286 7.304 88.243 o
-7 14 1 32.139 39.543 6.728 75.849 o
-7 14 2 144.868 130.757 17.061 12.674 o
-7 14 3 3.036 6.898 10.686 46.039 o
-7 14 4 2.193 6.490 4.886 204.664 o
-7 14 5 767.584 892.366 42.726 1.460 o
-7 15 1 133.046 151.521 11.314 20.640 o
-7 15 2 4.006 2.397 6.956 106.255 o
-7 15 3 10.853 11.764 5.877 127.384 o
-7 15 4 3.724 21.602 9.995 50.573 o
-7 15 5 338.721 389.712 33.346 3.355 o
-7 16 1 10.504 6.813 5.580 143.501 o
-7 16 2 32.315 34.535 8.687 53.913 o
-7 16 3 2.669 3.590 8.633 70.458 o
-7 16 4 22.445 33.761 8.398 60.160 o
-7 17 1 204.156 200.215 23.258 7.086 o
-7 17 2 27.874 13.448 6.080 100.516 o
-7 17 3 0.652 25.037 8.624 67.024 o
-7 17 4 65.447 85.043 11.877 26.937 o
-7 18 1 0.104 -2.272 5.574 173.325 o
-7 18 2 5.115 -8.206 6.803 110.964 o
-7 18 3 16.557 2.601 6.127 117.539 o
-7 19 1 23.919 27.161 7.445 73.271 o
-7 19 2 61.957 58.345 14.161 21.651 o
-6 0 2 14.150 10.847 5.526 135.812 o
-6 0 4 182.377 144.040 11.459 17.736 o
-6 0 6 630.903 576.285 22.360 3.227 o
-6 1 1 39.175 54.520 7.886 56.112 o
-6 1 2 50.084 38.178 5.427 83.030 o
-6 1 3 4.758 4.995 4.407 237.180 o
-6 1 4 73.757 64.937 5.970 57.566 o
-6 1 5 45.834 45.309 3.979 105.863 o
-6 1 6 1.254 -0.612 2.456 817.465 o
-6 1 7 39.546 43.208 5.172 93.471 o
-6 1 8 133.447 139.788 26.952 6.307 o
-6 2 1 320.136 337.512 13.520 8.733 o
-6 2 2 210.512 207.163 10.933 15.424 o
-6 2 3 114.161 111.346 7.937 32.590 o
-6 2 4 73.888 63.474 5.008 65.180 o
-6 2 5 156.558 147.258 6.985 26.946 o
-6 2 6 48.145 38.791 3.748 110.936 o
-6 2 7 27.194 28.540 5.007 118.996 o
-6 2 8 0.530 -1.371 7.868 86.785 o
-6 3 1 445.412 441.539 15.476 5.751 o
-6 3 2 205.136 226.157 11.445 14.763 o
-6 3 3 207.438 182.418 13.604 13.491 o
-6 3 4 779.767 694.197 19.195 2.677 o
-6 3 5 95.837 69.007 5.556 51.404 o
-6 3 6 75.915 67.917 5.601 58.764 o
-6 3 7 98.735 102.863 23.844 8.216 o
-6 3 8 47.579 45.763 8.088 53.053 o
-6 4 1 130.408 136.842 9.132 25.862 o
-6 4 2 574.527 538.723 20.806 3.715 o
-6 4 3 71.287 77.268 7.209 47.983 o
-6 4 4 6.716 10.911 4.188 232.823 o
-6 4 5 45.732 35.099 4.514 102.690 o
-6 4 6 437.732 388.556 12.335 6.782 o
-6 4 7 8.060 5.050 5.499 153.585 o
-6 4 8 26.939 14.006 6.868 84.917 o
-6 5 1 162.659 150.448 11.500 18.579 o
-6 5 2 2341.100 2286.800 45.465 0.372 o
-6 5 3 1384.000 1417.090 28.489 0.950 o
-6 5 4 1313.970 1156.360 27.993 1.113 o
-6 5 5 9.342 12.572 4.237 213.830 o
-6 5 6 6.942 5.615 4.300 234.753 o
-6 5 7 0.050 1.117 4.967 216.223 o
-6 5 8 0.332 -1.138 5.105 205.809 o
-6 6 1 1058.330 1074.560 30.192 1.378 o
-6 6 2 453.695 469.112 19.707 4.801 o
-6 6 3 4.423 11.331 4.130 248.580 o
-6 6 4 1875.840 1788.080 32.644 0.587 o
-6 6 5 27.258 21.265 3.822 163.460 o
-6 6 6 82.240 84.080 7.279 43.882 o
-6 6 7 61.224 68.085 22.159 9.949 o
-6 6 8 6.535 4.934 5.025 183.549 o
-6 7 1 700.603 724.426 24.847 2.557 o
-6 7 2 1011.420 1005.440 23.817 1.632 o
-6 7 3 1924.750 1905.880 33.889 0.547 o
-6 7 4 151.677 165.391 18.327 10.988 o
-6 7 5 4.171 3.388 2.816 508.489 o
-6 7 6 0.047 1.119 5.427 181.482 o
-6 7 7 128.625 113.972 12.257 20.363 o
-6 7 8 62.533 64.696 19.721 12.264 o
-6 8 1 17.187 22.461 5.856 112.741 o
-6 8 2 300.566 288.655 12.963 9.875 o
-6 8 3 493.425 440.343 15.850 5.239 o
-6 8 4 46.353 44.023 5.796 78.582 o
-6 8 5 95.205 82.559 5.957 47.405 o
-6 8 6 24.580 38.274 7.898 64.348 o
-6 8 7 2.805 6.577 11.736 38.385 o
-6 8 8 38.151 39.604 8.509 53.107 o
-6 9 1 417.907 397.177 15.151 6.358 o
-6 9 2 10.338 6.751 4.125 230.781 o
-6 9 3 126.070 138.625 9.522 25.316 o
-6 9 4 0.561 0.457 3.802 364.116 o
-6 9 5 145.137 152.629 8.057 25.831 o
-6 9 6 2.916 -8.079 6.358 129.213 o
-6 9 7 3.034 1.303 5.220 186.503 o
-6 9 8 28.691 29.874 8.312 59.612 o
-6 10 1 792.941 763.692 21.258 2.431 o
-6 10 2 949.341 922.070 23.740 1.808 o
-6 10 3 101.951 111.193 8.793 31.604 o
-6 10 4 252.895 238.875 13.330 11.477 o
-6 10 5 10.642 9.532 4.274 212.044 o
-6 10 6 2.181 -2.853 6.276 133.605 o
-6 10 7 0.014 0.058 5.934 153.113 o
-6 10 8 0.032 11.433 6.163 132.839 o
-6 11 1 518.260 528.087 18.127 4.385 o
-6 11 2 13.821 21.575 8.398 65.634 o
-6 11 3 64.230 58.994 7.183 52.999 o
-6 11 4 8.560 3.331 4.960 184.042 o
-6 11 5 2.888 -1.863 4.188 286.107 o
-6 11 6 17.711 7.170 5.572 131.356 o
-6 11 7 378.982 420.555 34.385 3.066 o
-6 12 1 325.993 321.282 14.154 8.532 o
-6 12 2 159.953 147.047 10.002 21.214 o
-6 12 3 92.265 90.163 8.278 36.586 o
-6 12 4 26.345 26.008 5.593 106.954 o
-6 12 5 30.364 20.376 9.417 49.734 o
-6 12 6 8.545 26.644 7.741 76.814 o
-6 12 7 70.708 83.799 11.302 28.398 o
-6 13 1 1.328 4.889 4.257 271.886 o
-6 13 2 62.809 55.325 6.992 55.576 o
-6 13 3 24.536 38.081 6.242 89.391 o
-6 13 4 76.402 69.816 7.456 46.124 o
-6 13 5 3.763 3.798 6.253 129.389 o
-6 13 6 19.670 16.492 6.322 101.248 o
-6 13 7 35.074 53.254 10.232 39.675 o
-6 14 1 26.623 5.981 5.593 118.709 o
-6 14 2 683.897 660.592 21.045 2.960 o
-6 14 3 16.722 19.152 7.560 77.445 o
-6 14 4 38.241 44.543 8.324 54.000 o
-6 14 5 1.060 0.383 6.659 120.095 o
-6 14 6 5.280 -1.416 6.060 137.833 o
-6 14 7 808.580 960.719 36.201 1.595 o
-6 15 1 589.006 551.169 23.608 3.335 o
-6 15 2 7.167 5.608 10.647 45.731 o
-6 15 3 136.449 143.621 23.829 7.698 o
-6 15 4 13.687 22.590 12.645 31.408 o
-6 15 5 27.343 26.394 7.730 67.823 o
-6 15 6 2.895 -2.304 6.359 129.191 o
-6 16 1 13.582 7.437 8.646 65.119 o
-6 16 2 83.280 64.015 9.107 36.720 o
-6 16 3 0.204 -4.216 9.478 59.980 o
-6 16 4 16.972 19.305 6.900 89.498 o
-6 16 5 7.563 4.698 6.015 132.389 o
-6 16 6 11.247 10.947 6.649 103.702 o
-6 17 1 99.448 91.045 19.345 11.764 o
-6 17 2 20.068 40.686 9.102 52.595 o
-6 17 3 129.950 131.969 13.242 18.088 o
-6 17 4 7.392 7.820 7.593 85.788 o
-6 17 5 0.057 3.589 6.921 110.660 o
-6 18 1 14.626 8.608 5.863 124.749 o
-6 18 2 20.754 15.972 6.526 95.811 o
-6 18 3 85.038 94.190 12.073 24.401 o
-6 18 4 0.452 -9.058 7.867 86.866 o
-6 18 5 18.112 26.907 8.055 67.401 o
-6 19 1 88.962 94.297 9.296 32.798 o
-6 19 2 24.660 38.358 7.093 75.105 o
-6 19 3 0.013 9.133 7.792 85.882 o
-6 19 4 73.424 74.566 9.035 37.827 o
-6 19 5 9.541 3.945 9.245 59.411 o
-6 20 1 40.362 51.633 9.019 46.847 o
-6 20 2 483.569 511.303 20.503 4.337 o
-6 20 3 263.083 266.356 13.299 10.866 o
-6 20 4 90.899 103.107 10.372 28.378 o
-6 21 1 3.928 6.730 5.269 173.447 o
-6 21 2 91.190 146.764 12.401 21.376 o
-6 21 3 193.932 184.935 13.226 14.280 o
-6 22 1 243.268 283.719 15.760 9.717 o
-6 22 2 97.604 153.776 12.199 21.164 o
-5 0 2 788.881 733.883 22.087 2.444 o
-5 0 4 91.856 93.078 6.748 43.093 o
-5 0 6 55.626 60.380 5.641 69.906 o
-5 0 8 253.502 263.366 20.449 7.440 o
-5 1 1 289.230 316.710 11.714 10.398 o
-5 1 2 26.586 27.436 3.929 153.737 o
-5 1 3 217.848 234.137 10.064 15.281 o
-5 1 4 24.185 20.532 2.537 233.989 o
-5 1 5 20.178 24.067 2.892 226.342 o
-5 1 6 165.690 162.097 6.081 26.583 o
-5 1 7 106.461 127.347 7.199 34.898 o
-5 1 8 38.187 45.226 9.683 43.315 o
-5 2 1 580.819 587.432 16.617 3.977 o
-5 2 2 53.158 58.556 9.743 39.025 o
-5 2 3 2.426 2.868 3.329 420.171 o
-5 2 4 632.943 631.680 17.723 3.482 o
-5 2 5 0.090 2.072 2.444 831.767 o
-5 2 6 154.275 148.939 6.410 28.206 o
-5 2 7 8.272 13.848 3.367 293.142 o
-5 2 8 0.035 1.386 4.091 316.004 o
-5 3 1 87.618 66.396 7.467 43.723 o
-5 3 2 13.151 12.975 4.191 201.446 o
-5 3 3 531.178 555.438 15.608 4.514 o
-5 3 4 27.863 23.260 3.524 170.453 o
-5 3 5 83.330 80.835 5.382 54.732 o
-5 3 6 68.255 58.376 4.880 70.689 o
-5 3 7 153.612 156.307 9.052 22.984 o
-5 3 8 536.470 530.459 21.740 3.824 o
-5 4 1 30.052 35.316 5.726 95.691 o
-5 4 2 36.453 39.575 8.999 49.394 o
-5 4 3 260.191 247.406 12.714 11.550 o
-5 4 4 174.210 173.609 7.495 22.949 o
-5 4 5 12.792 3.040 3.574 277.735 o
-5 4 6 350.315 347.202 10.639 9.056 o
-5 4 7 15.877 14.114 5.211 142.032 o
-5 4 8 174.883 171.912 12.940 15.582 o
-5 5 1 607.176 667.990 21.166 3.237 o
-5 5 2 1166.730 1075.960 27.274 1.310 o
-5 5 3 26.422 30.914 4.705 126.573 o
-5 5 4 1688.500 1644.070 28.560 0.710 o
-5 5 5 1320.870 1343.400 28.138 1.028 o
-5 5 6 1727.090 1620.760 23.794 0.721 o
-5 5 7 3.622 5.611 4.974 194.859 o
-5 5 8 10.315 4.923 5.051 171.639 o
-5 6 1 12.831 12.530 4.484 185.641 o
-5 6 2 4.166 4.311 3.200 410.817 o
-5 6 3 931.843 882.818 20.332 1.981 o
-5 6 4 2356.160 2257.190 34.497 0.395 o
-5 6 5 1099.150 1057.580 18.770 1.558 o
-5 6 6 301.381 295.833 15.350 8.709 o
-5 6 7 32.830 37.568 7.019 71.968 o
-5 6 8 3.848 16.376 6.260 120.537 o
-5 7 1 160.286 173.046 11.439 18.171 o
-5 7 2 16.253 15.817 4.050 193.795 o
-5 7 3 52.894 42.190 5.293 81.331 o
-5 7 4 3.066 4.919 3.727 328.589 o
-5 7 5 859.611 851.159 16.710 2.306 o
-5 7 6 1204.960 1246.050 34.319 1.079 o
-5 7 7 15.936 13.536 6.188 110.075 o
-5 7 8 47.100 60.844 17.212 16.022 o
-5 8 1 24.559 25.719 4.820 130.365 o
-5 8 2 138.276 132.342 8.295 27.167 o
-5 8 3 734.487 714.589 18.712 2.823 o
-5 8 4 354.658 357.129 13.303 8.021 o
-5 8 5 541.920 522.618 12.977 4.863 o
-5 8 6 31.482 29.041 13.640 25.845 o
-5 8 7 133.639 142.682 12.619 18.637 o
-5 8 8 8.150 13.737 6.774 102.018 o
-5 9 1 544.144 532.995 16.216 4.430 o
-5 9 2 7.578 7.030 4.126 243.591 o
-5 9 3 807.628 785.932 19.995 2.415 o
-5 9 4 74.213 78.712 8.573 39.568 o
-5 9 5 237.045 228.332 8.739 15.616 o
-5 9 6 73.623 70.683 9.122 37.709 o
-5 9 7 19.144 12.642 5.603 124.095 o
-5 9 8 0.130 -5.999 5.680 166.874 o
-5 10 1 7.874 11.969 4.181 225.569 o
-5 10 2 299.628 311.485 12.765 9.731 o
-5 10 3 1014.430 1002.690 23.026 1.648 o
-5 10 4 593.898 555.431 17.079 3.949 o
-5 10 5 0.366 -3.581 3.956 341.079 o
-5 10 6 131.102 149.373 12.562 18.688 o
-5 10 7 9.662 21.262 6.795 96.830 o
-5 10 8 4.705 6.849 6.119 131.021 o
-5 11 1 3918.210 3821.630 49.653 0.152 o
-5 11 2 1023.120 1013.400 41.990 1.185 o
-5 11 3 0.673 2.290 4.080 308.687 o
-5 11 4 325.086 325.434 11.615 9.491 o
-5 11 5 0.082 -2.469 4.321 288.368 o
-5 11 6 3.774 1.931 5.364 174.360 o
-5 11 7 10.462 13.112 7.147 91.399 o
-5 11 8 4.771 5.680 5.985 137.224 o
-5 12 1 975.163 980.288 23.334 1.723 o
-5 12 2 1650.120 1664.060 31.180 0.709 o
-5 12 3 1198.770 1167.100 22.633 1.296 o
-5 12 4 289.892 281.283 11.087 11.159 o
-5 12 5 251.533 258.608 13.216 11.319 o
-5 12 6 16.608 16.502 4.808 154.579 o
-5 12 7 54.385 72.811 10.060 36.062 o
-5 12 8 0.036 -0.715 9.331 61.935 o
-5 13 1 882.306 840.492 21.941 2.083 o
-5 13 2 2.031 2.557 3.474 397.426 o
-5 13 3 20.658 20.219 5.095 132.537 o
-5 13 4 238.891 225.943 12.560 12.617 o
-5 13 5 0.858 8.702 5.905 144.829 o
-5 13 6 9.155 7.269 5.240 161.581 o
-5 13 7 6.398 9.385 5.687 144.013 o
-5 13 8 27.664 25.720 11.193 37.190 o
-5 14 1 60.062 75.383 8.622 42.461 o
-5 14 2 227.493 179.177 10.862 15.358 o
-5 14 3 41.002 29.881 6.619 75.059 o
-5 14 4 765.508 697.163 48.078 1.374 o
-5 14 5 95.044 98.096 16.372 15.337 o
-5 14 6 3.531 2.885 5.770 151.703 o
-5 14 7 3.039 2.834 5.129 190.365 o
-5 15 1 2135.050 1927.820 35.556 0.479 o
-5 15 2 0.050 2.418 4.567 251.730 o
-5 15 3 450.914 380.540 19.296 5.236 o
-5 15 4 0.140 4.252 5.408 178.189 o
-5 15 5 0.356 3.930 5.758 157.690 o
-5 15 6 14.241 9.333 5.534 136.610 o
-5 15 7 43.245 45.877 8.875 47.916 o
-5 16 1 200.446 165.910 10.679 17.182 o
-5 16 2 146.634 117.277 11.154 21.167 o
-5 16 3 144.931 102.156 10.710 22.701 o
-5 16 4 54.695 48.209 8.215 49.660 o
-5 16 5 3.231 8.169 7.207 97.562 o
-5 16 6 11.749 8.735 6.071 121.570 o
-5 16 7 3.410 9.943 6.851 106.213 o
-5 17 1 38.580 24.291 5.237 102.493 o
-5 17 2 56.309 41.493 7.647 54.715 o
-5 17 3 77.262 76.646 13.888 20.986 o
-5 17 4 24.827 26.481 6.758 84.072 o
-5 17 5 11.243 6.911 7.643 82.674 o
-5 17 6 5.231 16.424 6.747 104.225 o
-5 18 1 74.686 78.472 12.655 24.167 o
-5 18 2 134.847 138.165 10.116 23.285 o
-5 18 3 0.114 6.369 4.449 253.299 o
-5 18 4 15.819 17.870 5.586 125.645 o
-5 18 5 204.382 224.055 16.858 10.439 o
-5 18 6 3.096 1.289 7.314 97.722 o
-5 19 1 58.486 43.392 6.577 63.301 o
-5 19 2 0.084 -5.093 4.394 278.812 o
-5 19 3 69.228 59.798 9.787 36.119 o
-5 19 4 59.135 61.181 7.299 53.409 o
-5 19 5 8.991 14.907 13.338 29.068 o
-5 19 6 39.441 33.704 10.700 37.788 o
-5 20 1 36.891 35.609 6.889 72.081 o
-5 20 2 20.875 21.395 5.449 120.288 o
-5 20 3 132.877 130.795 10.415 23.129 o
-5 20 4 587.888 653.759 22.400 3.241 o
-5 20 5 378.963 452.359 24.397 4.508 o
-5 21 1 66.369 63.329 6.772 54.634 o
-5 21 2 2.951 5.061 5.063 191.723 o
-5 21 3 23.701 33.926 6.450 87.785 o
-5 21 4 23.173 25.660 9.902 46.711 o
-5 21 5 17.246 8.137 10.391 45.708 o
-5 22 1 39.869 48.441 6.094 77.334 o
-5 22 2 17.500 10.602 5.020 150.000 o
-5 22 3 90.844 121.184 10.194 27.974 o
-5 22 4 149.555 232.303 25.812 6.350 o
-5 23 1 0.000 3.512 6.355 130.991 o
-5 23 2 10.333 12.222 5.706 134.098 o
-5 23 3 26.307 19.180 7.573 72.198 o
-5 24 1 13.235 31.068 8.155 67.230 o
-4 0 2 509.945 514.692 16.603 4.692 o
-4 0 4 689.083 636.577 18.541 3.159 o
-4 0 6 32.914 38.335 4.224 123.201 o
-4 1 1 1557.130 1671.400 25.301 0.787 o
-4 1 2 687.694 725.874 19.548 2.923 o
-4 1 3 11.683 13.433 2.763 332.071 o
-4 1 4 18.765 19.937 2.982 238.669 o
-4 1 5 38.818 38.429 3.365 133.072 o
-4 1 6 2.830 3.098 2.570 627.382 o
-4 1 7 9.409 14.127 3.264 294.193 o
-4 2 1 2895.390 3304.820 47.370 0.236 o
-4 2 2 10.832 7.144 4.012 236.741 o
-4 2 3 1645.920 1692.640 22.355 0.750 o
-4 2 4 124.563 136.616 5.456 35.920 o
-4 2 5 111.934 116.946 5.108 41.804 o
-4 2 6 415.461 419.124 9.634 7.440 o
-4 2 7 22.436 12.121 2.851 248.355 o
-4 2 8 71.248 71.992 10.971 30.122 o
-4 3 1 384.424 436.506 15.256 6.497 o
-4 3 2 259.438 295.195 12.350 11.129 o
-4 3 3 20.925 38.809 4.211 144.229 o
-4 3 4 187.922 173.637 6.050 23.631 o
-4 3 5 137.370 127.961 5.226 34.907 o
-4 3 6 545.681 543.456 10.894 4.965 o
-4 3 7 0.025 -0.407 3.364 476.088 o
-4 3 8 20.889 20.970 7.583 74.355 o
-4 4 1 13.422 13.203 8.021 73.148 o
-4 4 2 36.504 41.067 4.518 109.912 o
-4 4 3 181.501 230.904 9.249 18.064 o
-4 4 4 53.202 48.568 3.795 98.498 o
-4 4 5 212.381 192.822 7.091 19.607 o
-4 4 6 58.841 59.000 4.133 84.349 o
-4 4 7 12.629 12.943 4.772 170.045 o
-4 4 8 388.244 398.306 25.616 4.384 o
-4 5 1 80.292 90.196 7.317 43.418 o
-4 5 2 46.036 43.999 4.721 94.392 o
-4 5 3 82.257 103.494 6.442 45.683 o
-4 5 4 607.642 588.315 12.251 4.195 o
-4 5 5 79.060 73.819 4.620 62.909 o
-4 5 6 261.549 257.521 9.072 13.656 o
-4 5 7 342.485 360.983 17.453 6.865 o
-4 5 8 877.768 854.504 38.991 1.484 o
-4 6 1 334.500 330.553 13.635 8.490 o
-4 6 2 45.664 43.079 4.587 97.327 o
-4 6 3 228.026 255.277 9.768 14.605 o
-4 6 4 181.373 182.379 6.987 22.623 o
-4 6 5 292.867 276.154 8.403 12.499 o
-4 6 6 1841.050 1891.720 29.289 0.594 o
-4 6 7 2180.810 2283.330 46.706 0.397 o
-4 6 8 234.674 270.046 22.556 6.758 o
-4 7 1 62.526 46.672 4.929 77.437 o
-4 7 2 50.986 63.033 5.336 75.110 o
-4 7 3 12.281 16.568 3.771 225.865 o
-4 7 4 12.691 10.266 2.398 383.003 o
-4 7 5 200.492 205.717 6.626 20.486 o
-4 7 6 905.595 950.386 28.299 1.722 o
-4 7 7 8.414 9.554 6.232 120.002 o
-4 7 8 1269.740 1289.260 50.552 0.805 o
-4 8 1 166.761 168.384 8.392 22.462 o
-4 8 2 574.757 493.806 12.334 4.782 o
-4 8 3 939.687 963.296 17.535 1.955 o
-4 8 4 262.667 274.666 18.183 8.241 o
-4 8 5 997.109 980.253 15.950 1.855 o
-4 8 6 41.700 41.466 5.462 87.691 o
-4 8 7 372.193 403.958 19.434 5.786 o
-4 8 8 9.604 28.049 9.468 53.506 o
-4 9 1 10.170 19.344 3.975 214.806 o
-4 9 2 461.165 444.717 11.961 6.198 o
-4 9 3 352.968 366.785 12.290 8.287 o
-4 9 4 135.416 121.762 7.293 30.592 o
-4 9 5 372.984 365.829 9.407 8.752 o
-4 9 6 169.674 152.579 11.547 18.066 o
-4 9 7 102.422 112.452 12.960 20.577 o
-4 9 8 72.080 62.208 13.160 23.522 o
-4 10 1 536.558 502.968 12.755 5.018 o
-4 10 2 488.015 430.206 13.699 5.690 o
-4 10 3 164.095 172.335 15.167 13.514 o
-4 10 4 3.078 6.049 3.495 359.502 o
-4 10 5 295.163 272.286 14.999 9.199 o
-4 10 6 3.082 3.708 5.457 168.435 o
-4 10 7 55.996 53.408 7.582 53.435 o
-4 10 8 0.377 -6.809 8.213 79.770 o
-4 11 1 1.307 2.425 3.526 397.293 o
-4 11 2 260.377 265.764 11.043 12.314 o
-4 11 3 2982.320 2776.820 63.671 0.233 o
-4 11 4 2272.150 2217.740 44.096 0.393 o
-4 11 5 963.355 984.180 42.106 1.246 o
-4 11 6 350.049 363.375 17.913 6.624 o
-4 11 7 30.001 32.444 7.183 72.520 o
-4 12 1 11.205 9.853 10.472 46.031 o
-4 12 2 497.392 512.143 19.355 4.409 o
-4 12 3 331.185 302.836 19.504 6.684 o
-4 12 4 462.642 446.609 19.099 4.921 o
-4 12 5 970.589 982.281 29.470 1.567 o
-4 12 6 193.944 189.922 13.854 13.582 o
-4 12 7 108.986 109.739 11.044 24.518 o
-4 13 1 4.456 3.583 3.434 368.321 o
-4 13 2 318.037 306.777 25.689 5.032 o
-4 13 3 1552.340 1546.540 36.215 0.748 o
-4 13 4 315.524 313.947 17.627 7.450 o
-4 13 5 153.066 153.163 14.748 14.641 o
-4 13 6 905.537 901.062 29.829 1.713 o
-4 13 7 5.559 11.925 10.030 50.928 o
-4 14 1 113.085 116.202 11.982 21.829 o
-4 14 2 71.912 74.053 8.622 40.210 o
-4 14 3 486.807 492.464 20.539 4.370 o
-4 14 4 312.698 263.882 16.132 8.453 o
-4 14 5 149.231 122.514 14.011 16.295 o
-4 14 6 165.311 168.683 13.491 15.387 o
-4 14 7 57.688 68.634 13.376 23.654 o
-4 15 1 28.620 19.152 5.525 109.911 o
-4 15 2 384.503 308.880 16.131 7.062 o
-4 15 3 1939.180 1663.000 42.997 0.541 o
-4 15 4 9.615 7.450 5.239 160.396 o
-4 15 5 19.256 24.721 6.661 90.599 o
-4 15 6 29.848 40.972 8.040 60.174 o
-4 15 7 113.800 146.215 18.420 11.856 o
-4 16 1 2.196 4.178 4.069 291.417 o
-4 16 2 34.041 15.241 4.434 134.783 o
-4 16 3 104.644 111.596 10.846 25.309 o
-4 16 4 40.066 27.927 6.561 77.006 o
-4 16 5 383.693 351.064 14.325 7.310 o
-4 16 6 6.531 0.609 5.455 164.044 o
-4 16 7 0.160 4.034 9.957 53.864 o
-4 17 1 268.259 271.668 14.753 9.872 o
-4 17 2 5.157 9.466 4.411 224.660 o
-4 17 3 44.998 27.358 5.462 90.804 o
-4 17 4 278.153 227.495 11.970 11.782 o
-4 17 5 6.743 14.913 6.304 116.422 o
-4 17 6 94.323 94.468 17.891 13.419 o
-4 17 7 13.285 14.395 9.466 54.362 o
-4 18 1 165.707 145.590 10.586 19.927 o
-4 18 2 42.992 48.874 6.174 74.263 o
-4 18 3 1.561 -0.570 5.210 193.687 o
-4 18 4 40.192 36.299 6.232 79.059 o
-4 18 5 2.149 9.910 6.398 122.067 o
-4 18 6 10.474 2.609 8.494 69.513 o
-4 18 7 127.557 90.398 16.454 14.366 o
-4 19 1 21.998 21.143 5.311 122.988 o
-4 19 2 8.086 15.346 6.376 112.409 o
-4 19 3 11.574 8.125 10.699 44.301 o
-4 19 4 4.995 5.561 3.814 297.802 o
-4 19 5 0.712 -4.920 7.489 95.621 o
-4 19 6 256.956 250.917 25.789 5.568 o
-4 20 1 22.528 20.873 5.815 108.599 o
-4 20 2 108.481 99.776 8.978 30.900 o
-4 20 3 11.932 1.627 4.957 177.015 o
-4 20 4 3.247 1.914 4.319 262.287 o
-4 20 5 160.729 150.433 14.372 14.861 o
-4 20 6 142.073 229.933 25.228 6.645 o
-4 21 1 44.322 52.786 5.929 75.379 o
-4 21 2 0.795 1.093 4.784 229.548 o
-4 21 3 74.760 79.249 9.330 35.861 o
-4 21 4 28.477 29.596 10.164 43.316 o
-4 21 5 65.742 61.768 14.204 21.258 o
-4 22 1 99.935 95.290 9.621 30.184 o
-4 22 2 119.238 98.327 9.174 29.064 o
-4 22 3 66.174 70.845 7.942 45.639 o
-4 22 4 23.891 14.330 6.513 94.123 o
-4 22 5 2.887 12.181 10.043 51.378 o
-4 23 1 53.838 58.405 11.984 28.802 o
-4 23 2 1.735 -0.947 5.255 189.906 o
-4 23 3 43.867 52.685 7.674 56.778 o
-4 23 4 1.231 10.584 6.646 114.390 o
-4 24 1 9.089 9.113 8.613 67.003 o
-4 24 2 1.780 5.678 6.659 116.145 o
-4 24 3 0.564 -3.554 5.560 173.042 o
-4 25 1 191.318 259.225 17.659 9.825 o
-4 25 2 385.631 523.160 24.894 4.190 o
-3 0 2 9.788 25.488 6.506 101.856 o
-3 0 4 1252.400 1341.880 19.872 1.178 o
-3 0 6 68.638 60.923 6.216 58.523 o
-3 1 1 403.249 428.241 10.789 7.323 o
-3 1 2 236.035 269.319 9.735 14.002 o
-3 1 3 0.223 3.488 1.517 1689.680 o
-3 1 4 190.010 198.061 5.028 23.390 o
-3 1 5 599.555 659.841 10.747 4.120 o
-3 1 6 24.035 25.160 2.901 206.288 o
-3 1 7 0.146 3.446 3.187 490.264 o
-3 2 1 373.197 377.639 8.584 8.837 o
-3 2 2 1275.450 1362.330 17.422 1.168 o
-3 2 3 5018.950 5467.380 38.961 0.092 o
-3 2 4 93.967 120.708 3.910 50.749 o
-3 2 5 330.782 329.775 10.572 9.707 o
-3 2 6 20.571 20.477 2.280 270.255 o
-3 2 7 41.548 36.410 4.892 99.701 o
-3 3 1 1219.550 1274.480 28.756 1.135 o
-3 3 2 2166.560 2269.950 27.613 0.449 o
-3 3 3 69.806 60.249 3.224 83.694 o
-3 3 4 131.708 138.443 4.188 37.350 o
-3 3 5 230.110 246.521 5.492 17.887 o
-3 3 6 278.599 285.221 6.728 13.677 o
-3 3 7 1.925 5.632 5.048 195.102 o
-3 3 8 485.161 505.026 26.630 3.526 o
-3 4 1 980.857 1019.700 21.152 1.734 o
-3 4 2 15.105 33.678 3.097 216.381 o
-3 4 3 0.007 -1.828 2.227 1086.480 o
-3 4 4 36.423 38.816 3.037 144.932 o
-3 4 5 95.313 115.024 4.639 48.404 o
-3 4 6 409.998 421.368 8.721 7.690 o
-3 4 7 183.918 190.796 16.204 11.762 o
-3 4 8 422.541 454.506 25.724 4.045 o
-3 5 1 20.708 26.132 5.653 111.849 o
-3 5 2 550.325 575.355 12.179 4.667 o
-3 5 3 57.724 58.444 4.332 83.257 o
-3 5 4 0.522 1.382 1.634 1675.660 o
-3 5 5 116.319 128.585 4.128 42.206 o
-3 5 6 18.711 18.292 4.714 151.958 o
-3 5 7 77.310 76.436 11.360 27.925 o
-3 5 8 67.636 64.454 11.157 30.221 o
-3 6 1 109.086 93.440 7.534 36.240 o
-3 6 2 216.545 205.655 10.790 15.325 o
-3 6 3 77.575 89.828 5.085 57.020 o
-3 6 4 110.760 116.222 4.743 43.402 o
-3 6 5 158.317 157.872 4.559 30.249 o
-3 6 6 135.272 126.503 19.259 10.878 o
-3 6 7 14.178 19.775 6.529 99.866 o
-3 6 8 309.731 350.721 23.868 5.397 o
-3 7 1 273.304 324.559 10.046 11.537 o
-3 7 2 94.377 102.644 6.248 43.560 o
-3 7 3 95.157 87.322 5.459 49.155 o
-3 7 4 73.660 65.944 5.518 60.763 o
-3 7 5 49.878 52.419 5.445 77.964 o
-3 7 6 20.690 20.384 4.755 144.218 o
-3 7 7 537.424 556.838 25.897 3.298 o
-3 8 1 1604.960 1688.690 26.020 0.754 o
-3 8 2 359.088 442.874 20.405 5.502 o
-3 8 3 277.495 257.370 9.238 12.950 o
-3 8 4 192.735 169.672 4.984 24.611 o
-3 8 5 907.082 865.863 15.398 2.201 o
-3 8 6 177.449 188.040 14.359 13.664 o
-3 8 7 288.228 288.997 19.311 7.329 o
-3 9 1 189.815 214.830 8.595 18.780 o
-3 9 2 242.404 239.558 9.162 14.779 o
-3 9 3 304.740 272.773 10.406 11.196 o
-3 9 4 193.478 172.739 7.308 21.585 o
-3 9 5 0.068 3.275 3.151 503.898 o
-3 9 6 191.897 185.252 11.967 15.671 o
-3 9 7 49.094 63.713 10.300 36.321 o
-3 10 1 168.860 131.805 8.709 23.330 o
-3 10 2 9.785 10.672 3.937 239.366 o
-3 10 3 336.473 334.719 17.518 7.081 o
-3 10 4 734.740 654.986 12.634 3.269 o
-3 10 5 292.491 303.294 17.173 8.025 o
-3 10 6 483.528 480.634 19.481 4.588 o
-3 10 7 13.520 21.639 7.769 75.047 o
-3 11 1 239.036 243.988 11.974 12.748 o
-3 11 2 20.679 21.378 4.838 140.293 o
-3 11 3 0.994 -1.003 4.095 313.264 o
-3 11 4 78.108 62.264 6.116 55.372 o
-3 11 5 341.297 330.315 17.064 7.196 o
-3 11 6 1334.940 1338.030 33.833 0.955 o
-3 11 7 1864.480 1850.100 56.408 0.473 o
-3 12 1 48.304 43.185 3.714 108.476 o
-3 12 2 34.282 34.113 5.723 92.541 o
-3 12 3 12.091 8.944 5.335 149.078 o
-3 12 4 395.126 337.930 28.307 4.022 o
-3 12 5 2096.060 1996.530 41.937 0.460 o
-3 12 6 26.774 31.416 9.680 47.109 o
-3 12 7 75.628 67.593 11.347 28.559 o
-3 13 1 1.746 0.092 1.587 1619.130 o
-3 13 2 36.660 27.740 5.539 96.694 o
-3 13 3 0.192 1.854 4.266 288.358 o
-3 13 4 158.478 131.418 10.562 20.925 o
-3 13 5 879.572 962.525 28.879 1.736 o
-3 13 6 731.827 731.101 35.203 1.917 o
-3 13 7 228.865 204.391 19.210 8.747 o
-3 14 1 281.132 278.106 11.091 11.455 o
-3 14 2 201.695 206.234 13.332 13.532 o
-3 14 3 64.184 66.678 7.880 47.050 o
-3 14 4 42.787 32.903 4.762 102.630 o
-3 14 5 512.722 519.441 31.077 2.917 o
-3 14 6 209.253 202.917 19.055 9.144 o
-3 14 7 73.332 96.240 14.791 18.806 o
-3 15 1 11.401 1.272 3.437 310.408 o
-3 15 2 13.742 22.643 4.613 162.690 o
-3 15 3 234.359 222.766 10.641 14.330 o
-3 15 4 233.569 206.005 10.299 15.004 o
-3 15 5 351.767 317.164 12.494 8.702 o
-3 15 6 49.714 34.705 9.919 40.649 o
-3 15 7 108.870 107.834 15.580 15.866 o
-3 16 1 133.589 111.399 7.850 30.104 o
-3 16 2 87.706 86.707 7.402 41.703 o
-3 16 3 23.589 19.737 4.727 140.293 o
-3 16 4 82.970 69.558 6.584 49.521 o
-3 16 5 673.857 623.796 24.571 2.810 o
-3 16 6 4.477 9.234 8.654 68.223 o
-3 16 7 192.139 199.906 20.529 8.565 o
-3 16 8 104.046 106.668 15.895 15.594 o
-3 17 1 8.663 15.154 4.369 202.361 o
-3 17 2 42.916 46.822 5.995 77.256 o
-3 17 3 57.809 81.480 7.061 52.345 o
-3 17 4 33.090 29.700 5.006 110.613 o
-3 17 5 39.404 22.392 10.085 42.527 o
-3 17 6 262.161 240.111 21.841 6.911 o
-3 17 7 24.506 8.800 7.193 82.310 o
-3 18 1 33.719 27.534 4.175 131.937 o
-3 18 2 80.291 52.230 6.109 56.483 o
-3 18 3 227.892 205.997 9.792 15.710 o
-3 18 4 68.589 70.219 6.103 57.567 o
-3 18 5 27.191 38.514 11.441 35.071 o
-3 18 6 0.899 11.863 7.920 81.917 o
-3 18 7 0.085 -7.379 8.394 76.516 o
-3 19 1 269.729 248.146 10.057 12.908 o
-3 19 2 0.309 -0.241 3.116 547.618 o
-3 19 3 3.308 9.187 5.425 163.194 o
-3 19 4 70.828 57.506 5.863 61.149 o
-3 19 5 8.791 29.097 10.465 44.746 o
-3 19 6 6.585 16.438 9.383 56.824 o
-3 19 7 31.547 27.114 10.017 44.023 o
-3 20 1 459.086 396.031 12.862 6.354 o
-3 20 2 48.127 39.865 4.661 95.305 o
-3 20 3 35.688 26.939 4.933 110.791 o
-3 20 4 52.348 49.833 9.615 40.657 o
-3 20 5 6.699 17.447 8.373 69.797 o
-3 20 6 28.789 28.461 11.509 35.133 o
-3 21 1 17.520 11.533 3.470 234.104 o
-3 21 2 3.163 0.941 4.070 296.149 o
-3 21 3 164.026 149.480 9.051 22.401 o
-3 21 4 5.441 24.767 7.437 84.748 o
-3 21 5 27.382 42.322 12.860 28.477 o
-3 21 6 17.092 13.888 9.252 55.623 o
-3 22 1 3.570 3.726 3.240 415.597 o
-3 22 2 19.128 19.039 8.068 68.489 o
-3 22 3 0.325 5.544 4.798 220.785 o
-3 22 4 104.153 99.070 11.993 23.015 o
-3 22 5 12.479 2.775 9.228 58.895 o
-3 23 1 24.039 24.765 5.749 106.431 o
-3 23 2 213.883 192.026 13.539 13.181 o
-3 23 3 111.799 87.528 10.192 27.552 o
-3 23 4 41.558 33.617 13.176 26.569 o
-3 23 5 74.265 89.625 16.835 15.417 o
-3 24 1 80.228 88.933 8.849 36.318 o
-3 24 2 203.907 224.961 16.629 10.596 o
-3 24 3 39.566 61.526 10.584 36.397 o
-3 24 4 25.789 38.233 13.045 28.057 o
-3 25 1 99.525 112.900 13.164 20.316 o
-3 25 2 185.635 264.128 43.857 2.500 o
-3 25 3 141.298 147.478 21.143 9.212 o
-3 26 1 186.132 219.972 17.264 10.571 o
-3 26 2 26.074 50.290 13.348 26.488 o
-2 0 2 131.179 127.940 7.759 29.570 o
-2 0 4 15.758 14.949 2.951 274.075 o
-2 0 6 837.628 891.459 28.034 1.899 o
-2 1 1 1567.660 1499.280 14.514 0.889 o
-2 1 2 1025.690 1055.120 9.465 1.827 o
-2 1 3 19.561 15.268 2.104 310.606 o
-2 1 4 362.835 397.725 6.219 9.382 o
-2 1 5 611.247 647.398 11.328 4.045 o
-2 1 6 31.002 30.145 2.202 195.801 o
-2 1 7 375.994 391.828 13.320 7.403 o
-2 2 1 1930.640 1855.610 21.413 0.595 o
-2 2 2 105.127 83.478 2.649 58.224 o
-2 2 3 751.676 781.034 7.535 3.098 o
-2 2 4 5.085 8.086 1.525 827.281 o
-2 2 5 1192.700 1229.200 12.799 1.381 o
-2 2 6 183.137 180.508 7.945 21.277 o
-2 2 7 67.006 76.378 5.981 57.894 o
-2 3 1 532.950 501.116 6.366 5.712 o
-2 3 2 849.457 880.217 8.791 2.509 o
-2 3 3 1102.460 1156.340 10.290 1.589 o
-2 3 4 1866.970 1892.340 14.702 0.629 o
-2 3 5 570.349 558.971 10.026 4.768 o
-2 3 6 25.268 28.874 2.807 198.193 o
-2 4 1 2093.910 2120.260 18.250 0.506 o
-2 4 2 328.165 321.944 5.230 11.662 o
-2 4 3 152.263 169.354 4.175 30.877 o
-2 4 4 1.999 7.620 1.161 1348.300 o
-2 4 5 2.337 5.710 1.974 860.966 o
-2 4 6 4.854 4.894 4.209 256.134 o
-2 4 7 10.546 11.360 4.582 188.866 o
-2 5 1 286.835 282.691 5.970 13.718 o
-2 5 2 64.520 57.797 2.808 93.205 o
-2 5 3 3.037 3.805 1.246 1417.560 o
-2 5 4 240.713 238.212 4.937 17.813 o
-2 5 5 133.684 119.541 7.752 29.809 o
-2 5 6 4.061 1.550 3.967 300.620 o
-2 5 7 205.200 203.863 13.357 13.432 o
-2 6 1 776.446 790.174 10.694 2.880 o
-2 6 2 66.967 64.954 3.502 81.709 o
-2 6 3 134.863 116.330 3.213 41.225 o
-2 6 4 13.851 12.524 2.397 355.149 o
-2 6 5 42.291 40.252 5.483 87.383 o
-2 6 6 34.128 31.780 6.218 84.974 o
-2 6 7 31.471 36.357 7.179 70.824 o
-2 7 1 165.978 188.579 5.942 25.265 o
-2 7 2 1645.560 1758.540 19.575 0.746 o
-2 7 3 224.366 251.256 6.814 17.168 o
-2 7 4 245.190 253.342 7.679 15.379 o
-2 7 5 1.430 9.914 3.884 299.519 o
-2 7 6 184.121 174.220 13.456 14.601 o
-2 7 7 105.592 112.135 11.371 23.901 o
-2 8 1 2402.760 2563.600 36.999 0.355 o
-2 8 2 135.738 162.051 6.952 28.649 o
-2 8 3 268.878 272.015 7.385 14.040 o
-2 8 4 480.704 518.958 9.867 5.848 o
-2 8 5 50.536 55.233 6.840 61.617 o
-2 8 6 8.010 7.857 5.511 150.278 o
-2 8 7 124.993 133.455 12.552 19.470 o
-2 9 1 286.338 292.740 9.359 11.968 o
-2 9 2 481.933 547.668 16.623 4.777 o
-2 9 3 1200.660 1295.040 20.795 1.246 o
-2 9 4 1.229 4.727 1.864 1055.770 o
-2 9 5 414.059 375.599 12.118 7.259 o
-2 9 6 7.549 15.596 6.852 99.733 o
-2 9 7 63.891 52.115 9.321 40.034 o
-2 10 1 52.630 47.393 5.472 77.485 o
-2 10 2 1109.290 1245.780 49.751 0.907 o
-2 10 3 226.470 199.891 8.158 17.436 o
-2 10 4 63.961 66.609 3.997 78.909 o
-2 10 5 31.206 26.480 8.130 61.338 o
-2 10 6 197.443 202.924 18.067 9.963 o
-2 10 7 143.373 134.818 13.984 16.320 o
-2 11 1 8.527 6.913 1.158 783.966 o
-2 11 2 43.101 45.081 5.517 84.380 o
-2 11 3 451.353 435.336 16.698 5.494 o
-2 11 4 42.490 42.709 3.563 119.418 o
-2 11 5 2.667 7.049 3.035 447.944 o
-2 11 6 411.730 430.847 27.185 3.924 o
-2 11 7 113.331 104.802 13.227 19.658 o
-2 11 9 989.174 1091.160 49.419 1.028 o
-2 12 1 370.096 428.787 12.462 7.437 o
-2 12 2 7.259 7.874 3.104 364.480 o
-2 12 3 0.121 1.525 1.708 1625.620 o
-2 12 4 18.899 23.078 5.965 107.554 o
-2 12 5 22.938 21.111 5.229 124.084 o
-2 12 6 104.263 104.930 14.595 17.641 o
-2 12 7 1762.200 1714.940 53.957 0.527 o
-2 13 1 435.449 364.148 11.628 7.138 o
-2 13 2 393.229 432.239 9.759 7.673 o
-2 13 3 10.487 6.252 2.009 521.267 o
-2 13 4 3.536 5.310 3.293 394.434 o
-2 13 5 0.667 0.350 3.382 456.412 o
-2 13 6 24.049 4.047 7.448 79.497 o
-2 13 7 152.051 181.330 19.741 9.771 o
-2 14 1 38.693 45.248 4.745 100.710 o
-2 14 2 9.766 10.810 2.555 397.125 o
-2 14 3 98.453 98.239 4.538 50.541 o
-2 14 4 215.658 225.672 9.949 15.682 o
-2 14 5 0.981 -3.324 8.158 80.503 o
-2 14 6 247.365 228.545 21.950 7.077 o
-2 14 7 121.184 123.944 17.618 12.748 o
-2 15 1 5.369 11.923 2.909 393.990 o
-2 15 2 73.563 75.083 4.620 65.333 o
-2 15 3 0.003 1.543 1.354 2471.340 o
-2 15 4 9.039 7.298 2.319 479.444 o
-2 15 5 241.932 234.600 11.897 12.864 o
-2 15 6 16.202 16.472 9.145 56.660 o
-2 15 7 24.788 55.410 13.315 26.511 o
-2 16 1 150.956 135.632 6.668 28.983 o
-2 16 2 67.121 62.870 6.091 59.736 o
-2 16 3 2.382 0.907 3.819 339.899 o
-2 16 4 11.068 8.315 5.669 137.519 o
-2 16 5 113.391 126.807 16.954 13.646 o
-2 16 6 21.043 16.744 8.890 57.948 o
-2 16 7 700.514 700.550 41.105 1.711 o
-2 16 8 61.076 58.884 12.867 25.233 o
-2 17 1 328.497 339.052 10.469 9.690 o
-2 17 2 241.150 221.918 8.332 15.890 o
-2 17 3 52.108 48.979 5.605 75.702 o
-2 17 4 161.361 145.338 10.441 20.452 o
-2 17 5 5.461 8.453 9.343 58.788 o
-2 17 6 22.003 31.369 11.489 35.895 o
-2 17 7 8.774 2.691 8.279 73.688 o
-2 18 1 144.380 112.994 7.901 28.501 o
-2 18 2 301.242 253.375 9.105 12.255 o
-2 18 3 0.384 0.536 4.640 247.127 o
-2 18 4 9.107 7.254 4.385 214.703 o
-2 18 5 55.858 45.529 11.613 30.665 o
-2 18 6 22.524 43.896 13.630 25.979 o
-2 18 7 2.117 -4.298 10.191 51.462 o
-2 19 1 0.809 5.217 2.984 515.843 o
-2 19 2 418.509 381.041 11.518 7.290 o
-2 19 3 661.828 596.512 22.264 3.074 o
-2 19 4 32.263 24.128 6.024 92.904 o
-2 19 5 8.572 8.854 9.359 57.619 o
-2 19 6 169.239 146.929 20.221 9.443 o
-2 19 7 19.690 22.578 12.343 32.260 o
-2 20 1 436.230 340.237 11.276 7.386 o
-2 20 2 473.536 402.759 19.047 5.015 o
-2 20 3 49.534 42.217 7.530 57.963 o
-2 20 4 46.900 43.719 12.382 28.601 o
-2 20 5 27.125 46.901 14.005 24.376 o
-2 20 6 0.119 1.209 8.946 67.119 o
-2 21 1 0.031 4.312 4.152 295.923 o
-2 21 2 0.467 18.103 6.522 114.972 o
-2 21 3 87.404 70.865 9.320 34.615 o
-2 21 4 27.484 31.407 11.749 33.877 o
-2 21 5 184.096 145.814 21.443 8.494 o
-2 21 6 20.665 15.013 10.302 45.117 o
-2 22 1 1.921 -3.557 9.859 54.998 o
-2 22 2 22.352 20.476 12.175 32.909 o
-2 22 3 48.689 41.979 8.078 53.379 o
-2 22 4 8.059 5.168 8.041 77.538 o
-2 22 5 102.939 107.597 19.013 11.874 o
-2 23 1 0.018 3.679 5.152 196.981 o
-2 23 2 32.773 43.538 15.437 20.310 o
-2 23 3 14.833 8.641 5.177 150.748 o
-2 23 4 33.855 5.524 9.835 47.127 o
-2 23 5 52.613 78.179 17.760 14.804 o
-2 24 1 114.399 79.066 10.331 27.318 o
-2 24 2 29.444 44.183 8.444 55.641 o
-2 24 3 46.380 56.694 14.631 21.336 o
-2 24 4 146.644 148.794 20.973 9.245 o
-2 25 1 60.442 50.889 11.551 30.165 o
-2 25 2 1.543 5.255 6.009 141.937 o
-2 25 3 217.370 221.754 25.647 5.977 o
-2 26 1 42.287 44.496 10.299 38.825 o
-2 26 2 0.804 5.551 7.889 84.462 o
-2 26 3 0.002 11.445 11.522 39.844 o
-2 27 1 0.005 0.235 4.998 215.481 o
-2 27 2 94.116 116.765 12.629 21.649 o
-1 0 2 38.659 55.510 5.307 86.862 o
-1 0 4 275.414 267.791 6.900 14.103 o
-1 0 6 0.759 2.702 1.853 1228.590 o
-1 1 1 3541.860 3402.720 18.002 0.197 o
-1 1 2 208.809 210.522 2.837 22.644 o
-1 1 3 35.811 38.509 1.552 179.898 o
-1 1 4 300.024 292.928 4.860 13.358 o
-1 1 5 84.840 78.432 3.170 67.560 o
-1 1 6 191.590 182.689 4.293 24.757 o
-1 2 1 123.408 119.204 2.325 45.700 o
-1 2 2 49.330 61.308 1.710 120.503 o
-1 2 3 1267.570 1201.660 11.089 1.317 o
-1 2 4 22.502 27.073 2.039 249.853 o
-1 2 5 346.152 368.850 7.034 9.966 o
-1 2 6 157.462 158.089 4.440 30.545 o
-1 3 1 329.302 315.019 4.445 11.938 o
-1 3 2 0.055 3.721 0.796 3593.270 o
-1 3 3 117.169 105.927 3.513 46.872 o
-1 3 4 399.306 404.800 6.210 8.500 o
-1 3 5 230.031 235.175 5.265 18.415 o
-1 3 6 602.104 580.178 18.878 3.663 o
-1 4 1 1235.240 1174.660 10.087 1.383 o
-1 4 2 2018.700 1935.320 14.433 0.565 o
-1 4 3 2231.100 2185.470 35.805 0.425 o
-1 4 4 22.046 17.634 1.825 297.762 o
-1 4 5 13.117 13.795 1.802 426.707 o
-1 4 6 10.826 7.763 1.634 567.710 o
-1 4 7 0.996 3.241 3.585 384.211 o
-1 5 1 860.903 839.271 9.641 2.520 o
-1 5 2 2742.020 2777.340 21.694 0.306 o
-1 5 3 106.282 111.360 4.709 45.406 o
-1 5 4 4.159 0.504 2.658 594.500 o
-1 5 5 16.364 15.158 1.515 396.107 o
-1 5 6 13.043 13.597 2.923 302.119 o
-1 6 1 1405.470 1411.670 13.885 1.049 o
-1 6 2 181.947 203.254 4.995 23.972 o
-1 6 3 685.353 727.974 9.693 3.470 o
-1 6 4 21.352 19.468 5.905 108.391 o
-1 6 5 3.524 3.893 1.876 896.471 o
-1 6 6 95.281 82.299 10.709 27.956 o
-1 7 1 79.532 78.657 3.306 69.833 o
-1 7 2 897.371 961.240 19.855 1.985 o
-1 7 3 397.076 384.230 11.204 7.678 o
-1 7 4 704.840 702.370 12.503 3.305 o
-1 7 5 15.307 27.185 6.942 87.010 o
-1 7 6 222.679 219.763 16.978 10.036 o
-1 7 7 37.666 50.871 9.599 43.434 o
-1 7 9 28.729 49.938 12.984 27.603 o
-1 8 1 7.159 13.422 2.073 502.674 o
-1 8 2 1207.340 1256.800 19.753 1.273 o
-1 8 3 806.473 901.226 12.338 2.526 o
-1 8 4 745.284 802.574 9.525 3.020 o
-1 8 5 67.656 84.714 10.996 29.730 o
-1 8 6 104.518 109.474 12.979 20.503 o
-1 8 7 11.887 17.884 6.241 110.663 o
-1 8 9 8.504 3.851 8.329 72.713 o
-1 9 1 2145.610 2316.890 22.287 0.458 o
-1 9 2 1917.220 2116.130 17.960 0.562 o
-1 9 3 746.614 787.424 18.811 2.652 o
-1 9 4 0.679 0.300 1.048 3663.220 o
-1 9 5 1043.420 1090.120 38.812 1.203 o
-1 9 6 163.431 183.363 16.497 12.104 o
-1 9 7 148.997 135.093 15.573 14.110 o
-1 9 8 1.903 2.521 4.661 232.911 o
-1 9 9 39.722 60.434 13.730 24.029 o
-1 10 1 38.107 49.840 2.877 133.893 o
-1 10 2 3253.250 3400.070 26.177 0.217 o
-1 10 3 121.317 126.206 5.496 37.477 o
-1 10 4 936.783 994.351 12.345 2.042 o
-1 10 5 31.496 23.355 2.900 182.408 o
-1 10 6 9.841 16.286 7.683 79.987 o
-1 10 7 0.638 -5.590 6.825 115.086 o
-1 10 8 0.286 5.040 4.879 215.090 o
-1 10 9 21.666 39.121 11.580 34.974 o
-1 11 1 24.748 30.419 2.959 191.108 o
-1 11 2 409.940 398.198 8.694 7.899 o
-1 11 3 76.789 89.146 4.020 64.106 o
-1 11 4 12.378 11.756 2.286 391.845 o
-1 11 5 199.029 181.540 5.932 22.357 o
-1 11 6 35.810 27.774 6.953 73.897 o
-1 11 7 7.610 21.355 5.929 123.397 o
-1 11 8 292.933 332.039 17.941 7.515 o
-1 11 9 429.839 490.379 33.315 2.959 o
-1 12 1 906.306 872.241 11.808 2.285 o
-1 12 2 35.196 37.467 2.768 155.853 o
-1 12 3 204.432 207.666 11.474 15.153 o
-1 12 4 17.885 18.698 2.355 291.524 o
-1 12 5 113.489 116.028 5.609 39.886 o
-1 12 6 1.140 4.603 4.406 257.121 o
-1 12 7 60.670 61.376 8.085 47.279 o
-1 12 8 1.253 -2.339 6.665 119.904 o
-1 12 9 628.774 620.712 37.125 2.081 o
-1 13 1 152.446 148.677 4.920 31.241 o
-1 13 2 433.151 422.480 7.565 7.490 o
-1 13 3 91.281 72.170 4.305 59.559 o
-1 13 4 49.600 56.063 4.184 93.080 o
-1 13 5 0.396 1.448 2.580 753.083 o
-1 13 6 4.486 8.133 4.480 224.761 o
-1 13 7 2.202 11.049 8.285 74.719 o
-1 13 8 14.779 18.491 6.434 102.227 o
-1 14 1 0.259 3.445 1.664 1470.780 o
-1 14 2 144.231 140.331 4.825 33.453 o
-1 14 3 30.296 28.932 3.633 153.243 o
-1 14 4 34.311 27.070 5.208 106.244 o
-1 14 5 0.661 1.272 5.460 177.409 o
-1 14 6 57.138 71.272 11.221 30.735 o
-1 14 7 43.951 60.258 8.702 47.280 o
-1 14 8 213.310 243.064 23.890 6.559 o
-1 15 1 161.752 166.416 7.850 23.871 o
-1 15 2 229.653 233.437 6.484 17.634 o
-1 15 3 98.503 102.843 10.591 26.970 o
-1 15 4 3.611 7.255 2.403 593.482 o
-1 15 5 8.247 7.650 3.990 250.895 o
-1 15 6 66.475 72.509 10.934 30.757 o
-1 15 7 34.584 47.580 13.221 26.415 o
-1 15 8 9.824 10.701 8.998 61.283 o
-1 16 1 992.576 919.837 18.319 1.872 o
-1 16 2 298.080 285.247 7.426 12.600 o
-1 16 3 499.396 460.835 21.763 4.213 o
-1 16 4 327.880 330.261 26.790 4.658 o
-1 16 5 23.755 25.190 9.924 46.469 o
-1 16 6 0.010 -3.195 7.726 90.364 o
-1 16 7 113.763 104.632 17.217 13.617 o
-1 16 8 0.909 -5.150 8.162 80.471 o
-1 17 1 1921.040 1861.940 28.683 0.574 o
-1 17 2 6.733 6.729 2.697 452.439 o
-1 17 3 42.750 35.041 8.665 51.106 o
-1 17 4 177.408 165.857 14.816 13.561 o
-1 17 5 13.001 29.525 11.188 38.975 o
-1 17 6 144.755 182.966 21.112 8.954 o
-1 17 7 36.014 33.541 11.789 32.629 o
-1 17 8 0.361 10.411 8.203 77.238 o
-1 18 1 2452.240 2422.470 45.498 0.342 o
-1 18 2 1231.900 1271.750 31.458 1.088 o
-1 18 3 391.038 398.354 17.119 6.188 o
-1 18 4 254.726 222.758 13.175 11.753 o
-1 18 5 40.770 35.611 10.162 40.625 o
-1 18 6 30.554 50.258 13.600 25.337 o
-1 18 7 1.155 -7.800 8.945 66.974 o
-1 19 1 2236.280 2158.030 43.742 0.407 o
-1 19 2 123.983 141.398 15.075 15.451 o
-1 19 3 70.466 67.076 8.023 44.575 o
-1 19 4 2.283 4.048 8.900 66.456 o
-1 19 5 416.487 385.157 29.975 3.582 o
-1 19 6 47.424 39.149 12.317 29.003 o
-1 19 7 5.809 -3.395 9.789 54.769 o
-1 20 1 131.364 123.956 16.605 13.604 o
-1 20 2 112.517 102.939 9.915 27.459 o
-1 20 3 226.673 180.219 12.240 14.094 o
-1 20 4 561.218 501.024 33.569 2.589 o
-1 20 5 65.054 81.687 16.809 15.846 o
-1 20 6 0.473 0.801 8.315 77.576 o
-1 20 7 1.133 6.398 9.333 60.558 o
-1 21 1 92.638 100.134 9.980 29.593 o
-1 21 2 3.734 1.291 4.847 211.621 o
-1 21 3 93.178 90.121 11.066 26.705 o
-1 21 4 31.004 60.922 14.600 22.079 o
-1 21 5 98.815 99.850 16.834 14.565 o
-1 21 6 43.164 56.083 15.392 19.714 o
-1 22 1 6.258 19.274 6.458 109.845 o
-1 22 2 380.932 362.286 18.571 6.118 o
-1 22 3 1.735 12.940 5.263 171.451 o
-1 22 4 3.761 -3.400 10.030 52.715 o
-1 22 5 67.844 69.407 15.645 17.952 o
-1 22 6 49.939 52.602 15.237 19.845 o
-1 23 1 8.119 0.089 4.954 190.704 o
-1 23 2 19.155 21.698 7.418 77.754 o
-1 23 3 4.047 4.441 14.514 25.263 o
-1 23 4 2.322 17.657 9.409 57.583 o
-1 23 5 5.428 35.346 12.982 30.060 o
-1 24 1 12.108 22.837 7.319 83.391 o
-1 24 2 50.755 74.306 10.074 36.421 o
-1 24 3 111.164 85.829 16.700 14.589 o
-1 24 4 0.059 -7.926 10.944 45.029 o
-1 25 1 57.585 48.370 8.528 46.649 o
-1 25 2 0.337 13.062 6.246 127.959 o
-1 25 3 0.220 19.180 10.911 43.652 o
-1 25 4 12.246 19.430 10.059 48.360 o
-1 26 1 50.986 57.007 11.403 31.439 o
-1 26 2 157.955 167.947 14.533 14.466 o
-1 26 3 116.335 106.494 18.402 12.233 o
-1 27 1 22.770 26.600 7.176 78.243 o
-1 27 2 2.699 0.361 5.597 165.283 o
0 0 2 77.031 103.377 2.709 67.181 o
0 0 4 608.182 609.347 8.313 4.393 o
0 0 6 157.990 149.476 7.126 26.393 o
0 1 1 981.041 988.025 18.274 1.829 o
0 1 2 7264.600 7040.120 44.862 0.049 o
0 1 3 1034.190 975.823 9.550 1.890 o
0 1 4 39.768 39.280 1.469 167.840 o
0 1 5 268.177 266.048 5.450 15.193 o
0 1 6 7.658 10.715 2.478 443.364 o
0 1 9 196.676 192.798 22.448 7.564 o
0 2 1 394.444 398.938 7.844 8.354 o
0 2 2 4312.670 4233.120 41.945 0.129 o
0 2 3 2049.780 2132.930 33.496 0.480 o
0 2 4 9.391 15.068 1.672 504.475 o
0 2 5 44.693 43.590 4.369 101.662 o
0 2 6 31.257 33.499 2.596 177.010 o
0 2 9 160.953 147.779 19.682 9.937 o
0 3 1 185.972 169.977 3.929 26.501 o
0 3 2 421.536 429.746 7.291 7.669 o
0 3 3 66.465 76.784 3.086 80.859 o
0 3 4 219.803 234.226 5.255 19.168 o
0 3 5 6.639 8.019 1.781 667.600 o
0 3 6 95.781 81.376 10.199 29.587 o
0 3 7 3.045 -0.114 3.983 312.674 o
0 3 9 134.187 106.888 18.340 11.918 o
0 4 0 6908.500 6552.520 33.916 0.055 o
0 4 1 990.045 919.144 7.093 2.085 o
0 4 2 1143.710 1122.480 10.776 1.545 o
0 4 3 73.659 66.959 4.482 68.504 o
0 4 4 726.045 701.739 9.507 3.339 o
0 4 5 274.461 252.922 7.638 14.071 o
0 4 6 6.393 12.460 3.347 316.463 o
0 4 7 39.686 36.290 7.569 62.432 o
0 4 8 16.378 21.717 9.786 49.606 o
0 4 9 3.569 8.546 9.721 54.985 o
0 5 1 90.062 92.862 1.991 65.565 o
0 5 2 3479.640 3504.230 28.971 0.195 o
0 5 3 1577.410 1618.620 19.851 0.820 o
0 5 4 345.744 348.392 7.773 10.038 o
0 5 5 229.390 212.298 6.905 17.979 o
0 5 6 0.140 -1.077 4.397 278.068 o
0 5 7 11.566 15.755 5.875 123.635 o
0 5 8 3.316 -4.346 7.399 95.892 o
0 5 9 13.159 23.994 11.444 37.747 o
0 6 0 8187.440 7964.710 42.201 0.039 o
0 6 1 70.342 37.220 1.436 109.400 o
0 6 2 629.103 612.698 7.420 4.276 o
0 6 3 87.674 91.993 3.299 61.836 o
0 6 4 319.925 331.427 7.183 11.188 o
0 6 5 354.290 402.758 9.236 8.802 o
0 6 6 127.012 141.670 13.112 18.204 o
0 6 7 26.179 25.798 6.278 92.329 o
0 6 8 83.999 78.414 13.532 21.376 o
0 6 9 26.966 50.206 13.593 25.599 o
0 7 1 2293.800 2218.130 12.557 0.447 o
0 7 2 11.218 8.709 1.860 503.814 o
0 7 3 3.767 3.870 0.897 1582.560 o
0 7 4 254.004 263.177 10.711 12.782 o
0 7 5 817.250 821.094 21.102 2.295 o
0 7 6 74.023 71.423 7.594 45.715 o
0 7 7 0.512 5.584 7.943 83.510 o
0 7 8 127.581 96.717 14.738 16.628 o
0 7 9 30.523 25.924 11.002 37.886 o
0 8 0 8.385 7.662 1.759 617.023 o
0 8 1 2628.590 2654.770 17.944 0.334 o
0 8 2 42.036 45.195 3.101 126.819 o
0 8 3 663.031 668.902 10.832 3.697 o
0 8 4 32.048 29.962 2.835 172.632 o
0 8 5 0.181 0.897 1.736 1635.890 o
0 8 6 670.989 692.622 21.969 2.886 o
0 8 7 347.378 350.917 16.698 7.099 o
0 8 8 3.986 5.533 4.811 205.635 o
0 8 9 36.297 55.138 13.987 23.644 o
0 9 1 2.380 1.548 1.041 2144.210 o
0 9 2 15.102 14.261 3.404 244.440 o
0 9 3 1768.520 1768.610 21.141 0.678 o
0 9 4 2368.760 2487.880 22.632 0.390 o
0 9 5 224.591 223.914 7.773 17.187 o
0 9 6 250.247 254.309 13.481 11.244 o
0 9 7 195.252 206.381 13.175 13.898 o
0 9 8 161.729 157.333 24.002 7.325 o
0 9 9 20.460 15.459 10.891 40.846 o
0 10 0 91.536 72.643 5.212 54.193 o
0 10 1 669.442 714.433 9.845 3.585 o
0 10 2 1585.910 1682.590 31.918 0.730 o
0 10 3 274.349 281.332 10.859 11.736 o
0 10 4 1044.430 1082.900 17.314 1.650 o
0 10 5 107.460 109.109 5.514 42.452 o
0 10 6 249.077 253.360 13.787 11.094 o
0 10 7 0.095 0.285 4.501 264.878 o
0 10 8 4.513 0.858 5.932 144.057 o
0 10 9 3.300 18.090 9.207 59.610 o
0 11 1 558.348 565.781 11.554 4.701 o
0 11 2 513.405 555.548 15.232 4.690 o
0 11 3 7.029 6.538 2.164 572.200 o
0 11 4 16.571 25.278 2.080 295.156 o
0 11 5 87.089 83.230 7.912 39.798 o
0 11 6 82.922 98.309 9.421 32.889 o
0 11 7 16.176 24.541 6.577 94.922 o
0 11 8 25.731 36.466 7.702 66.676 o
0 11 9 33.565 34.746 10.692 38.630 o
0 12 0 5.189 7.123 2.802 454.380 o
0 12 1 549.387 585.058 12.344 4.620 o
0 12 2 21.351 24.343 4.471 149.310 o
0 12 3 98.528 90.987 4.832 50.437 o
0 12 4 0.210 0.457 1.375 2583.360 o
0 12 5 7.401 6.841 4.780 193.761 o
0 12 6 4.943 2.048 3.840 308.715 o
0 12 7 250.374 255.678 15.347 10.093 o
0 12 8 9.952 20.088 6.498 104.520 o
0 13 1 865.949 852.890 15.916 2.312 o
0 13 2 54.248 53.642 5.655 72.437 o
0 13 3 267.226 274.061 11.202 11.871 o
0 13 4 0.713 0.155 1.606 1836.000 o
0 13 5 0.628 1.631 2.348 874.467 o
0 13 6 0.004 4.252 4.057 309.518 o
0 13 7 0.359 3.678 5.189 193.152 o
0 13 8 25.184 21.022 6.628 88.148 o
0 14 0 273.420 262.274 17.364 8.551 o
0 14 1 183.418 164.862 7.166 22.984 o
0 14 2 1142.680 1148.910 25.611 1.324 o
0 14 3 36.750 33.229 4.730 110.049 o
0 14 4 455.483 481.304 18.724 4.908 o
0 14 5 84.152 80.840 8.217 39.186 o
0 14 6 47.983 50.385 7.146 60.678 o
0 14 7 10.802 11.197 6.633 104.454 o
0 14 8 1.997 0.084 8.262 77.955 o
0 15 1 213.201 202.212 11.206 15.153 o
0 15 2 0.004 2.846 3.912 338.157 o
0 15 3 86.447 87.970 7.681 40.518 o
0 15 4 102.189 108.015 6.005 42.000 o
0 15 5 149.672 148.064 10.589 20.911 o
0 15 6 83.366 79.259 8.574 37.829 o
0 15 7 5.721 5.270 8.939 64.415 o
0 15 8 46.534 39.580 12.539 28.224 o
0 16 0 37.169 43.213 9.618 44.161 o
0 16 1 356.566 337.028 14.887 7.643 o
0 16 2 157.574 154.787 10.237 20.720 o
0 16 3 384.255 381.453 15.161 6.866 o
0 16 4 213.038 221.942 13.195 13.015 o
0 16 5 314.322 314.693 25.146 5.164 o
0 16 6 231.426 230.798 22.396 7.042 o
0 16 7 7.616 -0.207 7.485 90.630 o
0 16 8 1.769 14.890 10.116 50.614 o
0 17 1 63.315 67.571 7.552 49.343 o
0 17 2 2101.760 2062.870 67.835 0.364 o
0 17 3 3619.990 3496.420 53.775 0.173 o
0 17 4 385.006 389.538 27.421 4.102 o
0 17 5 126.399 117.034 16.457 14.012 o
0 17 6 42.988 63.345 12.173 28.863 o
0 17 7 0.158 1.939 8.994 66.264 o
0 18 0 9.612 10.213 7.068 94.979 o
0 18 1 160.676 149.093 11.241 19.120 o
0 18 2 488.076 514.868 19.371 4.459 o
0 18 3 4.090 19.400 6.029 126.206 o
0 18 4 547.577 479.550 31.337 2.850 o
0 18 5 338.597 406.150 29.581 3.902 o
0 18 6 15.419 30.344 12.131 33.336 o
0 18 7 96.265 94.517 16.791 14.770 o
0 19 1 120.193 124.543 13.185 18.856 o
0 19 2 575.089 546.084 22.358 3.532 o
0 19 3 1960.290 2063.400 41.186 0.487 o
0 19 4 463.631 480.529 31.952 3.026 o
0 19 5 247.083 250.155 24.201 6.145 o
0 19 6 291.060 262.133 25.578 5.370 o
0 19 7 53.097 60.218 15.861 18.263 o
0 20 0 577.282 556.394 30.462 2.738 o
0 20 1 80.557 77.368 13.034 22.811 o
0 20 2 65.042 67.462 9.120 39.517 o
0 20 3 187.500 175.751 11.897 16.160 o
0 20 4 89.963 93.277 16.069 16.026 o
0 20 5 28.713 55.097 14.723 22.015 o
0 20 6 221.641 212.175 23.787 6.659 o
0 21 1 271.955 263.510 15.568 9.452 o
0 21 2 11.620 10.720 15.539 21.628 o
0 21 3 281.490 293.327 15.805 8.881 o
0 21 4 247.660 240.911 24.507 6.073 o
0 21 5 145.251 162.375 21.505 8.833 o
0 21 6 28.444 25.983 12.638 29.974 o
0 22 0 81.006 86.674 14.193 19.872 o
0 22 1 76.581 70.210 9.319 36.340 o
0 22 2 58.119 45.038 7.144 57.835 o
0 22 3 60.268 58.893 8.188 47.008 o
0 22 4 183.168 163.073 21.242 8.514 o
0 22 5 7.641 7.090 9.496 56.576 o
0 22 6 4.626 11.834 10.931 43.374 o
0 23 1 77.324 98.621 10.758 28.802 o
0 23 2 28.373 23.983 7.249 74.672 o
0 23 3 0.017 -2.412 8.025 83.752 o
0 23 4 17.807 26.336 11.594 36.137 o
0 23 5 9.226 12.296 10.870 43.043 o
0 24 0 547.403 525.462 32.993 2.641 o
0 24 1 55.605 55.807 8.295 47.837 o
0 24 2 28.120 28.739 6.571 84.316 o
0 24 3 59.972 56.406 15.049 19.740 o
0 24 4 7.050 11.425 9.409 57.121 o
0 25 1 110.764 140.310 12.977 19.304 o
0 25 2 173.370 198.856 15.266 12.756 o
0 25 3 0.855 -17.865 11.311 42.030 o
0 25 4 2.708 -5.404 10.953 44.506 o
0 26 0 679.981 815.034 43.854 1.553 o
0 26 1 22.591 40.994 8.723 55.490 o
0 26 2 20.154 36.504 8.445 59.946 o
0 26 3 37.566 47.027 13.127 26.541 o
0 27 1 75.763 80.138 11.049 28.939 o
0 27 2 237.257 315.372 29.584 4.520 o
0 28 0 709.923 901.929 47.910 1.339 o
1 0 0 3403.960 3169.150 44.525 0.203 o
1 0 2 102269.000 96766.100 581.479 0.000 o
1 0 4 3961.360 4241.080 45.213 0.142 o
1 0 6 372.747 370.089 12.745 7.783 o
1 0 8 29.355 42.506 12.245 30.807 o
1 1 0 4498.290 4324.340 41.114 0.121 o
1 1 1 140.803 161.032 2.683 35.724 o
1 1 2 31462.600 30883.900 137.397 0.003 o
1 1 3 870.724 944.353 7.294 2.371 o
1 1 4 942.204 915.465 9.404 2.178 o
1 1 5 4.560 8.785 2.666 480.807 o
1 1 6 33.948 32.701 4.286 124.456 o
1 1 7 109.357 101.150 10.265 26.903 o
1 1 8 2.906 -2.195 6.207 135.355 o
1 1 9 25.898 5.751 6.268 101.744 o
1 2 0 620.310 590.716 7.085 4.440 o
1 2 1 1287.230 1288.470 8.630 1.258 o
1 2 2 2742.430 2902.750 15.544 0.301 o
1 2 3 62.992 60.703 2.044 99.666 o
1 2 4 2167.390 2188.540 18.096 0.476 o
1 2 5 1355.710 1354.690 15.917 1.107 o
1 2 6 14.570 15.524 2.233 347.670 o
1 2 7 0.001 -3.253 3.085 566.857 o
1 2 8 5.307 -4.190 6.576 118.113 o
1 2 9 4.659 -6.363 6.437 123.843 o
1 3 0 1468.910 1361.350 11.450 1.029 o
1 3 1 644.245 581.561 6.270 4.333 o
1 3 2 5062.200 4840.940 24.669 0.100 o
1 3 3 26.825 39.092 1.824 205.980 o
1 3 4 1326.160 1277.170 19.102 1.145 o
1 3 5 42.114 36.879 2.462 147.043 o
1 3 6 91.673 84.354 7.416 41.030 o
1 3 7 58.253 49.864 5.336 74.683 o
1 3 8 9.997 12.647 8.375 69.382 o
1 3 9 15.704 1.747 6.201 116.803 o
1 4 0 4015.920 3878.140 23.009 0.154 o
1 4 1 1130.430 1051.940 9.102 1.640 o
1 4 2 1382.730 1357.170 9.734 1.116 o
1 4 3 217.394 223.668 4.499 20.280 o
1 4 4 42.251 41.026 2.552 140.556 o
1 4 5 28.460 29.018 3.358 166.850 o
1 4 6 131.256 131.497 14.487 16.169 o
1 4 7 3.620 3.383 3.739 328.899 o
1 4 8 15.648 2.981 6.022 121.854 o
1 4 9 12.345 25.012 8.727 61.344 o
1 5 0 3610.930 3536.530 23.427 0.187 o
1 5 1 0.002 2.479 1.191 2725.730 o
1 5 2 241.342 234.651 3.421 18.672 o
1 5 3 45.884 40.216 3.345 120.193 o
1 5 4 611.650 609.103 11.494 4.156 o
1 5 5 213.429 207.790 13.566 12.920 o
1 5 6 1.525 7.089 4.216 268.553 o
1 5 7 16.836 6.415 4.634 174.654 o
1 5 8 2.512 -1.776 6.246 134.351 o
1 5 9 0.010 6.844 7.514 92.965 o
1 6 0 36.096 33.620 2.118 174.693 o
1 6 1 413.588 341.938 4.279 9.168 o
1 6 2 2804.700 2861.570 19.103 0.294 o
1 6 3 336.139 330.436 6.989 10.780 o
1 6 4 289.778 283.979 7.903 12.710 o
1 6 5 37.297 33.327 3.801 130.231 o
1 6 6 218.764 215.927 15.970 10.827 o
1 6 7 75.124 75.347 8.297 41.125 o
1 6 8 137.461 118.954 13.480 17.665 o
1 6 9 38.950 47.700 9.704 42.790 o
1 7 0 271.522 280.418 5.193 14.789 o
1 7 1 2662.000 2681.610 20.844 0.325 o
1 7 2 867.421 847.787 11.989 2.429 o
1 7 3 301.003 289.295 4.852 13.396 o
1 7 4 41.891 35.301 5.209 94.317 o
1 7 5 26.224 19.240 2.301 238.375 o
1 7 6 9.234 7.463 4.581 199.839 o
1 7 7 408.521 413.977 18.266 5.672 o
1 7 8 48.781 37.250 7.530 59.147 o
1 7 9 14.869 10.331 7.402 84.026 o
1 8 0 3.743 4.109 1.690 980.009 o
1 8 1 871.757 875.827 8.578 2.450 o
1 8 2 1.745 2.253 1.363 1706.030 o
1 8 3 691.737 685.919 7.964 3.621 o
1 8 4 81.530 94.054 7.461 41.973 o
1 8 5 982.273 989.651 16.325 1.868 o
1 8 6 406.696 413.098 17.317 5.904 o
1 8 7 129.648 159.785 11.790 19.763 o
1 8 8 248.512 242.180 16.645 9.525 o
1 8 9 251.035 253.117 22.560 6.683 o
1 9 0 434.885 454.854 7.159 7.257 o
1 9 1 982.092 991.770 9.717 1.984 o
1 9 2 248.740 247.326 4.589 17.210 o
1 9 3 214.747 188.980 5.049 21.510 o
1 9 4 266.405 237.053 11.623 12.214 o
1 9 5 192.877 199.450 7.165 20.735 o
1 9 6 985.697 996.459 27.669 1.583 o
1 9 7 2.529 6.027 4.680 220.785 o
1 9 8 426.328 394.600 21.128 5.011 o
1 9 9 3.800 -3.307 6.617 118.521 o
1 10 0 742.362 766.179 10.288 3.084 o
1 10 1 742.753 751.674 7.327 3.211 o
1 10 2 1.799 3.387 1.433 1481.320 o
1 10 3 147.017 184.757 4.748 29.643 o
1 10 4 320.006 299.298 13.156 9.256 o
1 10 5 545.575 587.474 24.044 3.396 o
1 10 6 11.618 21.396 5.736 124.207 o
1 10 7 21.957 21.577 6.177 100.080 o
1 10 8 5.669 4.691 4.355 238.251 o
1 10 9 3.144 -4.143 6.415 126.657 o
1 11 0 2114.300 2338.380 17.711 0.471 o
1 11 1 686.769 723.040 7.754 3.553 o
1 11 2 10.257 5.997 1.654 607.664 o
1 11 3 124.135 115.212 3.947 42.400 o
1 11 4 3.205 4.362 1.167 1412.470 o
1 11 5 12.668 10.722 6.198 115.133 o
1 11 6 223.861 227.429 19.658 8.416 o
1 11 7 21.299 14.285 5.886 111.892 o
1 11 8 85.295 84.623 8.415 37.718 o
1 12 0 363.705 390.175 7.766 9.106 o
1 12 1 1.198 -1.170 1.245 2577.310 o
1 12 2 2.181 3.855 1.457 1351.460 o
1 12 3 927.043 871.467 12.544 2.214 o
1 12 4 61.455 60.398 3.482 88.393 o
1 12 5 20.651 25.292 5.742 110.088 o
1 12 6 14.122 14.148 10.325 46.271 o
1 12 7 10.222 15.026 6.589 104.335 o
1 12 8 1.693 7.092 4.648 224.826 o
1 13 0 338.877 332.745 7.457 10.527 o
1 13 1 1378.720 1341.530 13.326 1.108 o
1 13 2 130.142 128.364 5.331 35.965 o
1 13 3 73.337 80.112 3.882 69.354 o
1 13 4 430.430 423.351 22.092 4.701 o
1 13 5 93.204 92.974 8.827 34.041 o
1 13 6 81.059 99.758 9.698 32.007 o
1 13 7 13.586 12.691 4.882 162.542 o
1 13 8 9.840 6.340 6.832 102.344 o
1 14 0 398.377 403.712 8.788 8.039 o
1 14 1 196.749 181.759 4.588 23.971 o
1 14 2 46.557 35.837 2.895 130.888 o
1 14 3 93.976 100.747 5.170 48.788 o
1 14 4 508.546 505.794 17.235 4.649 o
1 14 5 75.294 65.760 12.586 24.775 o
1 14 6 188.256 195.663 13.175 14.343 o
1 14 7 46.328 58.341 6.937 61.777 o
1 14 8 56.119 46.713 7.025 59.349 o
1 15 0 42.567 57.980 3.628 107.760 o
1 15 1 226.332 207.221 6.803 18.425 o
1 15 2 51.220 48.197 3.615 103.423 o
1 15 3 24.374 26.494 2.839 205.027 o
1 15 4 75.643 74.322 7.504 45.465 o
1 15 5 1.186 19.603 8.663 67.321 o
1 15 6 10.406 0.091 7.896 80.311 o
1 15 7 85.160 91.081 10.598 28.902 o
1 15 8 90.222 114.965 13.873 19.356 o
1 16 0 26.085 35.769 4.246 136.182 o
1 16 1 106.922 96.831 3.399 52.220 o
1 16 2 8.791 9.335 2.082 510.183 o
1 16 3 211.570 210.181 6.185 19.901 o
1 16 4 271.950 267.146 25.059 5.628 o
1 16 5 25.594 32.311 10.657 40.261 o
1 16 6 17.139 39.307 9.790 47.456 o
1 16 7 31.755 32.646 7.535 66.966 o
1 17 0 3636.560 3529.200 43.181 0.177 o
1 17 1 180.960 168.834 9.773 19.374 o
1 17 2 73.416 73.584 4.310 68.101 o
1 17 3 312.009 307.532 9.485 10.905 o
1 17 4 243.996 250.471 10.748 13.340 o
1 17 5 2063.370 2086.130 47.855 0.437 o
1 17 6 882.112 856.965 29.550 1.796 o
1 17 7 457.899 439.290 22.621 4.389 o
1 18 0 100.935 153.257 11.432 22.559 o
1 18 1 198.289 180.285 15.913 11.778 o
1 18 2 2.506 5.174 2.531 618.110 o
1 18 3 0.230 -2.019 2.603 783.833 o
1 18 4 1206.270 1221.620 24.643 1.230 o
1 18 5 1202.820 1248.440 34.251 1.081 o
1 18 6 0.015 2.406 5.305 188.008 o
1 18 7 63.069 54.754 9.434 39.325 o
1 19 0 508.484 508.779 23.153 3.848 o
1 19 1 175.541 195.333 12.954 15.066 o
1 19 2 142.534 129.292 14.311 16.016 o
1 19 3 50.618 41.995 5.180 84.600 o
1 19 4 149.679 171.279 12.187 17.722 o
1 19 5 508.699 534.350 34.077 2.630 o
1 19 6 474.509 468.967 23.578 4.067 o
1 19 7 391.976 340.987 29.825 3.780 o
1 20 0 83.170 78.820 11.135 27.979 o
1 20 1 380.074 369.569 17.875 6.269 o
1 20 2 195.786 206.531 17.270 10.507 o
1 20 3 32.340 34.412 5.978 89.456 o
1 20 4 1.369 3.878 4.485 249.543 o
1 20 5 86.406 78.727 15.788 16.845 o
1 20 6 33.115 43.343 14.140 23.724 o
1 21 0 41.357 42.318 13.712 24.546 o
1 21 1 12.202 7.917 4.775 177.831 o
1 21 2 162.027 184.661 13.056 15.714 o
1 21 3 392.013 393.997 14.776 6.784 o
1 21 4 126.070 140.444 19.233 10.940 o
1 21 5 113.885 163.456 21.755 9.052 o
1 21 6 320.066 322.115 29.653 4.137 o
1 22 0 43.044 44.566 10.560 37.246 o
1 22 1 34.410 28.000 7.000 73.934 o
1 22 2 63.133 62.699 8.714 42.611 o
1 22 3 25.095 15.840 7.349 77.183 o
1 22 4 19.926 24.175 10.665 41.779 o
1 22 5 177.836 198.296 23.721 7.130 o
1 23 0 53.882 39.177 8.210 51.173 o
1 23 1 47.789 50.188 8.303 50.599 o
1 23 2 241.944 262.678 28.228 4.948 o
1 23 3 32.975 34.673 7.083 71.776 o
1 23 4 11.399 -7.150 9.358 58.105 o
1 23 5 5.646 12.617 9.788 53.233 o
1 24 0 2.509 13.894 14.053 26.722 o
1 24 1 49.652 45.050 8.466 49.522 o
1 24 2 259.609 274.862 23.997 6.018 o
1 24 3 13.733 16.351 7.136 88.069 o
1 24 4 27.232 35.893 13.380 26.801 o
1 25 0 212.232 226.963 16.070 10.781 o
1 25 1 145.855 149.323 16.709 12.772 o
1 25 2 0.165 6.491 9.597 57.593 o
1 25 3 31.174 49.591 8.810 51.040 o
1 26 0 25.519 18.799 11.043 38.860 o
1 26 1 142.071 208.342 18.488 10.633 o
1 26 2 311.700 406.253 23.107 5.374 o
1 26 3 14.454 37.633 13.598 26.845 o
1 27 0 121.534 126.716 13.340 18.469 o
1 27 1 0.213 0.058 8.107 81.936 o
1 27 2 581.088 767.815 31.175 2.406 o
2 0 0 57.226 50.143 3.437 98.019 o
2 0 2 1077.190 1140.750 25.750 1.405 o
2 0 4 2287.120 2415.280 22.481 0.414 o
2 0 6 3703.740 3605.290 50.936 0.167 o
2 0 8 32.139 56.764 13.842 24.273 o
2 1 0 26.983 37.981 3.360 158.940 o
2 1 1 1198.940 1214.260 18.544 1.321 o
2 1 2 111.319 140.506 3.461 43.682 o
2 1 3 60.951 54.225 2.718 99.721 o
2 1 4 20539.500 20924.800 89.310 0.006 o
2 1 5 431.849 454.839 8.228 7.147 o
2 1 6 117.649 125.319 7.249 33.077 o
2 1 7 180.132 161.348 13.469 14.979 o
2 1 8 90.572 83.615 18.373 13.059 o
2 1 9 25.662 26.844 8.406 60.145 o
2 2 0 33.818 54.903 3.242 129.884 o
2 2 1 401.380 417.768 6.826 8.225 o
2 2 2 217.698 216.562 4.782 20.337 o
2 2 3 658.658 698.179 8.140 3.769 o
2 2 4 515.870 543.213 7.549 5.572 o
2 2 5 26.930 28.026 2.033 223.654 o
2 2 6 696.706 679.269 12.865 3.380 o
2 2 7 247.220 256.588 16.222 9.649 o
2 2 8 44.879 47.657 9.551 42.652 o
2 2 9 1.191 -8.794 6.475 127.010 o
2 3 0 356.568 310.965 6.622 10.578 o
2 3 1 489.457 488.699 10.233 5.873 o
2 3 2 1226.320 1187.880 15.270 1.341 o
2 3 3 110.653 98.102 3.062 51.706 o
2 3 4 2240.080 2138.410 16.492 0.466 o
2 3 5 26.958 26.701 1.875 232.816 o
2 3 6 653.062 653.652 17.542 3.349 o
2 3 7 115.571 121.326 11.912 21.638 o
2 3 8 5.550 4.253 6.745 110.047 o
2 3 9 22.835 18.622 17.228 17.275 o
2 4 0 192.375 189.356 5.348 23.249 o
2 4 1 1021.450 1029.950 11.729 1.831 o
2 4 2 931.933 946.713 13.958 2.076 o
2 4 3 335.290 330.993 5.075 11.319 o
2 4 4 66.339 65.624 2.597 89.434 o
2 4 5 44.238 45.338 2.181 138.405 o
2 4 6 429.869 423.047 10.567 7.007 o
2 4 7 19.952 15.936 4.993 141.098 o
2 4 8 1.625 9.152 11.815 37.868 o
2 4 9 55.678 61.514 10.996 32.370 o
2 5 0 3950.100 4037.420 37.864 0.150 o
2 5 1 4.982 3.833 1.595 946.308 o
2 5 2 525.102 499.608 12.658 5.147 o
2 5 3 74.553 83.829 3.147 72.274 o
2 5 4 162.970 162.697 4.436 29.404 o
2 5 5 16.194 18.805 2.155 321.361 o
2 5 6 32.769 36.944 5.406 98.596 o
2 5 7 3.421 4.261 4.140 274.179 o
2 5 8 65.483 74.905 12.356 25.855 o
2 5 9 15.447 23.226 8.856 59.081 o
2 6 0 25.603 27.452 2.441 214.927 o
2 6 1 1257.180 1339.450 12.786 1.237 o
2 6 2 416.688 432.029 8.729 7.487 o
2 6 3 218.707 216.521 5.654 19.589 o
2 6 4 17.982 25.460 1.708 306.021 o
2 6 5 265.902 267.365 6.717 14.636 o
2 6 6 36.606 37.784 5.525 92.464 o
2 6 7 38.099 51.145 7.368 62.236 o
2 6 8 105.007 97.796 11.916 23.180 o
2 6 9 0.016 -3.067 6.520 126.874 o
2 7 0 397.142 399.860 9.621 7.915 o
2 7 1 116.183 117.971 6.501 36.242 o
2 7 2 325.678 309.413 6.554 11.561 o
2 7 3 644.296 644.236 7.693 4.049 o
2 7 4 546.131 554.497 8.488 5.131 o
2 7 5 19.188 24.222 3.763 184.944 o
2 7 6 0.363 4.649 5.958 146.924 o
2 7 7 86.415 82.554 8.762 36.197 o
2 7 8 7.166 9.968 6.461 113.896 o
2 7 9 118.470 114.828 19.683 10.907 o
2 8 0 5346.380 5732.040 49.060 0.081 o
2 8 1 115.701 123.756 6.877 34.642 o
2 8 2 3.111 6.167 1.653 969.564 o
2 8 3 38.786 39.199 2.632 148.448 o
2 8 4 1.960 1.929 1.132 2066.520 o
2 8 5 86.696 88.487 4.793 55.353 o
2 8 6 22.422 18.537 4.299 160.109 o
2 8 7 408.148 419.686 16.223 6.099 o
2 8 8 321.747 263.222 18.296 7.455 o
2 8 9 85.636 120.475 19.137 11.956 o
2 9 0 3.807 4.175 1.890 860.879 o
2 9 1 285.417 319.458 8.765 11.846 o
2 9 2 963.475 1009.890 11.993 1.970 o
2 9 3 1413.120 1458.330 15.345 1.015 o
2 9 4 120.488 117.440 4.713 40.900 o
2 9 5 82.626 87.638 6.242 48.872 o
2 9 6 145.825 142.001 9.242 23.928 o
2 9 7 53.096 64.903 7.381 54.129 o
2 9 8 119.664 106.255 21.917 9.219 o
2 10 0 1890.100 2077.190 27.256 0.553 o
2 10 1 293.866 324.937 8.497 11.605 o
2 10 2 147.784 154.581 4.686 31.927 o
2 10 3 187.710 185.234 5.530 23.707 o
2 10 4 145.929 143.880 5.410 31.703 o
2 10 5 9.685 10.696 2.749 370.849 o
2 10 6 6.093 4.494 4.189 252.391 o
2 10 7 455.913 430.345 16.884 5.440 o
2 10 8 152.177 142.001 23.065 7.963 o
2 11 0 915.838 954.705 15.489 2.068 o
2 11 1 239.020 233.112 7.485 16.354 o
2 11 2 871.380 877.502 13.000 2.347 o
2 11 3 298.619 337.463 10.460 10.452 o
2 11 4 10.058 14.870 1.778 475.986 o
2 11 5 0.684 -0.059 4.579 253.503 o
2 11 6 18.051 20.293 4.782 148.564 o
2 11 7 4.067 1.085 4.469 244.404 o
2 11 8 197.333 169.055 14.795 12.926 o
2 12 0 99.728 100.161 5.317 46.496 o
2 12 1 774.588 732.441 13.708 2.886 o
2 12 2 418.546 449.836 9.219 7.226 o
2 12 3 194.050 194.603 4.999 23.193 o
2 12 4 12.482 16.484 2.618 325.098 o
2 12 5 527.341 535.568 20.854 3.965 o
2 12 6 137.223 145.168 12.032 19.338 o
2 12 7 42.660 50.136 28.241 6.481 o
2 12 8 7.382 4.327 4.568 213.594 o
2 13 0 866.009 829.529 17.834 2.280 o
2 13 1 4.080 0.557 2.362 713.104 o
2 13 2 689.129 700.180 14.927 3.250 o
2 13 3 752.278 768.170 11.426 2.996 o
2 13 4 47.204 49.542 3.784 104.838 o
2 13 5 20.791 23.433 5.630 113.996 o
2 13 6 218.766 232.460 14.930 11.363 o
2 13 7 7.568 -1.598 5.416 164.469 o
2 13 8 56.609 69.593 12.795 25.389 o
2 14 0 117.287 111.797 4.870 41.888 o
2 14 1 1.410 2.381 1.542 1516.190 o
2 14 2 49.008 46.887 6.680 65.758 o
2 14 3 18.031 15.147 2.515 292.056 o
2 14 4 57.636 62.333 3.671 88.971 o
2 14 5 14.833 16.409 6.356 105.197 o
2 14 6 31.310 53.158 12.568 28.829 o
2 14 7 47.327 51.464 8.350 50.184 o
2 14 8 7.412 15.062 6.845 100.259 o
2 15 0 131.350 128.808 6.313 33.183 o
2 15 1 37.098 36.515 2.777 152.186 o
2 15 2 38.242 39.667 4.050 118.186 o
2 15 3 36.060 33.129 3.261 146.298 o
2 15 4 67.201 79.219 10.405 32.358 o
2 15 5 16.908 20.640 6.290 102.697 o
2 15 6 155.186 155.876 12.885 16.859 o
2 15 7 99.411 114.390 13.025 20.561 o
2 16 0 118.189 112.687 6.226 37.239 o
2 16 1 909.991 849.343 12.142 2.299 o
2 16 2 691.960 686.730 12.393 3.411 o
2 16 3 36.934 36.972 3.459 135.755 o
2 16 4 3.387 10.173 3.798 294.512 o
2 16 5 10.286 14.884 8.070 73.474 o
2 16 6 205.410 210.760 15.225 11.761 o
2 16 7 50.546 55.572 9.345 42.078 o
2 17 0 451.617 422.067 11.811 6.483 o
2 17 1 0.311 10.119 3.653 341.576 o
2 17 2 1770.810 1811.110 25.735 0.651 o
2 17 3 712.981 740.335 13.522 3.131 o
2 17 4 31.611 32.517 4.807 115.320 o
2 17 5 149.909 154.294 12.335 17.929 o
2 17 6 22.400 29.739 6.858 82.847 o
2 17 7 338.383 350.038 20.696 6.018 o
2 18 0 672.331 709.319 19.188 3.036 o
2 18 1 5017.520 4923.380 43.590 0.097 o
2 18 2 1337.590 1350.820 37.777 0.904 o
2 18 3 0.027 4.439 7.066 105.864 o
2 18 4 0.285 4.575 3.353 434.649 o
2 18 5 53.958 55.009 9.789 38.932 o
2 18 6 712.457 744.060 57.340 1.116 o
2 18 7 1710.050 1677.480 45.902 0.594 o
2 19 0 0.676 1.394 3.238 485.627 o
2 19 1 747.185 738.659 15.022 2.921 o
2 19 2 98.880 105.878 6.623 40.541 o
2 19 3 103.475 104.273 30.587 5.249 o
2 19 4 190.197 193.452 23.460 7.157 o
2 19 5 32.935 31.473 10.900 37.745 o
2 19 6 9.196 4.366 8.844 64.627 o
2 20 0 52.638 50.337 4.935 83.115 o
2 20 1 0.049 2.245 2.792 647.866 o
2 20 2 1.622 0.002 3.078 528.302 o
2 20 3 381.192 398.083 19.274 5.769 o
2 20 4 30.621 42.584 7.500 65.702 o
2 20 5 195.405 186.982 23.115 7.294 o
2 20 6 63.757 59.258 13.688 22.727 o
2 21 0 183.198 188.710 8.834 19.804 o
2 21 1 29.758 27.171 3.837 149.963 o
2 21 2 64.953 74.665 9.932 34.983 o
2 21 3 53.851 44.602 11.683 30.637 o
2 21 4 157.006 154.944 20.820 9.164 o
2 21 5 139.877 139.778 19.912 10.166 o
2 22 0 281.808 248.287 12.149 11.273 o
2 22 1 80.855 94.107 8.597 36.866 o
2 22 2 15.056 16.808 8.760 61.423 o
2 22 3 3.310 15.078 8.658 67.452 o
2 22 4 28.191 18.788 10.586 41.398 o
2 22 5 1.388 0.981 9.602 57.968 o
2 23 0 10.503 17.509 6.853 96.335 o
2 23 1 16.312 17.880 5.140 140.494 o
2 23 2 21.316 18.229 6.474 95.499 o
2 23 3 2.436 3.208 5.551 165.170 o
2 23 4 334.824 340.724 30.817 3.835 o
2 24 0 40.773 39.956 7.789 59.014 o
2 24 1 0.009 0.147 4.125 316.369 o
2 24 2 83.722 80.941 11.255 27.444 o
2 24 3 5.103 9.661 6.612 111.694 o
2 24 4 4.409 3.888 10.759 45.456 o
2 25 0 0.732 4.084 7.290 99.153 o
2 25 1 110.312 99.754 9.404 29.356 o
2 25 2 78.983 93.441 11.453 26.693 o
2 25 3 53.893 39.951 8.652 47.693 o
2 26 0 219.343 235.768 13.980 11.998 o
2 26 1 36.568 25.413 7.657 64.945 o
2 26 2 76.087 92.279 11.763 26.065 o
2 27 0 19.826 32.161 6.886 83.262 o
2 27 1 20.283 22.087 9.718 49.277 o
3 0 0 124.340 144.331 7.596 29.800 o
3 0 2 183.436 197.541 13.270 14.390 o
3 0 4 55.194 70.986 5.520 68.469 o
3 0 6 2415.270 2398.500 29.425 0.380 o
3 0 8 1348.190 1265.800 57.791 0.696 o
3 1 0 1135.760 1203.510 14.309 1.460 o
3 1 1 1759.030 1721.360 23.149 0.686 o
3 1 2 0.801 0.509 2.155 1053.540 o
3 1 3 51.856 51.056 4.510 88.954 o
3 1 4 30.163 29.334 2.813 180.092 o
3 1 5 216.758 208.900 6.636 19.163 o
3 1 6 6597.020 6364.420 45.764 0.059 o
3 1 7 152.616 145.098 14.607 14.965 o
3 1 8 1199.220 1102.220 38.177 1.080 o
3 2 0 425.693 401.727 10.158 7.311 o
3 2 1 345.777 323.180 7.922 10.325 o
3 2 2 59.120 63.656 4.443 79.084 o
3 2 3 541.064 550.336 11.243 4.940 o
3 2 4 228.926 224.513 5.858 18.433 o
3 2 5 162.465 172.686 5.600 27.087 o
3 2 6 5.714 17.414 3.719 262.804 o
3 2 7 188.348 145.003 13.565 14.870 o
3 2 8 88.280 103.339 15.702 16.481 o
3 3 0 131.117 157.073 6.478 30.650 o
3 3 1 264.899 252.749 8.098 14.218 o
3 3 2 161.932 174.393 10.726 19.052 o
3 3 3 104.496 107.243 5.030 45.297 o
3 3 4 136.203 144.655 4.762 34.627 o
3 3 5 31.635 34.493 2.874 166.147 o
3 3 6 191.842 201.519 8.772 18.877 o
3 3 7 4.819 5.789 6.364 122.493 o
3 3 8 160.208 135.344 14.030 15.579 o
3 4 0 831.468 814.603 18.565 2.367 o
3 4 1 22.356 24.728 3.378 191.531 o
3 4 2 175.635 174.225 7.062 23.418 o
3 4 3 173.310 172.056 6.971 23.875 o
3 4 4 50.393 53.200 3.062 109.096 o
3 4 5 20.990 17.718 2.514 261.950 o
3 4 6 493.615 496.685 11.801 5.576 o
3 4 7 1.269 6.970 12.135 36.099 o
3 4 8 342.888 332.428 20.912 5.998 o
3 5 0 11.697 6.797 3.346 296.141 o
3 5 1 563.647 562.754 12.550 4.576 o
3 5 2 937.162 959.251 16.493 1.990 o
3 5 3 174.424 191.247 6.119 24.006 o
3 5 4 0.098 1.953 1.614 1745.580 o
3 5 5 104.841 111.207 5.003 44.756 o
3 5 6 43.365 49.905 5.509 82.516 o
3 5 7 42.178 37.425 8.512 52.235 o
3 5 8 24.478 30.270 8.421 59.794 o
3 6 0 342.232 351.513 12.690 8.491 o
3 6 1 62.213 65.654 4.526 75.459 o
3 6 2 0.022 -1.217 2.954 617.302 o
3 6 3 455.577 470.301 11.567 6.178 o
3 6 4 476.769 486.264 15.139 5.296 o
3 6 5 55.122 47.962 3.818 96.508 o
3 6 6 116.696 113.321 7.530 33.319 o
3 6 7 101.796 103.237 8.736 32.366 o
3 6 8 8.098 12.183 7.562 84.587 o
3 7 0 430.590 486.740 12.403 6.235 o
3 7 1 1519.930 1647.860 42.262 0.695 o
3 7 2 108.127 105.909 7.046 37.045 o
3 7 3 81.513 91.138 6.483 47.372 o
3 7 4 14.367 17.506 2.582 306.762 o
3 7 5 14.260 10.206 2.431 359.920 o
3 7 6 64.692 67.727 6.128 59.444 o
3 7 7 0.954 11.272 6.241 128.527 o
3 7 8 24.408 28.119 7.153 77.217 o
3 8 0 101.438 107.622 4.524 48.097 o
3 8 1 1028.060 1073.800 18.382 1.665 o
3 8 2 2701.430 2769.800 68.694 0.251 o
3 8 3 29.530 32.305 3.936 142.011 o
3 8 4 40.298 44.529 2.913 134.058 o
3 8 5 356.426 350.232 11.046 8.769 o
3 8 6 0.926 9.362 4.251 261.494 o
3 8 7 33.759 26.950 5.576 99.138 o
3 8 8 0.050 1.152 5.820 157.900 o
3 9 0 860.855 983.576 16.043 2.151 o
3 9 1 0.177 0.685 1.970 1310.390 o
3 9 2 1116.410 1149.780 32.053 1.239 o
3 9 3 5.327 3.105 2.029 742.492 o
3 9 4 160.018 163.453 8.084 23.778 o
3 9 5 661.453 677.130 15.535 3.395 o
3 9 6 5.883 9.786 4.526 211.913 o
3 9 7 3.608 9.377 5.322 167.881 o
3 9 8 39.459 30.440 11.410 34.234 o
3 10 0 235.188 275.424 8.618 14.689 o
3 10 1 0.838 1.742 2.431 807.267 o
3 10 2 115.021 149.325 8.377 28.685 o
3 10 3 242.643 261.698 8.579 14.690 o
3 10 4 847.232 857.053 15.101 2.384 o
3 10 5 2.911 -1.978 3.166 475.340 o
3 10 6 66.619 80.386 9.198 37.710 o
3 10 7 4.565 2.534 8.456 72.730 o
3 10 8 1.570 12.116 8.682 68.389 o
3 11 0 175.341 177.223 9.446 19.919 o
3 11 1 242.095 264.933 28.413 4.894 o
3 11 2 287.009 325.241 11.409 10.489 o
3 11 3 141.391 137.150 6.414 30.749 o
3 11 4 12.945 21.564 4.498 171.508 o
3 11 5 188.166 194.635 8.756 19.364 o
3 11 6 47.261 42.443 10.979 34.652 o
3 11 7 24.517 20.438 5.798 107.080 o
3 11 8 23.726 8.900 8.063 68.758 o
3 12 0 6.958 10.179 3.786 271.043 o
3 12 1 37.217 49.020 4.977 96.231 o
3 12 2 9.014 7.233 2.457 454.040 o
3 12 3 87.634 75.997 3.536 64.712 o
3 12 4 127.379 133.860 6.423 33.133 o
3 12 5 214.321 215.575 9.246 16.655 o
3 12 6 19.378 16.195 6.055 108.442 o
3 12 7 117.304 109.238 11.430 22.979 o
3 12 8 73.488 68.791 14.160 20.775 o
3 13 0 401.514 397.921 12.879 7.097 o
3 13 1 323.336 302.367 9.746 10.557 o
3 13 2 381.982 414.175 10.034 7.961 o
3 13 3 20.400 17.878 2.834 244.653 o
3 13 4 171.160 178.620 10.053 19.303 o
3 13 5 148.892 143.854 10.051 22.071 o
3 13 6 9.774 9.163 4.912 175.192 o
3 13 7 69.420 66.888 10.288 33.345 o
3 14 0 3.717 12.427 3.593 308.601 o
3 14 1 101.721 108.641 6.228 41.161 o
3 14 2 560.623 547.751 12.101 4.702 o
3 14 3 21.012 23.146 4.176 162.950 o
3 14 4 359.575 360.865 11.495 8.465 o
3 14 5 13.709 9.968 4.443 189.305 o
3 14 6 120.539 119.627 11.768 21.659 o
3 14 7 6.822 3.374 5.221 173.103 o
3 15 0 64.723 48.676 5.625 68.321 o
3 15 1 16.855 20.551 4.007 186.231 o
3 15 2 0.249 0.185 2.929 617.481 o
3 15 3 13.308 14.557 3.092 280.483 o
3 15 4 15.803 14.903 4.506 172.408 o
3 15 5 0.002 18.663 5.290 167.096 o
3 15 6 13.795 18.170 5.954 116.626 o
3 15 7 33.323 36.528 8.640 53.766 o
3 16 0 62.093 68.090 5.605 64.916 o
3 16 1 5.017 5.858 3.221 384.808 o
3 16 2 1.125 2.117 3.272 461.062 o
3 16 3 270.054 271.862 9.569 12.767 o
3 16 4 1087.920 1074.610 36.671 1.213 o
3 16 5 349.146 398.122 16.529 6.828 o
3 16 6 0.988 7.927 5.572 161.941 o
3 16 7 26.491 21.025 7.200 77.312 o
3 17 0 98.636 98.561 7.686 37.085 o
3 17 1 191.358 183.604 8.448 19.902 o
3 17 2 476.065 478.343 13.372 5.618 o
3 17 3 1022.790 1035.040 17.492 1.725 o
3 17 4 18.640 29.356 5.840 107.568 o
3 17 5 383.689 410.504 20.449 5.422 o
3 17 6 9.177 8.421 5.573 144.760 o
3 18 0 55.909 46.596 5.102 80.016 o
3 18 1 15.342 11.241 3.476 245.867 o
3 18 2 47.061 56.747 5.425 78.650 o
3 18 3 2915.580 2949.890 37.691 0.261 o
3 18 4 1590.630 1605.550 42.833 0.670 o
3 18 5 227.736 238.383 24.793 6.135 o
3 18 6 1.840 12.922 11.448 39.993 o
3 19 0 914.055 826.158 18.385 2.145 o
3 19 1 93.060 80.967 6.124 47.413 o
3 19 2 51.512 47.909 5.077 83.060 o
3 19 3 2.307 4.125 4.445 248.061 o
3 19 4 0.342 7.947 6.031 140.713 o
3 19 5 4.626 23.794 11.691 37.360 o
3 19 6 45.338 37.188 12.664 27.963 o
3 20 0 60.063 62.209 6.058 63.239 o
3 20 1 283.470 262.978 10.671 11.843 o
3 20 2 0.211 4.758 3.920 326.045 o
3 20 3 163.214 157.942 10.809 19.352 o
3 20 4 18.877 17.256 9.253 54.638 o
3 20 5 149.495 143.729 20.288 9.711 o
3 21 0 63.136 46.255 5.880 67.269 o
3 21 1 106.949 78.090 7.231 39.288 o
3 21 2 440.337 413.485 16.756 5.690 o
3 21 3 189.838 201.499 12.127 15.241 o
3 21 4 3.558 -0.295 8.244 77.525 o
3 21 5 78.488 56.795 14.682 19.681 o
3 22 0 126.491 137.607 8.232 28.376 o
3 22 1 13.912 6.672 5.034 161.519 o
3 22 2 72.247 76.010 8.282 41.733 o
3 22 3 55.419 65.585 9.726 38.151 o
3 22 4 2.016 27.408 11.251 40.279 o
3 23 0 54.193 49.848 5.664 73.482 o
3 23 1 22.734 21.501 5.098 128.086 o
3 23 2 4.686 7.142 5.965 137.010 o
3 23 3 9.601 10.580 6.480 110.288 o
3 23 4 2.161 5.595 11.459 40.380 o
3 24 0 32.953 61.241 7.503 60.868 o
3 24 1 34.776 31.222 5.939 89.456 o
3 24 2 11.764 16.683 6.260 110.933 o
3 24 3 0.321 -3.295 18.808 15.241 o
3 25 0 32.314 28.800 8.674 54.884 o
3 25 1 86.140 74.167 10.707 29.334 o
3 25 2 17.476 9.065 12.273 33.502 o
3 26 0 2.091 16.544 7.660 85.008 o
3 26 1 0.018 -0.538 10.029 53.622 o
4 0 0 32.346 16.802 6.371 89.192 o
4 0 2 639.664 595.612 26.051 2.855 o
4 0 4 17.643 23.364 5.016 137.723 o
4 0 6 1.468 1.315 4.790 225.578 o
4 0 8 4621.530 4442.090 120.054 0.091 o
4 1 0 4.653 9.459 3.275 358.638 o
4 1 1 859.106 871.982 22.068 2.095 o
4 1 2 212.406 194.115 10.620 15.945 o
4 1 3 567.008 544.801 17.831 4.061 o
4 1 4 16.898 19.476 3.327 227.311 o
4 1 5 5.026 4.100 2.844 476.284 o
4 1 6 29.247 29.314 3.267 167.403 o
4 1 7 193.429 157.294 14.842 13.175 o
4 1 8 916.619 827.400 53.272 1.074 o
4 2 0 2069.530 2272.040 30.841 0.465 o
4 2 1 150.665 163.538 9.792 21.644 o
4 2 2 380.637 402.996 15.101 6.789 o
4 2 3 4.075 5.184 7.704 86.441 o
4 2 4 12.913 12.467 3.248 276.356 o
4 2 5 172.794 180.677 7.949 22.106 o
4 2 6 74.241 75.297 4.623 64.910 o
4 2 7 2.966 12.757 10.916 43.690 o
4 2 8 96.644 95.489 14.267 18.767 o
4 3 0 279.434 267.855 11.986 11.159 o
4 3 1 116.176 116.258 6.604 36.074 o
4 3 2 2.911 -1.303 3.982 313.976 o
4 3 3 1.921 -1.367 3.792 353.719 o
4 3 4 28.814 36.798 4.190 131.999 o
4 3 5 9.726 9.154 3.134 327.683 o
4 3 6 2.581 3.098 2.466 677.517 o
4 3 7 0.216 -2.011 8.104 82.017 o
4 3 8 33.774 40.565 12.914 27.835 o
4 4 0 174.230 191.810 10.173 18.548 o
4 4 1 597.883 595.100 50.783 1.457 o
4 4 2 214.192 209.282 15.913 11.048 o
4 4 3 220.749 218.261 11.634 14.129 o
4 4 4 232.408 227.702 8.553 16.012 o
4 4 5 7.566 12.210 2.720 392.611 o
4 4 6 2.898 3.387 2.707 572.801 o
4 4 7 24.576 22.294 11.202 37.785 o
4 4 8 302.606 324.643 30.717 4.004 o
4 5 0 77.619 85.546 7.205 45.232 o
4 5 1 30.365 32.958 4.838 115.942 o
4 5 2 0.004 4.000 2.658 676.623 o
4 5 3 191.775 205.541 11.615 15.607 o
4 5 4 68.898 63.976 5.336 64.885 o
4 5 5 169.505 185.854 6.816 23.801 o
4 5 6 27.212 27.937 4.235 141.785 o
4 5 7 94.261 91.958 16.376 15.450 o
4 5 8 21.335 1.216 9.238 56.381 o
4 6 0 961.363 977.561 25.327 1.696 o
4 6 1 45.406 54.957 6.365 68.999 o
4 6 2 144.513 158.064 9.555 22.761 o
4 6 3 22.721 19.605 8.696 59.114 o
4 6 4 37.290 32.243 6.363 80.314 o
4 6 5 37.249 43.700 4.067 116.376 o
4 6 6 102.644 112.698 9.016 30.699 o
4 6 7 9.569 14.221 9.967 50.353 o
4 6 8 71.232 66.300 15.562 18.035 o
4 7 0 2.119 1.451 4.772 224.165 o
4 7 1 24.618 22.988 5.035 125.950 o
4 7 2 0.488 0.472 3.549 417.295 o
4 7 3 927.968 932.010 25.236 1.794 o
4 7 4 469.255 454.015 10.890 6.220 o
4 7 5 94.199 96.151 5.566 47.590 o
4 7 6 20.195 16.265 4.394 164.398 o
4 7 7 21.958 24.491 9.907 47.054 o
4 7 8 0.307 12.447 9.935 53.037 o
4 8 0 41.177 54.807 6.404 70.800 o
4 8 1 1229.810 1275.600 28.540 1.128 o
4 8 2 246.669 284.874 23.598 6.213 o
4 8 3 13.528 4.651 5.267 153.564 o
4 8 4 419.514 446.049 13.484 6.408 o
4 8 5 0.200 0.735 2.565 789.153 o
4 8 6 57.854 54.280 6.757 59.601 o
4 8 7 261.572 266.920 16.877 8.946 o
4 8 8 0.013 6.283 9.049 64.739 o
4 9 0 307.469 343.074 36.524 3.072 o
4 9 1 65.567 74.136 7.472 48.336 o
4 9 2 442.202 457.306 16.599 5.495 o
4 9 3 50.738 59.163 5.630 73.153 o
4 9 4 1134.840 1132.020 19.346 1.444 o
4 9 5 23.778 34.619 4.534 132.801 o
4 9 6 14.591 13.809 5.554 131.662 o
4 9 7 108.270 97.189 11.091 24.988 o
4 10 0 32.129 27.358 4.193 134.376 o
4 10 1 91.055 98.128 8.662 34.604 o
4 10 2 1.837 0.178 3.290 461.196 o
4 10 3 27.021 33.520 4.769 121.974 o
4 10 4 39.926 42.836 4.161 111.491 o
4 10 5 90.367 91.790 6.713 43.776 o
4 10 6 485.258 432.970 17.537 5.062 o
4 10 7 131.634 103.471 11.498 22.007 o
4 11 0 0.135 -0.622 4.734 240.039 o
4 11 1 21.107 17.320 5.234 129.595 o
4 11 2 90.375 92.296 10.612 28.248 o
4 11 3 152.024 162.504 8.837 23.235 o
4 11 4 17.452 19.201 10.584 43.191 o
4 11 5 3.385 6.436 3.871 299.609 o
4 11 6 174.293 177.868 11.843 16.795 o
4 11 7 67.776 52.747 8.879 41.724 o
4 12 0 61.240 51.531 5.285 72.899 o
4 12 1 53.413 62.545 6.948 58.048 o
4 12 2 6.928 -3.814 4.298 249.222 o
4 12 3 23.186 23.140 5.074 126.863 o
4 12 4 8.597 -1.477 5.089 180.746 o
4 12 5 0.093 -2.238 5.723 164.469 o
4 12 6 20.215 14.693 4.816 148.512 o
4 12 7 181.162 162.467 14.278 14.046 o
4 13 0 96.003 85.540 6.936 42.138 o
4 13 1 15.931 25.207 8.390 64.208 o
4 13 2 142.718 135.905 7.248 28.784 o
4 13 3 77.644 87.368 8.521 38.372 o
4 13 4 10.340 5.649 13.728 27.725 o
4 13 5 31.158 11.635 11.030 38.645 o
4 13 6 0.186 -6.609 4.976 217.112 o
4 13 7 2.605 -3.291 5.683 161.091 o
4 14 0 27.617 23.546 5.997 97.826 o
4 14 1 168.380 160.353 7.932 23.403 o
4 14 2 35.614 32.443 4.044 127.950 o
4 14 3 69.732 79.429 5.837 57.254 o
4 14 4 383.906 439.930 26.826 4.090 o
4 14 5 17.194 12.119 6.416 103.435 o
4 14 6 194.375 196.718 12.896 14.375 o
4 14 7 23.136 7.417 5.439 127.373 o
4 15 0 14.700 28.128 5.150 134.009 o
4 15 1 1.628 2.137 3.213 467.089 o
4 15 2 2.431 3.225 2.886 530.449 o
4 15 3 2.836 1.600 2.891 538.792 o
4 15 4 28.326 13.483 6.310 95.051 o
4 15 5 26.268 23.957 10.388 42.645 o
4 15 6 10.999 6.107 5.959 128.349 o
4 16 0 87.233 88.336 7.450 41.398 o
4 16 1 196.909 207.799 8.381 18.788 o
4 16 2 183.412 182.161 8.628 20.288 o
4 16 3 68.965 65.307 5.320 64.656 o
4 16 4 47.692 35.736 8.270 52.967 o
4 16 5 0.031 0.503 6.990 110.093 o
4 16 6 453.438 425.448 32.974 3.021 o
4 17 0 8.578 4.764 3.707 286.968 o
4 17 1 32.107 29.994 4.160 132.985 o
4 17 2 6.303 6.811 3.571 313.238 o
4 17 3 21.117 23.112 5.140 128.041 o
4 17 4 118.219 118.269 21.889 9.183 o
4 17 5 1484.030 1517.050 44.020 0.723 o
4 17 6 502.373 567.771 38.845 2.231 o
4 18 0 93.147 72.251 6.313 47.660 o
4 18 1 77.756 72.196 6.266 52.738 o
4 18 2 7.670 13.831 4.022 235.026 o
4 18 3 0.585 3.498 11.558 40.062 o
4 18 4 33.131 42.064 9.655 44.835 o
4 18 5 588.558 581.095 52.533 1.401 o
4 19 0 9.371 12.160 3.581 269.547 o
4 19 1 0.797 11.045 4.292 253.163 o
4 19 2 545.065 513.351 13.607 4.803 o
4 19 3 241.930 256.134 17.557 9.021 o
4 19 4 49.687 49.002 8.856 46.158 o
4 19 5 260.939 279.693 28.295 4.793 o
4 20 0 0.560 3.017 3.758 358.214 o
4 20 1 483.470 442.141 14.635 5.521 o
4 20 2 76.624 72.601 5.756 56.459 o
4 20 3 11.787 35.139 10.857 40.891 o
4 20 4 11.225 7.371 11.745 37.230 o
4 20 5 361.985 395.879 34.134 3.175 o
4 21 0 62.890 83.436 6.930 51.349 o
4 21 1 4.155 2.485 3.510 364.945 o
4 21 2 177.441 164.687 9.592 19.996 o
4 21 3 124.703 112.626 12.964 19.324 o
4 21 4 358.984 328.021 21.063 5.832 o
4 22 0 87.505 91.597 8.138 37.901 o
4 22 1 0.372 4.147 3.727 359.589 o
4 22 2 119.208 137.335 10.806 23.129 o
4 22 3 42.196 34.669 9.002 48.559 o
4 22 4 0.101 8.496 10.592 47.248 o
4 23 0 246.877 243.176 11.434 12.882 o
4 23 1 0.931 5.658 4.624 233.598 o
4 23 2 20.919 28.775 6.633 88.349 o
4 23 3 79.500 36.832 11.843 27.942 o
4 24 0 63.044 78.989 7.147 50.511 o
4 24 1 78.659 88.772 10.540 29.934 o
4 24 2 0.310 0.252 4.914 221.543 o
4 25 0 1.445 -3.734 9.888 54.805 o
4 25 1 3.663 5.071 4.793 208.991 o
5 0 0 6.929 5.415 5.636 148.992 o
5 0 2 11.698 2.936 6.738 104.749 o
5 0 4 464.054 481.657 26.939 3.622 o
5 0 6 3.705 2.091 6.557 119.458 o
5 1 0 571.934 587.424 28.769 2.854 o
5 1 1 1396.870 1458.690 32.721 0.887 o
5 1 2 4.634 3.428 4.135 269.736 o
5 1 3 207.236 218.488 12.834 13.576 o
5 1 4 0.199 0.173 6.480 128.042 o
5 1 5 65.630 67.684 5.848 61.316 o
5 1 6 11.217 14.334 3.645 246.479 o
5 1 7 21.601 17.666 9.730 49.377 o
5 2 0 105.076 107.303 7.222 36.847 o
5 2 1 35.867 40.395 9.575 45.022 o
5 2 2 777.325 809.956 25.791 2.200 o
5 2 3 512.034 517.346 22.837 3.848 o
5 2 4 186.402 184.237 12.177 15.702 o
5 2 5 80.933 88.803 6.480 47.883 o
5 2 6 7.161 3.864 3.535 323.420 o
5 2 7 56.633 52.452 8.338 47.704 o
5 3 0 76.140 80.355 9.145 36.380 o
5 3 1 743.964 799.614 26.729 2.245 o
5 3 2 216.221 247.315 13.313 12.424 o
5 3 3 24.357 18.888 5.362 119.781 o
5 3 4 48.075 51.085 8.306 50.378 o
5 3 5 7.781 11.001 3.497 293.468 o
5 3 6 0.194 5.520 3.640 369.688 o
5 3 7 0.002 3.662 7.866 86.019 o
5 4 0 24.279 29.176 5.862 101.269 o
5 4 1 41.924 30.337 4.588 108.429 o
5 4 2 108.758 91.450 8.538 32.886 o
5 4 3 118.761 131.097 10.290 24.570 o
5 4 4 53.163 62.483 6.458 62.584 o
5 4 5 209.344 221.069 9.549 16.482 o
5 4 6 94.168 102.593 7.175 39.631 o
5 4 7 1.384 -20.187 11.768 38.772 o
5 5 0 99.152 95.888 13.604 19.914 o
5 5 1 160.622 153.230 11.152 19.135 o
5 5 2 15.329 9.597 5.598 132.251 o
5 5 3 22.929 32.134 6.204 93.884 o
5 5 4 0.351 5.119 3.676 363.593 o
5 5 5 0.991 -0.316 3.459 434.437 o
5 5 6 6.617 10.433 7.616 84.984 o
5 5 7 79.305 78.271 14.685 19.149 o
5 6 0 2.300 2.668 4.300 267.819 o
5 6 1 110.267 105.547 8.734 31.053 o
5 6 2 644.981 608.742 24.885 2.907 o
5 6 3 12.091 13.391 9.223 57.467 o
5 6 4 34.980 38.527 5.621 91.856 o
5 6 5 95.510 88.635 5.777 47.309 o
5 6 6 84.066 76.029 9.071 35.782 o
5 6 7 0.501 7.091 8.063 80.673 o
5 7 0 154.177 151.737 12.864 17.029 o
5 7 1 0.951 -2.093 4.028 323.799 o
5 7 2 75.326 74.523 7.826 43.700 o
5 7 3 4.261 15.224 5.298 160.742 o
5 7 4 79.357 87.591 7.791 41.532 o
5 7 5 176.759 170.396 7.694 22.575 o
5 7 6 355.122 368.038 19.494 6.103 o
5 7 7 87.743 60.526 14.536 19.469 o
5 8 0 407.747 366.483 16.247 6.393 o
5 8 1 1.918 7.458 4.507 235.635 o
5 8 2 5.468 10.195 4.773 195.079 o
5 8 3 382.745 388.638 17.802 6.159 o
5 8 4 191.659 195.248 11.020 16.495 o
5 8 5 93.019 103.735 8.547 34.300 o
5 8 6 11.210 36.370 25.195 8.313 o
5 8 7 0.628 9.192 9.687 56.058 o
5 9 0 219.253 209.018 12.796 13.357 o
5 9 1 181.864 174.012 11.606 16.811 o
5 9 2 38.061 35.170 13.983 24.141 o
5 9 3 299.788 296.446 15.922 8.487 o
5 9 4 60.099 58.490 6.081 63.860 o
5 9 5 41.836 41.685 6.017 79.305 o
5 9 6 590.499 566.661 24.794 3.185 o
5 9 7 12.087 10.594 9.243 57.661 o
5 10 0 0.190 -1.857 8.037 83.388 o
5 10 1 157.484 157.170 11.304 18.974 o
5 10 2 65.408 66.912 8.038 45.716 o
5 10 3 18.605 20.527 5.330 127.851 o
5 10 4 59.934 62.715 7.114 54.327 o
5 10 5 29.185 15.556 5.279 117.816 o
5 10 6 103.039 96.591 11.391 24.676 o
5 10 7 10.890 16.029 8.836 62.048 o
5 11 0 1126.260 1140.650 24.657 1.365 o
5 11 1 35.896 39.547 6.614 75.283 o
5 11 2 24.463 21.069 7.185 78.715 o
5 11 3 3.150 6.712 4.727 213.072 o
5 11 4 27.528 35.900 6.903 77.014 o
5 11 5 27.884 27.054 5.202 114.057 o
5 11 6 2.672 4.143 10.431 48.608 o
5 12 0 88.650 94.321 7.507 40.199 o
5 12 1 17.765 9.624 5.898 118.718 o
5 12 2 70.332 85.503 11.352 28.186 o
5 12 3 27.796 31.257 5.425 106.348 o
5 12 4 6.510 8.254 5.305 163.200 o
5 12 5 52.417 48.717 8.908 45.219 o
5 12 6 20.554 41.217 9.242 51.120 o
5 13 0 241.024 254.017 11.942 12.541 o
5 13 1 0.016 5.803 4.067 301.990 o
5 13 2 26.564 11.039 6.567 92.161 o
5 13 3 36.681 35.894 5.562 92.572 o
5 13 4 30.198 28.252 7.573 68.170 o
5 13 5 1.108 5.117 5.660 160.053 o
5 13 6 34.344 30.121 8.259 58.186 o
5 14 0 362.442 345.108 16.844 6.901 o
5 14 1 27.142 32.508 7.035 76.224 o
5 14 2 10.108 14.401 4.202 209.545 o
5 14 3 41.361 42.555 6.025 79.216 o
5 14 4 58.103 40.276 13.492 24.206 o
5 14 5 33.756 23.115 7.568 67.794 o
5 14 6 82.249 72.100 11.299 27.860 o
5 15 0 191.353 151.254 11.711 16.776 o
5 15 1 4.705 -2.296 4.471 243.654 o
5 15 2 3.379 3.185 3.738 332.214 o
5 15 3 4.043 5.244 3.044 438.046 o
5 15 4 3.293 5.557 6.365 124.624 o
5 15 5 0.666 7.801 7.642 89.184 o
5 15 6 30.445 62.303 14.759 21.658 o
5 16 0 3.956 0.696 5.184 187.062 o
5 16 1 8.541 9.418 4.186 227.944 o
5 16 2 18.973 25.470 4.476 153.010 o
5 16 3 34.217 41.093 6.199 81.923 o
5 16 4 117.920 111.599 15.403 15.739 o
5 16 5 21.788 39.295 30.636 5.625 o
5 17 0 3.532 0.547 4.226 275.345 o
5 17 1 331.608 343.339 14.613 8.079 o
5 17 2 84.339 85.158 8.795 36.182 o
5 17 3 98.694 115.947 9.295 30.115 o
5 17 4 13.375 5.317 6.505 108.361 o
5 17 5 2.307 12.780 6.683 110.867 o
5 18 0 4.190 11.813 4.059 255.323 o
5 18 1 2.106 6.450 4.481 239.595 o
5 18 2 37.978 42.420 5.256 93.831 o
5 18 3 39.848 36.286 8.428 53.821 o
5 18 4 57.340 53.306 9.519 40.000 o
5 18 5 21.096 1.957 9.722 51.412 o
5 19 0 116.317 114.614 8.005 31.828 o
5 19 1 86.644 84.713 7.249 42.916 o
5 19 2 8.107 11.717 6.385 114.148 o
5 19 3 136.324 141.655 13.826 16.693 o
5 19 4 68.352 77.388 13.797 21.668 o
5 20 0 38.103 30.748 4.622 112.227 o
5 20 1 18.465 18.073 6.024 109.236 o
5 20 2 33.229 25.661 5.530 101.255 o
5 20 3 121.750 94.540 12.128 21.663 o
5 20 4 316.312 334.105 30.614 3.952 o
5 21 0 2.492 6.012 4.291 257.853 o
5 21 1 0.005 1.477 3.437 443.985 o
5 21 2 69.737 66.181 10.598 32.065 o
5 21 3 25.692 14.562 6.743 87.953 o
5 22 0 44.557 48.145 5.404 83.746 o
5 22 1 128.475 124.375 10.890 22.737 o
5 22 2 71.506 71.939 11.475 28.310 o
5 23 0 10.430 10.908 4.036 227.721 o
5 23 1 1.080 -1.202 4.900 220.211 o
5 24 0 36.886 49.077 5.724 84.445 o
6 0 0 129.968 134.724 15.840 14.389 o
6 0 2 110.406 110.582 14.486 17.443 o
6 0 4 2.174 2.136 7.490 93.698 o
6 0 6 217.659 225.165 15.306 11.213 o
6 1 0 100.550 84.367 9.020 32.880 o
6 1 1 212.778 224.747 13.979 12.345 o
6 1 2 196.786 211.890 13.902 13.091 o
6 1 3 375.474 392.141 18.597 6.016 o
6 1 4 30.835 35.274 14.785 22.236 o
6 1 5 0.192 4.889 4.271 277.437 o
6 1 6 54.411 51.316 5.704 72.472 o
6 1 7 0.080 5.154 8.404 75.094 o
6 2 0 26.568 12.793 4.969 133.049 o
6 2 1 0.644 -5.966 4.705 240.489 o
6 2 2 95.330 103.269 10.126 28.657 o
6 2 3 327.831 321.352 16.834 7.515 o
6 2 4 74.137 55.022 8.484 42.429 o
6 2 5 398.923 377.089 15.471 6.628 o
6 2 6 52.729 48.441 6.699 63.516 o
6 2 7 58.901 63.306 14.261 21.437 o
6 3 0 117.453 123.256 8.697 29.122 o
6 3 1 93.262 90.192 11.570 25.266 o
6 3 2 0.526 0.243 5.637 168.197 o
6 3 3 340.517 383.881 21.140 5.731 o
6 3 4 514.833 539.989 22.466 3.823 o
6 3 5 169.498 180.807 9.493 20.130 o
6 3 6 68.297 65.293 10.043 34.675 o
6 4 0 149.370 139.154 9.169 23.882 o
6 4 1 3.517 3.217 4.575 231.775 o
6 4 2 53.757 52.768 8.088 50.250 o
6 4 3 4.243 3.112 4.764 212.831 o
6 4 4 1.445 -1.045 6.635 120.722 o
6 4 5 3.960 9.119 4.056 264.942 o
6 4 6 4.411 4.491 12.835 32.146 o
6 5 0 538.823 516.479 16.898 4.441 o
6 5 1 295.621 271.907 15.677 8.879 o
6 5 2 88.701 95.579 9.850 30.765 o
6 5 3 37.131 41.992 9.740 43.455 o
6 5 4 90.898 86.397 9.946 30.722 o
6 5 5 2.748 15.340 4.458 218.630 o
6 5 6 0.515 5.315 5.971 145.392 o
6 6 0 371.795 381.604 17.957 6.272 o
6 6 1 18.291 11.656 4.078 192.367 o
6 6 2 2.670 5.381 10.514 47.737 o
6 6 3 0.347 5.823 5.031 201.293 o
6 6 4 88.709 84.263 10.090 30.610 o
6 6 5 13.797 11.711 4.241 198.306 o
6 6 6 2.323 5.193 5.063 193.513 o
6 7 0 6.001 6.189 4.655 208.638 o
6 7 1 105.441 99.070 10.196 27.600 o
6 7 2 74.959 68.435 11.732 27.297 o
6 7 3 27.917 15.576 6.333 94.027 o
6 7 4 103.283 92.185 8.516 33.725 o
6 7 5 20.560 16.894 5.119 134.678 o
6 7 6 120.875 86.333 10.435 26.052 o
6 8 0 13.141 16.444 5.746 125.254 o
6 8 1 340.287 318.047 16.773 7.388 o
6 8 2 119.462 118.753 11.131 23.122 o
6 8 3 21.618 22.304 6.079 102.330 o
6 8 4 5.000 -1.108 5.059 193.517 o
6 8 5 42.008 44.285 7.145 64.449 o
6 8 6 47.741 38.900 8.535 50.306 o
6 9 0 12.382 26.123 6.553 98.053 o
6 9 1 57.518 45.660 7.376 55.916 o
6 9 2 3.252 4.415 4.105 278.866 o
6 9 3 104.876 112.254 14.773 17.169 o
6 9 4 9.490 -3.838 4.144 250.406 o
6 9 5 311.255 322.007 15.133 8.401 o
6 9 6 0.095 1.232 7.481 95.826 o
6 10 0 404.783 415.769 19.555 5.420 o
6 10 1 106.365 113.755 30.711 5.183 o
6 10 2 297.083 287.971 16.218 8.475 o
6 10 3 0.017 -0.859 5.312 191.117 o
6 10 4 15.998 24.150 5.593 120.776 o
6 10 5 0.972 9.204 8.669 69.417 o
6 10 6 59.107 43.852 8.898 44.344 o
6 11 0 19.588 11.914 4.414 170.697 o
6 11 1 1212.740 1197.690 43.471 0.955 o
6 11 2 902.344 912.767 29.253 1.727 o
6 11 3 161.059 153.835 13.281 16.122 o
6 11 4 67.139 74.371 7.820 45.709 o
6 11 5 11.830 6.928 15.697 21.277 o
6 11 6 1.471 11.627 9.726 55.077 o
6 12 0 1570.150 1553.050 31.681 0.771 o
6 12 1 3601.110 3728.600 64.752 0.161 o
6 12 2 58.575 57.844 8.525 45.318 o
6 12 3 16.456 10.903 9.321 55.491 o
6 12 4 42.394 57.362 7.615 57.022 o
6 12 5 3.784 -8.011 8.529 72.439 o
6 13 0 188.399 180.607 11.169 16.847 o
6 13 1 37.855 27.150 5.892 89.444 o
6 13 2 91.523 94.878 11.736 24.770 o
6 13 3 22.562 22.260 5.178 125.340 o
6 13 4 2.390 4.897 5.031 196.014 o
6 13 5 17.796 13.546 6.933 90.348 o
6 14 0 106.104 104.858 8.824 31.372 o
6 14 1 38.493 30.945 6.865 72.794 o
6 14 2 427.112 426.115 19.735 5.158 o
6 14 3 0.010 21.885 8.019 77.769 o
6 14 4 35.300 29.730 7.352 68.313 o
6 14 5 0.701 13.339 16.024 20.734 o
6 15 0 8.419 3.062 4.926 187.004 o
6 15 1 452.663 460.844 32.237 3.055 o
6 15 2 3.770 5.645 4.627 220.852 o
6 15 3 0.143 -3.543 5.238 196.097 o
6 15 4 0.610 3.969 9.210 62.720 o
6 16 0 120.904 94.391 10.303 26.015 o
6 16 1 892.620 817.829 33.284 1.679 o
6 16 2 64.194 68.433 6.586 55.911 o
6 16 3 8.100 2.766 6.245 124.392 o
6 16 4 2.218 13.111 9.431 58.009 o
6 17 0 11.348 16.425 5.856 124.110 o
6 17 1 23.652 34.221 6.272 91.076 o
6 17 2 6.059 10.265 4.091 246.299 o
6 17 3 179.033 195.991 15.805 12.159 o
6 17 4 96.392 121.986 14.062 18.537 o
6 18 0 118.399 115.070 9.959 26.142 o
6 18 1 231.807 268.704 14.087 11.148 o
6 18 2 1.286 -0.078 5.270 190.234 o
6 18 3 80.322 79.697 11.461 27.169 o
6 19 0 0.034 4.229 5.067 202.373 o
6 19 1 10.973 10.904 4.260 209.055 o
6 19 2 115.729 88.408 8.711 31.544 o
6 19 3 34.452 10.080 9.157 52.325 o
6 20 0 0.059 -2.209 4.615 252.941 o
6 20 1 13.136 5.376 4.287 209.513 o
6 20 2 0.972 7.594 6.113 136.393 o
6 21 0 1.977 -4.453 5.672 163.113 o
6 21 1 6.850 1.320 4.590 220.114 o
6 22 0 12.866 12.890 4.902 163.061 o
7 0 0 251.223 260.213 22.847 6.543 o
7 0 2 1.749 -8.073 8.799 68.961 o
7 0 4 184.239 184.927 21.010 8.495 o
7 0 6 9.416 7.967 7.148 94.137 o
7 1 0 11.408 6.593 6.188 119.532 o
7 1 1 34.845 23.723 7.788 64.446 o
7 1 2 95.365 90.928 11.929 24.118 o
7 1 3 30.450 33.506 7.304 70.372 o
7 1 4 25.908 41.814 8.210 59.605 o
7 1 5 10.899 10.112 4.459 197.508 o
7 1 6 39.567 33.891 6.481 76.652 o
7 2 0 1.410 -3.344 7.735 89.210 o
7 2 1 306.752 312.718 17.762 7.526 o
7 2 2 111.607 113.111 11.375 23.386 o
7 2 3 69.078 61.731 16.293 16.881 o
7 2 4 38.607 40.597 12.841 27.719 o
7 2 5 460.166 438.642 15.657 5.586 o
7 3 0 265.415 259.483 16.217 9.279 o
7 3 1 99.284 102.486 10.847 26.196 o
7 3 2 39.722 46.647 8.155 54.749 o
7 3 3 7.347 6.071 6.016 131.647 o
7 3 4 5.650 8.060 6.302 122.136 o
7 3 5 23.476 16.890 4.723 143.342 o
7 4 0 538.106 524.372 22.965 3.688 o
7 4 1 1.530 6.216 5.586 161.909 o
7 4 2 89.261 83.931 10.065 30.651 o
7 4 3 6.271 22.087 6.358 111.197 o
7 4 4 59.141 67.733 9.576 38.135 o
7 4 5 6.919 5.831 3.928 270.328 o
7 5 0 1089.790 1084.930 26.959 1.401 o
7 5 1 862.361 874.534 70.363 0.765 o
7 5 2 3.826 0.262 5.748 154.821 o
7 5 3 25.652 17.277 8.099 65.684 o
7 5 4 35.138 43.770 17.067 16.860 o
7 5 5 0.050 3.403 4.793 226.969 o
7 6 0 266.011 287.485 14.094 10.100 o
7 6 1 252.263 252.573 16.415 9.484 o
7 6 2 485.851 455.821 26.900 3.591 o
7 6 3 11.669 11.172 10.382 46.560 o
7 6 4 3.712 -5.591 5.583 164.172 o
7 6 5 15.026 23.642 6.121 107.392 o
7 7 0 1658.570 1664.520 34.368 0.686 o
7 7 1 864.732 866.574 30.283 1.790 o
7 7 2 90.180 88.828 10.516 28.756 o
7 7 3 0.200 -3.506 5.867 156.274 o
7 7 4 18.862 22.691 7.071 83.689 o
7 7 5 30.224 40.574 8.657 53.920 o
7 8 0 43.812 54.376 8.960 46.161 o
7 8 1 144.429 148.089 11.347 19.968 o
7 8 2 6.050 8.528 14.478 25.163 o
7 8 3 380.617 357.727 20.270 5.715 o
7 8 4 7.577 8.889 5.204 165.264 o
7 8 5 4.696 7.093 4.399 233.199 o
7 9 0 86.162 91.001 14.633 18.657 o
7 9 1 22.233 26.569 10.498 42.347 o
7 9 2 8.914 18.497 11.488 38.400 o
7 9 3 61.797 46.803 8.742 44.436 o
7 9 4 46.771 59.894 7.986 52.021 o
7 9 5 7.088 5.025 5.406 160.324 o
7 10 0 257.149 254.764 16.372 9.395 o
7 10 1 188.956 186.378 21.394 8.217 o
7 10 2 192.270 204.582 15.726 11.777 o
7 10 3 266.056 275.504 31.207 4.142 o
7 10 4 431.940 438.377 18.886 5.234 o
7 10 5 67.045 63.939 13.892 21.884 o
7 11 0 57.136 49.488 12.044 28.687 o
7 11 1 561.890 558.489 24.508 3.341 o
7 11 2 195.561 205.576 12.596 14.458 o
7 11 3 1.507 -4.048 6.462 127.114 o
7 11 4 182.027 194.173 13.086 14.696 o
7 12 0 18.058 21.309 5.556 121.015 o
7 12 1 0.002 2.988 5.963 148.846 o
7 12 2 486.416 475.352 23.193 4.042 o
7 12 3 2824.000 2956.310 99.136 0.190 o
7 12 4 377.325 371.893 17.870 6.288 o
7 13 0 340.838 322.997 15.499 7.783 o
7 13 1 8.091 12.073 5.282 156.569 o
7 13 2 509.112 533.026 40.886 2.106 o
7 13 3 205.113 240.179 26.065 5.857 o
7 13 4 0.159 0.579 7.901 86.131 o
7 14 0 153.619 155.644 11.167 19.461 o
7 14 1 159.766 185.551 12.380 16.627 o
7 14 2 14.193 14.094 6.769 96.645 o
7 14 3 80.335 73.641 9.350 35.345 o
7 15 0 13.697 11.928 7.015 92.309 o
7 15 1 133.962 133.910 12.789 18.573 o
7 15 2 17.413 10.238 11.692 36.609 o
7 15 3 57.196 64.771 7.425 52.494 o
7 16 0 5.647 3.611 5.301 171.140 o
7 16 1 171.827 180.594 14.506 13.819 o
7 16 2 53.809 49.070 7.157 58.575 o
7 16 3 682.074 690.958 39.057 1.838 o
7 17 0 66.373 79.323 10.856 30.684 o
7 17 1 59.216 48.980 8.906 43.720 o
7 17 2 65.551 69.471 11.960 27.336 o
7 18 0 17.175 17.403 6.786 92.472 o
7 18 1 22.610 26.677 6.050 99.910 o
7 19 0 130.467 139.616 13.089 18.121 o
7 19 1 11.922 14.045 7.578 81.348 o
8 0 0 1.337 -1.904 8.002 83.458 o
8 0 2 267.545 294.112 27.212 4.987 o
8 0 4 21.938 26.780 10.958 39.328 o
8 1 0 4.841 10.238 8.513 69.997 o
8 1 1 54.169 77.375 10.835 32.291 o
8 1 2 4.362 6.451 6.321 124.196 o
8 1 3 118.464 106.450 12.468 20.797 o
8 1 4 51.797 58.534 9.669 39.669 o
8 2 0 140.184 138.816 13.695 16.776 o
8 2 1 152.811 143.070 14.016 15.734 o
8 2 2 13.611 11.805 17.691 16.745 o
8 2 3 44.608 38.563 8.464 51.799 o
8 2 4 68.897 70.629 10.037 34.242 o
8 3 0 322.254 317.283 19.589 6.675 o
8 3 1 0.062 0.073 8.417 76.079 o
8 3 2 68.268 77.847 11.469 28.356 o
8 3 3 0.144 2.982 5.818 155.937 o
8 3 4 0.323 -0.254 10.378 50.009 o
8 4 0 911.526 840.803 31.253 1.703 o
8 4 1 0.422 14.628 10.780 45.044 o
8 4 2 330.909 318.768 20.041 6.434 o
8 4 3 188.486 179.025 22.983 7.461 o
8 4 4 15.561 13.616 6.691 97.517 o
8 5 0 69.962 57.976 9.990 35.198 o
8 5 1 29.868 51.640 10.003 42.145 o
8 5 2 102.855 92.997 23.249 8.590 o
8 5 3 820.769 816.281 32.146 1.834 o
8 5 4 144.477 137.844 14.115 16.036 o
8 6 0 509.218 546.131 25.338 3.495 o
8 6 1 1114.520 1148.970 61.220 0.763 o
8 6 2 1311.870 1347.970 49.682 0.782 o
8 6 3 39.136 53.902 9.953 40.612 o
8 6 4 122.052 122.439 18.067 12.280 o
8 7 0 290.642 259.078 17.915 8.065 o
8 7 1 382.604 407.169 22.803 4.937 o
8 7 2 647.329 695.015 32.035 2.284 o
8 7 3 517.293 529.041 26.528 3.362 o
8 7 4 159.585 153.198 14.962 14.178 o
8 8 0 0.249 -3.867 5.051 210.500 o
8 8 1 0.036 11.032 7.596 89.558 o
8 8 2 15.327 11.165 15.491 21.592 o
8 8 3 195.702 213.523 20.631 8.373 o
8 9 0 143.421 163.590 11.869 18.730 o
8 9 1 193.991 205.283 16.686 10.982 o
8 9 2 42.053 43.227 8.798 49.139 o
8 9 3 34.495 38.572 9.134 48.899 o
8 10 0 1.886 -4.477 5.485 174.333 o
8 10 1 64.980 59.610 8.309 44.997 o
8 10 2 0.136 -4.980 9.782 56.336 o
8 10 3 1.923 0.411 6.934 109.971 o
8 11 0 0.150 -6.377 7.194 104.092 o
8 11 1 23.773 25.041 5.753 106.460 o
8 11 2 91.356 94.729 12.315 23.297 o
8 11 3 172.835 167.448 16.139 12.393 o
8 12 0 16.884 21.101 7.026 86.404 o
8 12 1 77.125 89.812 9.479 34.079 o
8 12 2 0.002 -4.212 6.799 116.677 o
8 13 0 0.452 7.501 7.476 93.311 o
8 13 1 22.681 37.585 7.001 77.866 o
8 13 2 236.722 260.393 19.338 8.170 o
8 14 0 131.255 138.878 11.769 20.339 o
8 14 1 87.590 104.675 10.318 28.818 o
8 14 2 0.938 -9.184 22.948 10.234 o
8 15 0 0.110 20.512 7.921 79.894 o
8 15 1 5.823 5.966 6.037 133.233 o
8 16 0 12.195 28.747 8.141 68.362 o
9 0 0 0.440 18.117 11.729 38.000 o
9 0 2 0.386 0.711 9.418 60.588 o
9 1 0 80.959 77.546 14.767 18.928 o
9 1 1 31.085 21.343 7.246 73.967 o
9 1 2 3.882 2.727 6.717 113.537 o
9 2 0 7.693 5.177 7.789 82.465 o
9 2 1 19.951 35.600 14.159 24.652 o
9 2 2 184.536 181.335 16.331 11.757 o
9 3 0 138.989 113.555 13.223 18.127 o
9 3 1 83.877 96.293 17.491 14.151 o
9 3 2 0.632 3.154 6.302 132.473 o
9 4 0 47.990 41.372 8.865 47.394 o
9 4 1 18.815 14.098 7.734 74.816 o
9 4 2 495.669 532.998 27.334 3.347 o
9 5 0 0.338 14.382 23.219 9.942 o
9 5 1 108.763 130.703 14.681 16.789 o
9 5 2 364.192 374.853 23.663 4.987 o
9 6 0 4.058 3.917 14.096 26.776 o
9 6 1 3.616 17.967 11.399 39.732 o
9 6 2 17.449 -3.818 8.872 62.095 o
9 7 0 44.152 68.600 11.460 31.311 o
9 7 1 0.078 1.273 7.559 93.876 o
9 7 2 134.374 117.713 19.676 10.622 o
9 8 0 3.325 -8.813 6.739 114.952 o
9 8 1 176.199 204.918 30.805 4.714 o
9 9 0 0.388 1.588 8.161 80.344 o
9 9 1 21.720 5.388 9.782 50.297 o
9 10 0 15.611 25.295 8.477 63.209 o
9 11 0 11.927 8.838 8.652 65.404 o
;
_iucr_refine_instructions_details
;
TITL CF solution in P21/c
CELL 0.71073 7.788812 21.94647 7.87725 90 98.5173 90
ZERR 4 0.000378 0.001003 0.000406 0 0.0041 0
LATT 1
SYMM -X,0.5+Y,0.5-Z
SFAC C H N O
UNIT 72 48 8 8

L.S. 10
PLAN  25
BOND $H
MORE -1
CONF 
fmap 2
acta 52
OMIT -4 54
WGHT 0.0449 0.6771
FVAR 3.182369
REM <olex2.extras>
REM <HklSrc "%.\\tgc_20.hkl">
REM </olex2.extras>

C1    1     0.93398  0.79652  0.34706  11.00000  0.01297  0.01438  0.01065 =
 -0.00043  0.00206  0.00160 
AFIX 43
H1    2     1.03692  0.78957  0.30356  11.00000 -1.20000 
AFIX 0
C2    1     0.88021  0.85537  0.37029  11.00000  0.01550  0.00997  0.01121 =
 0.00100 -0.00008 -0.00184 
C3    1     0.72479  0.86700  0.43591  11.00000  0.01650  0.01104  0.01309 =
 0.00037  0.00075  0.00321 
AFIX 43
H3    2     0.68945  0.90689  0.45046  11.00000 -1.20000 
AFIX 0
C4    1     0.62646  0.81960  0.47797  11.00000  0.01222  0.01591  0.01277 =
 -0.00048  0.00216  0.00144 
AFIX 43
H4    2     0.52404  0.82738  0.52159  11.00000 -1.20000 
AFIX 0
C5    1     0.83128  0.57468  0.38355  11.00000  0.01656  0.01244  0.01651 =
 0.00150  0.00215 -0.00114 
AFIX 43
H5    2     0.76314  0.54282  0.41380  11.00000 -1.20000 
AFIX 0
C6    1     0.97886  0.56184  0.31446  11.00000  0.01909  0.00910  0.01584 =
 -0.00051  0.00176  0.00136 
AFIX 43
H6    2     1.01047  0.52163  0.29816  11.00000 -1.20000 
AFIX 0
C7    1     1.08162  0.60983  0.26863  11.00000  0.01331  0.01525  0.01197 =
 -0.00080  0.00172  0.00156 
C8    1     1.03569  0.66974  0.29342  11.00000  0.01392  0.01177  0.01247 =
 0.00153  0.00104 -0.00234 
AFIX 43
H8    2     1.10554  0.70107  0.26300  11.00000 -1.20000 
AFIX 0
C9    1     0.57638  0.70835  0.50129  11.00000  0.01264  0.01451  0.01022 =
 -0.00022  0.00046 -0.00031 
C10   1     0.62622  0.64912  0.48081  11.00000  0.01382  0.01531  0.00954 =
 -0.00032  0.00039 -0.00144 
C11   1     0.83361  0.74687  0.38896  11.00000  0.01287  0.01091  0.00889 =
 -0.00052 -0.00088 -0.00039 
C12   1     0.67829  0.75852  0.45609  11.00000  0.01223  0.01378  0.00919 =
 0.00016 -0.00039 -0.00008 
C13   1     0.88518  0.68389  0.36384  11.00000  0.01364  0.01231  0.00891 =
 0.00113 -0.00159 -0.00051 
C14   1     0.78096  0.63534  0.40957  11.00000  0.01405  0.01289  0.01043 =
 -0.00027  0.00006  0.00015 
C15   1     0.42090  0.72067  0.57392  11.00000  0.01760  0.00950  0.01405 =
 0.00087  0.00067 -0.00209 
C16   1     0.52350  0.60052  0.53621  11.00000  0.01417  0.01379  0.01407 =
 -0.00130  0.00264  0.00199 
C17   1     1.13020  0.89643  0.27032  11.00000  0.01638  0.01368  0.02215 =
 0.00040  0.00663 -0.00098 
AFIX 137
H17a  2     1.10877  0.87460  0.16366  11.00000 -1.50000 
H17b  2     1.18242  0.93506  0.25223  11.00000 -1.50000 
H17c  2     1.20714  0.87317  0.35224  11.00000 -1.50000 
AFIX 0
C18   1     1.27741  0.54108  0.16158  11.00000  0.02149  0.01328  0.02469 =
 -0.00046  0.00842  0.00538 
AFIX 137
H18a  2     1.18585  0.52253  0.08362  11.00000 -1.50000 
H18b  2     1.38197  0.54160  0.11059  11.00000 -1.50000 
H18c  2     1.29648  0.51812  0.26641  11.00000 -1.50000 
AFIX 0
N1    3     0.29763  0.73064  0.63216  11.00000  0.01762  0.01611  0.02687 =
 -0.00093  0.00785 -0.00036 
N2    3     0.44389  0.56191  0.58381  11.00000  0.01822  0.01446  0.02582 =
 0.00007  0.00738  0.00024 
O1    4     0.96906  0.90609  0.33437  11.00000  0.01607  0.01099  0.02214 =
 -0.00009  0.00680 -0.00022 
O2    4     1.22958  0.60219  0.19752  11.00000  0.01676  0.01164  0.02108 =
 -0.00082  0.00742  0.00314 
HKLF 4

END
Q11 1 1.0304 0.6379 0.239 11 0.05 0.27
Q13 1 0.7292 0.7526 0.3806 11 0.05 0.26
Q14 1 0.6222 0.6795 0.5168 11 0.05 0.25
Q15 1 0.672 0.7893 0.5008 11 0.05 0.25
Q18 1 0.7107 0.641 0.4699 11 0.05 0.25
Q19 1 0.8324 0.6069 0.4342 11 0.05 0.24
Q27 1 0.7858 0.7527 0.4658 11 0.05 0.23
Q28 1 0.6423 0.7334 0.5246 11 0.05 0.23
Q29 1 1.0826 0.64 0.3261 11 0.05 0.23
Q30 1 0.8586 0.7167 0.3651 11 0.05 0.23
Q31 1 0.8774 0.7718 0.3635 11 0.05 0.23
Q32 1 0.823 0.6546 0.3621 11 0.05 0.23
Q33 1 1.0038 0.5897 0.2551 11 0.05 0.23
Q34 1 0.7724 0.6066 0.3462 11 0.05 0.22
Q35 1 0.6797 0.641 0.4059 11 0.05 0.22
Q36 1 0.5287 0.7202 0.576 11 0.05 0.2
Q37 1 0.8305 0.861 0.4386 11 0.05 0.2
Q38 1 0.8504 0.6582 0.4269 11 0.05 0.19
Q39 1 0.9156 0.8241 0.3942 11 0.05 0.19
Q40 1 0.874 0.8238 0.3179 11 0.05 0.19
Q41 1 0.972 0.6768 0.3648 11 0.05 0.18
Q42 1 0.3804 0.7518 0.5859 11 0.05 0.17
Q43 1 0.7935 0.8636 0.3893 11 0.05 0.17
Q44 1 0.7089 0.841 0.4844 11 0.05 0.17
Q45 1 0.3317 0.7077 0.5376 11 0.05 0.17
Q1 1 0.72 0.75 0.38 11 0.05 0.41
Q2 1 0.64 0.736111 0.52 11 0.05 0.38
Q3 1 1.08 0.638889 0.32 11 0.05 0.33
Q4 1 0.6 0.680556 0.48 11 0.05 0.31
Q5 1 0.72 0.638889 0.48 11 0.05 0.31
Q6 1 1.24 0.652778 0.46 11 0.05 0.31
Q7 1 0.68 0.791667 0.52 11 0.05 0.29
Q8 1 0.84 0.652778 0.38 11 0.05 0.28
Q10 1 0.76 0.611111 0.34 11 0.05 0.28
Q9 1 1.04 0.583333 0.48 11 0.05 0.28
Q12 1 0.84 0.861111 0.46 11 0.05 0.27
Q17 1 1.2 0.611111 0.42 11 0.05 0.25
Q16 1 0.84 0.777778 0.32 11 0.05 0.25
Q20 1 0.92 0.680556 0.3 11 0.05 0.24
Q21 1 0.6 0.652778 0.26 11 0.05 0.24
Q26 1 1.36 0.527778 0.28 11 0.05 0.24
Q22 1 1.56 0.555556 0.22 11 0.05 0.24
Q25 1 0.56 0.569444 0.58 11 0.05 0.24
Q23 1 1 0.958333 0.36 11 0.05 0.24
Q24 1 1.44 0.555556 0.14 11 0.05 0.24

  REM The information below was added by Olex2.
  REM
  REM R1 = 0.0450 for 2159 Fo > 4sig(Fo) and 0.0627 for all 2769 data
  REM 201 parameters refined using 0 restraints
  REM Highest difference peak 0.4078, deepest hole -0.3342
  REM Mean Shift 0.0000, Max Shift 0.0002.

  REM +++ Tabular Listing of Refinement Information +++
  REM R1_all = 0.0627
  REM R1_gt = 0.0450
  REM wR_ref = 0.1109
  REM GOOF = 1.0333
  REM Shift_max = 0.0002
  REM Shift_mean = 0.0000
  REM Reflections_all = 2769
  REM Reflections_gt = 2159
  REM Parameters = 201
  REM Hole = -0.3342
  REM Peak = 0.4078
  REM Flack = n/a

  
;
_olex2_submission_special_instructions  'No special instructions were received'
