# Supplementary material for: Structural data of phenanthrene-9,10-dicarbonitriles
Source: Data Brief. 2019 Oct 5;27:104605. doi: 10.1016/j.dib.2019.104605 (PMC6812052; doi:10.1016/j.dib.2019.104605)
Supplement: Multimedia component 1 [file mmc1.zip › 6_ССDC 1821026.cif]

data_tgc24
_audit_creation_date              2018-01-31
_audit_creation_method
;
Olex2 1.2
(compiled 2017.08.10 svn.r3458 for OlexSys, GUI svn.r5381)
;
_shelx_SHELXL_version_number      '2014/7'
_publ_contact_author_address      ?
_publ_contact_author_email        ?
_publ_contact_author_id_orcid     ?
_publ_contact_author_name         ''
_publ_contact_author_phone        ?
_publ_section_references
;
Dolomanov, O.V., Bourhis, L.J., Gildea, R.J, Howard, J.A.K. & Puschmann, H.
 (2009), J. Appl. Cryst. 42, 339-341.

Palatinus, L. & Chapuis, G. (2007). J. Appl. Cryst., 40, 786-790;
Palatinus, L. & van der Lee, A. (2008). J. Appl. Cryst. 41, 975-984;
Palatinus, L., Prathapa, S. J. & van Smaalen, S. (2012). J. Appl. Cryst. 45,
 575-580.

Sheldrick, G.M. (2015). Acta Cryst. C71, 3-8.
;
_chemical_name_common             ?
_chemical_name_systematic         ?
_chemical_formula_moiety          'C18 H12 N2'
_chemical_formula_sum             'C18 H12 N2'
_chemical_formula_weight          256.30
_chemical_melting_point           ?
_chemical_oxdiff_formula          'n2 c18 h15'
loop_
  _atom_type_symbol
  _atom_type_description
  _atom_type_scat_dispersion_real
  _atom_type_scat_dispersion_imag
  _atom_type_scat_source
 'C' 'C' 0.0181 0.0091 'International Tables Vol C Tables 4.2.6.8 and 6.1.1.4'
 'H' 'H' 0.0000 0.0000 'International Tables Vol C Tables 4.2.6.8 and 6.1.1.4'
 'N' 'N' 0.0311 0.0180 'International Tables Vol C Tables 4.2.6.8 and 6.1.1.4'

_shelx_space_group_comment
;
The symmetry employed for this shelxl refinement is uniquely defined
by the following loop, which should always be used as a source of
symmetry information in preference to the above space-group names.
They are only intended as comments.
;
_space_group_crystal_system       'monoclinic'
_space_group_IT_number            14
_space_group_name_H-M_alt         'P 1 21/c 1'
_space_group_name_Hall            '-P 2ybc'
loop_
  _space_group_symop_operation_xyz
 'x, y, z'
 '-x, y+1/2, -z+1/2'
 '-x, -y, -z'
 'x, -y-1/2, z-1/2'

_cell_length_a                    11.1090(2)
_cell_length_b                    17.7567(3)
_cell_length_c                    14.0781(3)
_cell_angle_alpha                 90
_cell_angle_beta                  109.077(2)
_cell_angle_gamma                 90
_cell_volume                      2624.52(9)
_cell_formula_units_Z             8
_cell_measurement_reflns_used     8588
_cell_measurement_temperature     100(2)
_cell_measurement_theta_max       76.0980
_cell_measurement_theta_min       4.1590
_shelx_estimated_absorpt_T_max    ?
_shelx_estimated_absorpt_T_min    ?
_exptl_absorpt_coefficient_mu     0.601
_exptl_absorpt_correction_T_max   1.00000
_exptl_absorpt_correction_T_min   0.65341
_exptl_absorpt_correction_type    multi-scan
_exptl_absorpt_process_details
;
CrysAlisPro, Agilent Technologies,
Version 1.171.36.32 (release 02-08-2013 CrysAlis171 .NET)
(compiled Aug  2 2013,16:46:58)
Empirical absorption correction using spherical harmonics,
 implemented in SCALE3 ABSPACK scaling algorithm.
;
_exptl_absorpt_special_details    ?
_exptl_crystal_colour             colorless
_exptl_crystal_density_diffrn     1.297
_exptl_crystal_density_meas       ?
_exptl_crystal_density_method     ?
_exptl_crystal_description        prizm
_exptl_crystal_F_000              1072
_exptl_crystal_size_max           0.22
_exptl_crystal_size_mid           0.16
_exptl_crystal_size_min           0.08
_exptl_transmission_factor_max    ?
_exptl_transmission_factor_min    ?
_diffrn_reflns_av_R_equivalents   0.0407
_diffrn_reflns_av_unetI/netI      0.0378
_diffrn_reflns_Laue_measured_fraction_full 0.989
_diffrn_reflns_Laue_measured_fraction_max 0.983
_diffrn_reflns_limit_h_max        13
_diffrn_reflns_limit_h_min        -13
_diffrn_reflns_limit_k_max        21
_diffrn_reflns_limit_k_min        -17
_diffrn_reflns_limit_l_max        14
_diffrn_reflns_limit_l_min        -17
_diffrn_reflns_number             14792
_diffrn_reflns_point_group_measured_fraction_full 0.989
_diffrn_reflns_point_group_measured_fraction_max 0.983
_diffrn_reflns_theta_full         67.684
_diffrn_reflns_theta_max          72.482
_diffrn_reflns_theta_min          4.152
_diffrn_ambient_temperature       100(2)
_diffrn_detector_area_resol_mean  10.3829
_diffrn_measured_fraction_theta_full 0.989
_diffrn_measured_fraction_theta_max 0.983
_diffrn_measurement_details
;
#__ type_ start__ end____ width___ exp.time_
  1 omega  -33.00   25.00   1.0000    8.0000
omega____ theta____ kappa____ phi______ frames
    -      -40.3787   38.0000    0.0000 58

#__ type_ start__ end____ width___ exp.time_
  2 omega -116.00  -14.00   1.0000    8.0000
omega____ theta____ kappa____ phi______ frames
    -      -40.3787  -38.0000   30.0000 102

#__ type_ start__ end____ width___ exp.time_
  3 omega   83.00  130.00   1.0000    8.0000
omega____ theta____ kappa____ phi______ frames
    -       40.3787  178.0000  150.0000 47

#__ type_ start__ end____ width___ exp.time_
  4 omega   57.00   94.00   1.0000    8.0000
omega____ theta____ kappa____ phi______ frames
    -       40.3787  178.0000   30.0000 37

#__ type_ start__ end____ width___ exp.time_
  5 omega   22.00   76.00   1.0000    8.0000
omega____ theta____ kappa____ phi______ frames
    -       40.3787  -99.0000 -120.0000 54

#__ type_ start__ end____ width___ exp.time_
  6 omega   68.00   97.00   1.0000   25.0000
omega____ theta____ kappa____ phi______ frames
    -      113.0000  178.0000  120.0000 29

#__ type_ start__ end____ width___ exp.time_
  7 omega   47.00  108.00   1.0000   25.0000
omega____ theta____ kappa____ phi______ frames
    -      113.0000  -95.0000   90.0000 61

#__ type_ start__ end____ width___ exp.time_
  8 omega   48.00   73.00   1.0000   25.0000
omega____ theta____ kappa____ phi______ frames
    -      113.0000  -45.0000   90.0000 25

#__ type_ start__ end____ width___ exp.time_
  9 omega   31.00  151.00   1.0000   25.0000
omega____ theta____ kappa____ phi______ frames
    -      113.0000  -15.0000   90.0000 120

#__ type_ start__ end____ width___ exp.time_
 10 omega   87.00  133.00   1.0000   25.0000
omega____ theta____ kappa____ phi______ frames
    -      113.0000  -61.0000   60.0000 46

#__ type_ start__ end____ width___ exp.time_
 11 omega   82.00  107.00   1.0000   25.0000
omega____ theta____ kappa____ phi______ frames
    -      113.0000  -95.0000  150.0000 25

#__ type_ start__ end____ width___ exp.time_
 12 omega   42.00   76.00   1.0000   25.0000
omega____ theta____ kappa____ phi______ frames
    -      113.0000  -30.0000   60.0000 34

#__ type_ start__ end____ width___ exp.time_
 13 omega   46.00   97.00   1.0000   25.0000
omega____ theta____ kappa____ phi______ frames
    -      113.0000  -45.0000 -180.0000 51

#__ type_ start__ end____ width___ exp.time_
 14 omega   38.00   67.00   1.0000   25.0000
omega____ theta____ kappa____ phi______ frames
    -      113.0000  -30.0000   90.0000 29

#__ type_ start__ end____ width___ exp.time_
 15 omega   91.00  143.00   1.0000   25.0000
omega____ theta____ kappa____ phi______ frames
    -      113.0000   30.0000  120.0000 52

#__ type_ start__ end____ width___ exp.time_
 16 omega   57.00   83.00   1.0000   25.0000
omega____ theta____ kappa____ phi______ frames
    -      113.0000  -61.0000   60.0000 26

#__ type_ start__ end____ width___ exp.time_
 17 omega   44.00   90.00   1.0000   25.0000
omega____ theta____ kappa____ phi______ frames
    -      113.0000  -45.0000   60.0000 46

#__ type_ start__ end____ width___ exp.time_
 18 omega   34.00  130.00   1.0000   25.0000
omega____ theta____ kappa____ phi______ frames
    -      113.0000  -77.0000 -120.0000 96

#__ type_ start__ end____ width___ exp.time_
 19 omega  101.00  145.00   1.0000   25.0000
omega____ theta____ kappa____ phi______ frames
    -      113.0000  112.0000  120.0000 44

#__ type_ start__ end____ width___ exp.time_
 20 omega   51.00   98.00   1.0000   25.0000
omega____ theta____ kappa____ phi______ frames
    -      113.0000  -45.0000  120.0000 47

#__ type_ start__ end____ width___ exp.time_
 21 omega  117.00  142.00   1.0000   25.0000
omega____ theta____ kappa____ phi______ frames
    -      113.0000   61.0000  -30.0000 25
;
_diffrn_measurement_device_type   'SuperNova, Dual, Cu at zero, Atlas'
_diffrn_measurement_method        '\w scans'
_diffrn_orient_matrix_UB_11       -0.1333357000
_diffrn_orient_matrix_UB_12       -0.0260778000
_diffrn_orient_matrix_UB_13       -0.0027382000
_diffrn_orient_matrix_UB_21       0.0242077000
_diffrn_orient_matrix_UB_22       0.0328999000
_diffrn_orient_matrix_UB_23       0.1059221000
_diffrn_orient_matrix_UB_31       -0.0561694000
_diffrn_orient_matrix_UB_32       0.0759560000
_diffrn_orient_matrix_UB_33       -0.0466837000
_diffrn_radiation_monochromator   mirror
_diffrn_radiation_type            CuK\a
_diffrn_radiation_wavelength      1.54184
_diffrn_source                    'SuperNova (Cu) X-ray Source'
_reflns_Friedel_coverage          0.000
_reflns_Friedel_fraction_full     .
_reflns_Friedel_fraction_max      .
_reflns_number_gt                 4300
_reflns_number_total              5113
_reflns_odcompleteness_completeness 95.86
_reflns_odcompleteness_iscentric  1
_reflns_odcompleteness_theta      77.17
_reflns_special_details
;
 Reflections were merged by SHELXL according to the crystal
 class for the calculation of statistics and refinement.
 
 _reflns_Friedel_fraction is defined as the number of unique
 Friedel pairs measured divided by the number that would be
 possible theoretically, ignoring centric projections and
 systematic absences.
;
_reflns_threshold_expression      'I > 2\s(I)'
_computing_cell_refinement
;
CrysAlisPro, Agilent Technologies,
Version 1.171.36.32 (release 02-08-2013 CrysAlis171 .NET)
(compiled Aug  2 2013,16:46:58)
;
_computing_data_collection
;
CrysAlisPro, Agilent Technologies,
Version 1.171.36.32 (release 02-08-2013 CrysAlis171 .NET)
(compiled Aug  2 2013,16:46:58)
;
_computing_data_reduction
;
CrysAlisPro, Agilent Technologies,
Version 1.171.36.32 (release 02-08-2013 CrysAlis171 .NET)
(compiled Aug  2 2013,16:46:58)
;
_computing_molecular_graphics     'Olex2 (Dolomanov et al., 2009)'
_computing_publication_material   'Olex2 (Dolomanov et al., 2009)'
_computing_structure_refinement   'ShelXL (Sheldrick, 2015)'
_computing_structure_solution
;
Superflip (Palatinus & Chapuis, 2007;Palatinus & van der Lee, 2008;
Palatinus et al., 2012)
;
_refine_diff_density_max          0.274
_refine_diff_density_min          -0.278
_refine_diff_density_rms          0.053
_refine_ls_extinction_coef        0.00051(13)
_refine_ls_extinction_expression  'Fc^*^=kFc[1+0.001xFc^2^\l^3^/sin(2\q)]^-1/4^'
_refine_ls_extinction_method      'SHELXL-2014/7 (Sheldrick 2014'
_refine_ls_goodness_of_fit_ref    1.034
_refine_ls_hydrogen_treatment     constr
_refine_ls_matrix_type            full
_refine_ls_number_parameters      366
_refine_ls_number_reflns          5113
_refine_ls_number_restraints      0
_refine_ls_R_factor_all           0.0568
_refine_ls_R_factor_gt            0.0456
_refine_ls_restrained_S_all       1.034
_refine_ls_shift/su_max           0.001
_refine_ls_shift/su_mean          0.000
_refine_ls_structure_factor_coef  Fsqd
_refine_ls_weighting_details
'w=1/[\s^2^(Fo^2^)+(0.0910P)^2^+0.2664P] where P=(Fo^2^+2Fc^2^)/3'
_refine_ls_weighting_scheme       calc
_refine_ls_wR_factor_gt           0.1258
_refine_ls_wR_factor_ref          0.1323
_refine_special_details           ?
_olex2_refinement_description
;
1. Fixed Uiso
 At 1.2 times of:
  All C(H) groups
 At 1.5 times of:
  All C(H,H,H) groups
2.a Aromatic/amide H refined with riding coordinates:
 C4A(H4A), C3A(H3A), C1(H1), C6A(H6A), C1A(H1A), C5A(H5A), C8A(H8A), C5(H5),
 C8(H8), C4(H4), C6(H6), C3(H3)
2.b Idealised Me refined as rotating group:
 C17(H17A,H17B,H17C), C15A(H15A,H15B,H15C), C18A(H18D,H18E,H18F), C18(H18A,
 H18B,H18C)
;
_atom_sites_solution_hydrogens    geom
_atom_sites_solution_primary      iterative
_atom_sites_solution_secondary    ?
loop_
  _atom_site_label
  _atom_site_type_symbol
  _atom_site_fract_x
  _atom_site_fract_y
  _atom_site_fract_z
  _atom_site_U_iso_or_equiv
  _atom_site_adp_type
  _atom_site_occupancy
  _atom_site_site_symmetry_order
  _atom_site_calc_flag
  _atom_site_refinement_flags_posn
  _atom_site_refinement_flags_adp
  _atom_site_refinement_flags_occupancy
  _atom_site_disorder_assembly
  _atom_site_disorder_group
 N1 N -0.00827(11) 0.40306(6) 0.33533(9) 0.0227(3) Uani 1 1 d . . . . .
 N2 N 0.30967(11) 0.50028(7) 0.49570(10) 0.0258(3) Uani 1 1 d . . . . .
 N1A N 0.45152(12) 0.50292(7) 0.84694(11) 0.0272(3) Uani 1 1 d . . . . .
 N2A N 0.68320(12) 0.33592(7) 0.92337(10) 0.0254(3) Uani 1 1 d . . . . .
 C14 C 0.40287(11) 0.31168(7) 0.54819(9) 0.0135(3) Uani 1 1 d . . . . .
 C13 C 0.39548(11) 0.23218(7) 0.54560(9) 0.0133(3) Uani 1 1 d . . . . .
 C14A C 0.40253(11) 0.23352(7) 0.79896(9) 0.0139(3) Uani 1 1 d . . . . .
 C10 C 0.29262(11) 0.35482(7) 0.49367(9) 0.0137(3) Uani 1 1 d . . . . .
 C12A C 0.23669(12) 0.35916(7) 0.72430(9) 0.0147(3) Uani 1 1 d . . . . .
 C13A C 0.27430(12) 0.22094(7) 0.73717(9) 0.0140(3) Uani 1 1 d . . . . .
 C11 C 0.27568(11) 0.19512(7) 0.49040(9) 0.0133(3) Uani 1 1 d . . . . .
 C11A C 0.19104(12) 0.28511(7) 0.69785(9) 0.0139(3) Uani 1 1 d . . . . .
 C9A C 0.36586(12) 0.36946(7) 0.78853(9) 0.0149(3) Uani 1 1 d . . . . .
 C12 C 0.16853(11) 0.23942(7) 0.43818(9) 0.0136(3) Uani 1 1 d . . . . .
 C4A C 0.15611(12) 0.42149(7) 0.68598(10) 0.0174(3) Uani 1 1 d . . . . .
 H4A H 0.1858 0.4701 0.7043 0.021 Uiso 1 1 calc R . . . .
 C2 C 0.14858(12) 0.08120(7) 0.43441(9) 0.0165(3) Uani 1 1 d . . . . .
 C3A C 0.03424(13) 0.41060(7) 0.62190(10) 0.0187(3) Uani 1 1 d . . . . .
 H3A H -0.0176 0.4520 0.5968 0.022 Uiso 1 1 calc R . . . .
 C10A C 0.44630(11) 0.30929(7) 0.82225(9) 0.0149(3) Uani 1 1 d . . . . .
 C1 C 0.26233(12) 0.11615(7) 0.48652(9) 0.0151(3) Uani 1 1 d . . . . .
 H1 H 0.3323 0.0865 0.5201 0.018 Uiso 1 1 calc R . . . .
 C6A C 0.43972(12) 0.09920(7) 0.81467(10) 0.0175(3) Uani 1 1 d . . . . .
 H6A H 0.4939 0.0589 0.8405 0.021 Uiso 1 1 calc R . . . .
 C7A C 0.31313(12) 0.08550(7) 0.75267(10) 0.0170(3) Uani 1 1 d . . . . .
 C0AA C 0.41281(12) 0.44395(7) 0.81955(10) 0.0186(3) Uani 1 1 d . . . . .
 C15 C 0.07489(12) 0.36580(7) 0.38229(10) 0.0166(3) Uani 1 1 d . . . . .
 C1A C 0.06451(12) 0.27634(7) 0.63259(9) 0.0153(3) Uani 1 1 d . . . . .
 H1A H 0.0326 0.2280 0.6153 0.018 Uiso 1 1 calc R . . . .
 C5A C 0.48322(12) 0.17113(7) 0.83696(10) 0.0167(3) Uani 1 1 d . . . . .
 H5A H 0.5669 0.1792 0.8776 0.020 Uiso 1 1 calc R . . . .
 C2A C -0.01333(12) 0.33746(7) 0.59370(10) 0.0168(3) Uani 1 1 d . . . . .
 C9 C 0.18035(11) 0.31990(7) 0.43972(9) 0.0140(3) Uani 1 1 d . . . . .
 C8A C 0.23378(12) 0.14601(7) 0.71546(9) 0.0159(3) Uani 1 1 d . . . . .
 H8A H 0.1505 0.1369 0.6746 0.019 Uiso 1 1 calc R . . . .
 C16 C 0.30090(11) 0.43568(8) 0.49422(10) 0.0176(3) Uani 1 1 d . . . . .
 C7 C 0.61926(12) 0.22649(7) 0.64935(9) 0.0171(3) Uani 1 1 d . . . . .
 C5 C 0.51835(12) 0.34772(7) 0.60214(10) 0.0165(3) Uani 1 1 d . . . . .
 H5 H 0.5229 0.4000 0.6038 0.020 Uiso 1 1 calc R . . . .
 C16A C 0.57776(12) 0.32339(7) 0.88007(10) 0.0176(3) Uani 1 1 d . . . . .
 C8 C 0.50632(12) 0.19116(7) 0.59670(9) 0.0152(3) Uani 1 1 d . . . . .
 H8 H 0.5034 0.1388 0.5949 0.018 Uiso 1 1 calc R . . . .
 C4 C 0.05197(12) 0.20348(7) 0.38597(10) 0.0172(3) Uani 1 1 d . . . . .
 H4 H -0.0189 0.2325 0.3523 0.021 Uiso 1 1 calc R . . . .
 C17 C 0.13755(13) -0.00335(7) 0.42877(11) 0.0218(3) Uani 1 1 d . . . . .
 H17A H 0.2191 -0.0254 0.4630 0.033 Uiso 1 1 calc GR . . . .
 H17B H 0.1094 -0.0189 0.3596 0.033 Uiso 1 1 calc GR . . . .
 H17C H 0.0771 -0.0197 0.4600 0.033 Uiso 1 1 calc GR . . . .
 C6 C 0.62394(12) 0.30587(8) 0.65208(9) 0.0174(3) Uani 1 1 d . . . . .
 H6 H 0.6993 0.3301 0.6881 0.021 Uiso 1 1 calc R . . . .
 C3 C 0.04215(12) 0.12685(8) 0.38447(10) 0.0188(3) Uani 1 1 d . . . . .
 H3 H -0.0355 0.1043 0.3502 0.023 Uiso 1 1 calc R . . . .
 C15A C 0.26535(14) 0.00622(7) 0.72831(11) 0.0232(3) Uani 1 1 d . . . . .
 H15A H 0.3232 -0.0215 0.7036 0.035 Uiso 1 1 calc GR . . . .
 H15B H 0.1827 0.0072 0.6779 0.035 Uiso 1 1 calc GR . . . .
 H15C H 0.2596 -0.0177 0.7879 0.035 Uiso 1 1 calc GR . . . .
 C18A C -0.14555(12) 0.32680(8) 0.52086(11) 0.0220(3) Uani 1 1 d . . . . .
 H18D H -0.2057 0.3516 0.5461 0.033 Uiso 1 1 calc GR . . . .
 H18E H -0.1649 0.2740 0.5130 0.033 Uiso 1 1 calc GR . . . .
 H18F H -0.1505 0.3480 0.4570 0.033 Uiso 1 1 calc GR . . . .
 C18 C 0.73596(13) 0.18135(8) 0.70316(11) 0.0252(3) Uani 1 1 d . . . . .
 H18A H 0.7150 0.1287 0.6979 0.038 Uiso 1 1 calc GR . . . .
 H18B H 0.7667 0.1957 0.7727 0.038 Uiso 1 1 calc GR . . . .
 H18C H 0.8008 0.1908 0.6733 0.038 Uiso 1 1 calc GR . . . .

loop_
  _atom_site_aniso_label
  _atom_site_aniso_U_11
  _atom_site_aniso_U_22
  _atom_site_aniso_U_33
  _atom_site_aniso_U_23
  _atom_site_aniso_U_13
  _atom_site_aniso_U_12
 N1 0.0196(5) 0.0146(5) 0.0251(6) 0.0019(5) -0.0049(5) 0.0007(4)
 N2 0.0264(6) 0.0116(6) 0.0310(7) 0.0000(4) -0.0022(5) -0.0003(4)
 N1A 0.0289(6) 0.0130(6) 0.0338(7) -0.0013(5) 0.0023(5) -0.0038(4)
 N2A 0.0234(6) 0.0175(6) 0.0276(7) 0.0006(5) -0.0023(5) -0.0024(4)
 C14 0.0151(6) 0.0139(6) 0.0080(6) 0.0005(4) -0.0008(5) 0.0002(4)
 C13 0.0162(6) 0.0128(6) 0.0081(6) 0.0003(4) 0.0004(5) 0.0004(4)
 C14A 0.0169(6) 0.0134(6) 0.0087(5) -0.0001(4) 0.0006(5) -0.0003(4)
 C10 0.0169(6) 0.0111(6) 0.0095(6) -0.0002(4) -0.0005(5) 0.0006(4)
 C12A 0.0182(6) 0.0124(6) 0.0108(6) 0.0008(4) 0.0012(5) 0.0005(4)
 C13A 0.0178(6) 0.0136(6) 0.0085(6) -0.0003(4) 0.0015(5) -0.0007(4)
 C11 0.0169(6) 0.0123(6) 0.0083(6) 0.0005(4) 0.0008(5) 0.0001(4)
 C11A 0.0175(6) 0.0140(6) 0.0082(6) -0.0001(4) 0.0012(5) 0.0001(5)
 C9A 0.0193(6) 0.0117(6) 0.0114(6) -0.0001(4) 0.0016(5) -0.0021(4)
 C12 0.0157(6) 0.0123(6) 0.0101(6) -0.0006(4) 0.0006(5) -0.0001(4)
 C4A 0.0230(6) 0.0101(6) 0.0163(6) 0.0004(4) 0.0027(5) 0.0004(4)
 C2 0.0216(6) 0.0118(6) 0.0138(6) -0.0007(4) 0.0024(5) -0.0016(4)
 C3A 0.0217(6) 0.0137(6) 0.0168(6) 0.0019(5) 0.0012(5) 0.0059(5)
 C10A 0.0167(6) 0.0158(6) 0.0092(6) -0.0003(4) 0.0002(5) -0.0014(4)
 C1 0.0180(6) 0.0130(6) 0.0109(6) 0.0006(4) 0.0002(5) 0.0006(4)
 C6A 0.0218(6) 0.0124(6) 0.0145(6) 0.0022(4) 0.0007(5) 0.0043(4)
 C7A 0.0227(6) 0.0116(6) 0.0133(6) -0.0014(4) 0.0014(5) -0.0003(5)
 C0AA 0.0191(6) 0.0154(7) 0.0174(6) 0.0012(5) 0.0006(5) -0.0001(5)
 C15 0.0181(6) 0.0100(6) 0.0170(6) -0.0003(5) -0.0006(5) -0.0011(5)
 C1A 0.0180(6) 0.0122(6) 0.0124(6) 0.0001(4) 0.0004(5) -0.0005(4)
 C5A 0.0183(6) 0.0163(6) 0.0118(6) 0.0007(5) 0.0000(5) 0.0017(4)
 C2A 0.0178(6) 0.0165(6) 0.0125(6) 0.0003(5) 0.0001(5) 0.0020(4)
 C9 0.0152(6) 0.0127(6) 0.0103(6) 0.0005(4) -0.0011(5) 0.0016(4)
 C8A 0.0182(6) 0.0145(6) 0.0114(6) -0.0007(5) -0.0002(5) 0.0001(4)
 C16 0.0156(6) 0.0167(7) 0.0145(6) 0.0004(5) -0.0036(5) 0.0003(4)
 C7 0.0170(6) 0.0180(7) 0.0122(6) 0.0011(5) -0.0008(5) 0.0021(5)
 C5 0.0191(6) 0.0119(6) 0.0149(6) -0.0016(4) 0.0006(5) -0.0015(4)
 C16A 0.0221(7) 0.0110(6) 0.0158(6) 0.0003(4) 0.0011(5) -0.0007(4)
 C8 0.0176(6) 0.0117(6) 0.0125(6) 0.0012(4) -0.0003(5) 0.0012(4)
 C4 0.0153(6) 0.0162(6) 0.0150(6) 0.0004(5) -0.0020(5) -0.0002(4)
 C17 0.0260(6) 0.0112(6) 0.0231(7) -0.0016(5) 0.0009(6) -0.0030(5)
 C6 0.0150(6) 0.0181(7) 0.0143(6) -0.0018(5) -0.0018(5) -0.0022(4)
 C3 0.0167(6) 0.0162(6) 0.0183(6) -0.0018(5) -0.0014(5) -0.0036(5)
 C15A 0.0271(7) 0.0110(6) 0.0252(7) -0.0014(5) 0.0000(6) 0.0004(5)
 C18A 0.0175(6) 0.0199(6) 0.0218(7) 0.0016(5) -0.0025(5) 0.0018(5)
 C18 0.0176(6) 0.0205(6) 0.0288(8) 0.0030(6) -0.0042(6) 0.0033(5)

_geom_special_details
;
 All esds (except the esd in the dihedral angle between two l.s. planes)
 are estimated using the full covariance matrix.  The cell esds are taken
 into account individually in the estimation of esds in distances, angles
 and torsion angles; correlations between esds in cell parameters are only
 used when they are defined by crystal symmetry.  An approximate (isotropic)
 treatment of cell esds is used for estimating esds involving l.s. planes.
;
loop_
  _geom_bond_atom_site_label_1
  _geom_bond_atom_site_label_2
  _geom_bond_distance
  _geom_bond_site_symmetry_2
  _geom_bond_publ_flag
 N1 C15 1.1529(18) . ?
 N2 C16 1.151(2) . ?
 N1A C0AA 1.1496(19) . ?
 N2A C16A 1.1516(19) . ?
 C14 C13 1.4138(17) . ?
 C14 C10 1.4358(16) . ?
 C14 C5 1.4125(17) . ?
 C13 C11 1.4603(16) . ?
 C13 C8 1.4089(16) . ?
 C14A C13A 1.4233(17) . ?
 C14A C10A 1.4317(17) . ?
 C14A C5A 1.4154(17) . ?
 C10 C9 1.3776(17) . ?
 C10 C16 1.4387(18) . ?
 C12A C11A 1.4147(17) . ?
 C12A C9A 1.4360(17) . ?
 C12A C4A 1.4148(17) . ?
 C13A C11A 1.4579(16) . ?
 C13A C8A 1.4059(17) . ?
 C11 C12 1.4156(16) . ?
 C11 C1 1.4093(17) . ?
 C11A C1A 1.4142(17) . ?
 C9A C10A 1.3741(17) . ?
 C9A C0AA 1.4366(17) . ?
 C12 C9 1.4344(17) . ?
 C12 C4 1.4150(17) . ?
 C4A H4A 0.9300 . ?
 C4A C3A 1.3732(19) . ?
 C2 C1 1.3836(18) . ?
 C2 C17 1.5063(16) . ?
 C2 C3 1.4163(18) . ?
 C3A H3A 0.9300 . ?
 C3A C2A 1.4095(18) . ?
 C10A C16A 1.4426(17) . ?
 C1 H1 0.9300 . ?
 C6A H6A 0.9300 . ?
 C6A C7A 1.4129(18) . ?
 C6A C5A 1.3654(18) . ?
 C7A C8A 1.3799(17) . ?
 C7A C15A 1.5041(17) . ?
 C15 C9 1.4393(17) . ?
 C1A H1A 0.9300 . ?
 C1A C2A 1.3842(17) . ?
 C5A H5A 0.9300 . ?
 C2A C18A 1.5034(17) . ?
 C8A H8A 0.9300 . ?
 C7 C8 1.3818(17) . ?
 C7 C6 1.4104(18) . ?
 C7 C18 1.5018(17) . ?
 C5 H5 0.9300 . ?
 C5 C6 1.3723(18) . ?
 C8 H8 0.9300 . ?
 C4 H4 0.9300 . ?
 C4 C3 1.3647(19) . ?
 C17 H17A 0.9600 . ?
 C17 H17B 0.9600 . ?
 C17 H17C 0.9600 . ?
 C6 H6 0.9300 . ?
 C3 H3 0.9300 . ?
 C15A H15A 0.9600 . ?
 C15A H15B 0.9600 . ?
 C15A H15C 0.9600 . ?
 C18A H18D 0.9600 . ?
 C18A H18E 0.9600 . ?
 C18A H18F 0.9600 . ?
 C18 H18A 0.9600 . ?
 C18 H18B 0.9600 . ?
 C18 H18C 0.9600 . ?

loop_
  _geom_angle_atom_site_label_1
  _geom_angle_atom_site_label_2
  _geom_angle_atom_site_label_3
  _geom_angle
  _geom_angle_site_symmetry_1
  _geom_angle_site_symmetry_3
  _geom_angle_publ_flag
 C13 C14 C10 119.12(11) . . ?
 C5 C14 C13 120.07(11) . . ?
 C5 C14 C10 120.79(11) . . ?
 C14 C13 C11 119.92(11) . . ?
 C8 C13 C14 117.99(11) . . ?
 C8 C13 C11 122.08(11) . . ?
 C13A C14A C10A 118.98(11) . . ?
 C5A C14A C13A 119.46(11) . . ?
 C5A C14A C10A 121.55(11) . . ?
 C14 C10 C16 119.19(11) . . ?
 C9 C10 C14 121.00(12) . . ?
 C9 C10 C16 119.80(11) . . ?
 C11A C12A C9A 118.85(11) . . ?
 C11A C12A C4A 119.93(11) . . ?
 C4A C12A C9A 121.20(11) . . ?
 C14A C13A C11A 119.57(11) . . ?
 C8A C13A C14A 117.83(11) . . ?
 C8A C13A C11A 122.59(11) . . ?
 C12 C11 C13 119.43(11) . . ?
 C1 C11 C13 122.35(11) . . ?
 C1 C11 C12 118.22(11) . . ?
 C12A C11A C13A 119.87(11) . . ?
 C1A C11A C12A 117.91(11) . . ?
 C1A C11A C13A 122.22(11) . . ?
 C12A C9A C0AA 119.83(11) . . ?
 C10A C9A C12A 121.45(11) . . ?
 C10A C9A C0AA 118.72(11) . . ?
 C11 C12 C9 119.24(11) . . ?
 C4 C12 C11 119.37(12) . . ?
 C4 C12 C9 121.39(11) . . ?
 C12A C4A H4A 119.8 . . ?
 C3A C4A C12A 120.36(12) . . ?
 C3A C4A H4A 119.8 . . ?
 C1 C2 C17 121.30(12) . . ?
 C1 C2 C3 118.42(12) . . ?
 C3 C2 C17 120.26(12) . . ?
 C4A C3A H3A 119.6 . . ?
 C4A C3A C2A 120.87(12) . . ?
 C2A C3A H3A 119.6 . . ?
 C14A C10A C16A 119.85(11) . . ?
 C9A C10A C14A 121.18(11) . . ?
 C9A C10A C16A 118.95(11) . . ?
 C11 C1 H1 118.9 . . ?
 C2 C1 C11 122.22(12) . . ?
 C2 C1 H1 118.9 . . ?
 C7A C6A H6A 119.7 . . ?
 C5A C6A H6A 119.7 . . ?
 C5A C6A C7A 120.60(12) . . ?
 C6A C7A C15A 120.51(12) . . ?
 C8A C7A C6A 118.94(12) . . ?
 C8A C7A C15A 120.54(12) . . ?
 N1A C0AA C9A 178.19(15) . . ?
 N1 C15 C9 178.78(15) . . ?
 C11A C1A H1A 119.0 . . ?
 C2A C1A C11A 122.04(12) . . ?
 C2A C1A H1A 119.0 . . ?
 C14A C5A H5A 119.6 . . ?
 C6A C5A C14A 120.83(12) . . ?
 C6A C5A H5A 119.6 . . ?
 C3A C2A C18A 120.06(12) . . ?
 C1A C2A C3A 118.87(12) . . ?
 C1A C2A C18A 121.06(12) . . ?
 C10 C9 C12 121.24(11) . . ?
 C10 C9 C15 118.61(11) . . ?
 C12 C9 C15 120.14(11) . . ?
 C13A C8A H8A 118.8 . . ?
 C7A C8A C13A 122.34(12) . . ?
 C7A C8A H8A 118.8 . . ?
 N2 C16 C10 178.82(14) . . ?
 C8 C7 C6 119.16(11) . . ?
 C8 C7 C18 120.74(12) . . ?
 C6 C7 C18 120.11(11) . . ?
 C14 C5 H5 119.9 . . ?
 C6 C5 C14 120.27(12) . . ?
 C6 C5 H5 119.9 . . ?
 N2A C16A C10A 177.61(15) . . ?
 C13 C8 H8 119.1 . . ?
 C7 C8 C13 121.87(12) . . ?
 C7 C8 H8 119.1 . . ?
 C12 C4 H4 119.6 . . ?
 C3 C4 C12 120.84(12) . . ?
 C3 C4 H4 119.6 . . ?
 C2 C17 H17A 109.5 . . ?
 C2 C17 H17B 109.5 . . ?
 C2 C17 H17C 109.5 . . ?
 H17A C17 H17B 109.5 . . ?
 H17A C17 H17C 109.5 . . ?
 H17B C17 H17C 109.5 . . ?
 C7 C6 H6 119.7 . . ?
 C5 C6 C7 120.63(11) . . ?
 C5 C6 H6 119.7 . . ?
 C2 C3 H3 119.6 . . ?
 C4 C3 C2 120.90(11) . . ?
 C4 C3 H3 119.6 . . ?
 C7A C15A H15A 109.5 . . ?
 C7A C15A H15B 109.5 . . ?
 C7A C15A H15C 109.5 . . ?
 H15A C15A H15B 109.5 . . ?
 H15A C15A H15C 109.5 . . ?
 H15B C15A H15C 109.5 . . ?
 C2A C18A H18D 109.5 . . ?
 C2A C18A H18E 109.5 . . ?
 C2A C18A H18F 109.5 . . ?
 H18D C18A H18E 109.5 . . ?
 H18D C18A H18F 109.5 . . ?
 H18E C18A H18F 109.5 . . ?
 C7 C18 H18A 109.5 . . ?
 C7 C18 H18B 109.5 . . ?
 C7 C18 H18C 109.5 . . ?
 H18A C18 H18B 109.5 . . ?
 H18A C18 H18C 109.5 . . ?
 H18B C18 H18C 109.5 . . ?

loop_
  _geom_torsion_atom_site_label_1
  _geom_torsion_atom_site_label_2
  _geom_torsion_atom_site_label_3
  _geom_torsion_atom_site_label_4
  _geom_torsion
  _geom_torsion_site_symmetry_1
  _geom_torsion_site_symmetry_2
  _geom_torsion_site_symmetry_3
  _geom_torsion_site_symmetry_4
  _geom_torsion_publ_flag
 C14 C13 C11 C12 1.27(17) . . . . ?
 C14 C13 C11 C1 -179.03(11) . . . . ?
 C14 C13 C8 C7 0.90(18) . . . . ?
 C14 C10 C9 C12 1.66(19) . . . . ?
 C14 C10 C9 C15 -176.83(11) . . . . ?
 C14 C5 C6 C7 0.75(19) . . . . ?
 C13 C14 C10 C9 0.34(18) . . . . ?
 C13 C14 C10 C16 -178.50(11) . . . . ?
 C13 C14 C5 C6 0.16(18) . . . . ?
 C13 C11 C12 C9 0.68(17) . . . . ?
 C13 C11 C12 C4 -179.05(11) . . . . ?
 C13 C11 C1 C2 179.80(11) . . . . ?
 C14A C13A C11A C12A -2.31(18) . . . . ?
 C14A C13A C11A C1A 177.20(11) . . . . ?
 C14A C13A C8A C7A 0.71(19) . . . . ?
 C10 C14 C13 C11 -1.79(17) . . . . ?
 C10 C14 C13 C8 177.72(11) . . . . ?
 C10 C14 C5 C6 -178.51(12) . . . . ?
 C12A C11A C1A C2A 0.96(19) . . . . ?
 C12A C9A C10A C14A -3.33(19) . . . . ?
 C12A C9A C10A C16A 175.19(11) . . . . ?
 C12A C4A C3A C2A 0.5(2) . . . . ?
 C13A C14A C10A C9A 1.94(18) . . . . ?
 C13A C14A C10A C16A -176.56(11) . . . . ?
 C13A C14A C5A C6A 0.31(19) . . . . ?
 C13A C11A C1A C2A -178.57(12) . . . . ?
 C11 C13 C8 C7 -179.60(11) . . . . ?
 C11 C12 C9 C10 -2.16(18) . . . . ?
 C11 C12 C9 C15 176.31(11) . . . . ?
 C11 C12 C4 C3 -0.75(19) . . . . ?
 C11A C12A C9A C10A 1.81(19) . . . . ?
 C11A C12A C9A C0AA -177.59(11) . . . . ?
 C11A C12A C4A C3A -1.02(19) . . . . ?
 C11A C13A C8A C7A 179.82(12) . . . . ?
 C11A C1A C2A C3A -1.46(19) . . . . ?
 C11A C1A C2A C18A 177.27(12) . . . . ?
 C9A C12A C11A C13A 1.02(18) . . . . ?
 C9A C12A C11A C1A -178.52(11) . . . . ?
 C9A C12A C4A C3A 177.76(12) . . . . ?
 C12 C11 C1 C2 -0.50(18) . . . . ?
 C12 C4 C3 C2 -0.5(2) . . . . ?
 C4A C12A C11A C13A 179.83(11) . . . . ?
 C4A C12A C11A C1A 0.29(18) . . . . ?
 C4A C12A C9A C10A -176.99(12) . . . . ?
 C4A C12A C9A C0AA 3.61(19) . . . . ?
 C4A C3A C2A C1A 0.7(2) . . . . ?
 C4A C3A C2A C18A -178.04(12) . . . . ?
 C10A C14A C13A C11A 0.87(17) . . . . ?
 C10A C14A C13A C8A 180.00(11) . . . . ?
 C10A C14A C5A C6A 179.49(12) . . . . ?
 C1 C11 C12 C9 -179.03(11) . . . . ?
 C1 C11 C12 C4 1.24(17) . . . . ?
 C1 C2 C3 C4 1.3(2) . . . . ?
 C6A C7A C8A C13A -0.11(19) . . . . ?
 C7A C6A C5A C14A 0.3(2) . . . . ?
 C0AA C9A C10A C14A 176.07(11) . . . . ?
 C0AA C9A C10A C16A -5.41(18) . . . . ?
 C5A C14A C13A C11A -179.93(11) . . . . ?
 C5A C14A C13A C8A -0.80(18) . . . . ?
 C5A C14A C10A C9A -177.24(12) . . . . ?
 C5A C14A C10A C16A 4.26(18) . . . . ?
 C5A C6A C7A C8A -0.4(2) . . . . ?
 C5A C6A C7A C15A -179.92(13) . . . . ?
 C9 C12 C4 C3 179.53(12) . . . . ?
 C8A C13A C11A C12A 178.60(11) . . . . ?
 C8A C13A C11A C1A -1.88(19) . . . . ?
 C16 C10 C9 C12 -179.51(11) . . . . ?
 C16 C10 C9 C15 2.00(18) . . . . ?
 C5 C14 C13 C11 179.53(11) . . . . ?
 C5 C14 C13 C8 -0.96(17) . . . . ?
 C5 C14 C10 C9 179.02(11) . . . . ?
 C5 C14 C10 C16 0.18(18) . . . . ?
 C8 C13 C11 C12 -178.22(11) . . . . ?
 C8 C13 C11 C1 1.48(18) . . . . ?
 C8 C7 C6 C5 -0.82(19) . . . . ?
 C4 C12 C9 C10 177.57(12) . . . . ?
 C4 C12 C9 C15 -3.97(19) . . . . ?
 C17 C2 C1 C11 178.18(12) . . . . ?
 C17 C2 C3 C4 -177.67(12) . . . . ?
 C6 C7 C8 C13 -0.03(19) . . . . ?
 C3 C2 C1 C11 -0.73(19) . . . . ?
 C15A C7A C8A C13A 179.40(12) . . . . ?
 C18 C7 C8 C13 179.98(12) . . . . ?
 C18 C7 C6 C5 179.17(12) . . . . ?

_shelx_res_file
;
    tgc24.res created by SHELXL-2014/7

TITL CF solution in P21/c
CELL 1.54184 11.109017 17.756705 14.078055 90 109.0767 90
ZERR 8 0.000212 0.000258 0.0003 0 0.0023 0
LATT 1
SYMM -X,0.5+Y,0.5-Z
SFAC C H N
UNIT 144 96 16

L.S. 10
PLAN  25
conf
htab
BOND $H
fmap 2
acta
OMIT -4 145
OMIT -2 14 6
OMIT -2 14 8
OMIT -1 13 8
OMIT 1 21 1
OMIT -2 12 8
OMIT -3 15 8
OMIT 2 20 3
OMIT -2 14 7
OMIT 1 14 6
REM <olex2.extras>
REM <HklSrc "%.\\tgc24.hkl">
REM </olex2.extras>

WGHT    0.091000    0.266400
EXTI    0.000514
FVAR       2.15149
N1    3   -0.008273    0.403061    0.335330    11.00000    0.01961    0.01463 =
         0.02508    0.00192   -0.00487    0.00069
N2    3    0.309666    0.500283    0.495704    11.00000    0.02637    0.01156 =
         0.03103    0.00002   -0.00218   -0.00030
N1A   3    0.451523    0.502917    0.846945    11.00000    0.02894    0.01302 =
         0.03382   -0.00129    0.00232   -0.00380
N2A   3    0.683197    0.335916    0.923365    11.00000    0.02344    0.01751 =
         0.02757    0.00060   -0.00228   -0.00240
C14   1    0.402874    0.311684    0.548186    11.00000    0.01511    0.01388 =
         0.00800    0.00054   -0.00082    0.00023
C13   1    0.395485    0.232183    0.545604    11.00000    0.01624    0.01283 =
         0.00805    0.00029    0.00038    0.00040
C14A  1    0.402531    0.233520    0.798961    11.00000    0.01689    0.01335 =
         0.00875   -0.00015    0.00063   -0.00032
C10   1    0.292615    0.354819    0.493674    11.00000    0.01693    0.01110 =
         0.00951   -0.00016   -0.00053    0.00056
C12A  1    0.236693    0.359158    0.724297    11.00000    0.01824    0.01245 =
         0.01077    0.00082    0.00120    0.00054
C13A  1    0.274304    0.220944    0.737174    11.00000    0.01784    0.01364 =
         0.00848   -0.00029    0.00152   -0.00071
C11   1    0.275677    0.195123    0.490397    11.00000    0.01694    0.01230 =
         0.00827    0.00053    0.00082    0.00013
C11A  1    0.191039    0.285108    0.697853    11.00000    0.01750    0.01401 =
         0.00815   -0.00007    0.00124    0.00010
C9A   1    0.365860    0.369455    0.788534    11.00000    0.01927    0.01168 =
         0.01136   -0.00011    0.00164   -0.00213
C12   1    0.168533    0.239425    0.438184    11.00000    0.01570    0.01228 =
         0.01012   -0.00062    0.00055   -0.00013
C4A   1    0.156106    0.421487    0.685980    11.00000    0.02296    0.01011 =
         0.01628    0.00044    0.00266    0.00045
AFIX  43
H4A   2    0.185830    0.470097    0.704296    11.00000   -1.20000
AFIX   0

C2    1    0.148583    0.081197    0.434407    11.00000    0.02155    0.01185 =
         0.01379   -0.00071    0.00243   -0.00156
C3A   1    0.034243    0.410603    0.621897    11.00000    0.02172    0.01372 =
         0.01677    0.00188    0.00116    0.00587
AFIX  43
H3A   2   -0.017585    0.452041    0.596771    11.00000   -1.20000
AFIX   0
C10A  1    0.446300    0.309287    0.822249    11.00000    0.01668    0.01575 =
         0.00924   -0.00027    0.00018   -0.00143

C1    1    0.262328    0.116151    0.486523    11.00000    0.01801    0.01304 =
         0.01090    0.00064    0.00024    0.00065
AFIX  43
H1    2    0.332343    0.086532    0.520134    11.00000   -1.20000
AFIX   0

C6A   1    0.439716    0.099197    0.814669    11.00000    0.02182    0.01243 =
         0.01455    0.00218    0.00072    0.00431
AFIX  43
H6A   2    0.493901    0.058851    0.840533    11.00000   -1.20000
AFIX   0
C7A   1    0.313128    0.085503    0.752668    11.00000    0.02269    0.01164 =
         0.01331   -0.00135    0.00139   -0.00031
C0AA  1    0.412809    0.443954    0.819545    11.00000    0.01907    0.01536 =
         0.01741    0.00116    0.00062   -0.00011

C15   1    0.074892    0.365803    0.382292    11.00000    0.01813    0.01001 =
         0.01696   -0.00034   -0.00060   -0.00114
C1A   1    0.064507    0.276338    0.632595    11.00000    0.01803    0.01216 =
         0.01239    0.00011    0.00037   -0.00048
AFIX  43
H1A   2    0.032609    0.228012    0.615279    11.00000   -1.20000
AFIX   0
C5A   1    0.483218    0.171132    0.836957    11.00000    0.01834    0.01634 =
         0.01184    0.00069   -0.00001    0.00166
AFIX  43
H5A   2    0.566912    0.179236    0.877613    11.00000   -1.20000
AFIX   0
C2A   1   -0.013330    0.337459    0.593696    11.00000    0.01783    0.01650 =
         0.01249    0.00025    0.00013    0.00198

C9    1    0.180352    0.319895    0.439718    11.00000    0.01516    0.01273 =
         0.01030    0.00053   -0.00106    0.00157
C8A   1    0.233775    0.146010    0.715458    11.00000    0.01819    0.01446 =
         0.01145   -0.00074   -0.00022    0.00009
AFIX  43
H8A   2    0.150525    0.136899    0.674562    11.00000   -1.20000
AFIX   0

C16   1    0.300896    0.435684    0.494223    11.00000    0.01555    0.01666 =
         0.01451    0.00037   -0.00357    0.00031
C7    1    0.619258    0.226493    0.649347    11.00000    0.01700    0.01795 =
         0.01217    0.00112   -0.00078    0.00206
C5    1    0.518353    0.347722    0.602139    11.00000    0.01912    0.01193 =
         0.01494   -0.00163    0.00064   -0.00147
AFIX  43
H5    2    0.522851    0.400027    0.603828    11.00000   -1.20000
AFIX   0

C16A  1    0.577760    0.323388    0.880072    11.00000    0.02214    0.01098 =
         0.01583    0.00028    0.00110   -0.00072
C8    1    0.506316    0.191163    0.596695    11.00000    0.01765    0.01167 =
         0.01246    0.00123   -0.00028    0.00115
AFIX  43
H8    2    0.503377    0.138823    0.594933    11.00000   -1.20000
AFIX   0
C4    1    0.051972    0.203483    0.385974    11.00000    0.01528    0.01620 =
         0.01499    0.00042   -0.00203   -0.00017
AFIX  43
H4    2   -0.018855    0.232453    0.352252    11.00000   -1.20000
AFIX   0
C17   1    0.137552   -0.003352    0.428766    11.00000    0.02600    0.01120 =
         0.02307   -0.00157    0.00090   -0.00302
AFIX 137
H17A  2    0.219119   -0.025427    0.463011    11.00000   -1.50000
H17B  2    0.109385   -0.018862    0.359647    11.00000   -1.50000
H17C  2    0.077122   -0.019651    0.460047    11.00000   -1.50000
AFIX   0
C6    1    0.623937    0.305868    0.652075    11.00000    0.01501    0.01805 =
         0.01429   -0.00178   -0.00180   -0.00219
AFIX  43
H6    2    0.699292    0.330072    0.688058    11.00000   -1.20000
AFIX   0
C3    1    0.042155    0.126852    0.384469    11.00000    0.01667    0.01622 =
         0.01831   -0.00185   -0.00140   -0.00365
AFIX  43
H3    2   -0.035474    0.104302    0.350187    11.00000   -1.20000
AFIX   0

C15A  1    0.265346    0.006217    0.728312    11.00000    0.02710    0.01104 =
         0.02520   -0.00140   -0.00003    0.00040
AFIX 137
H15A  2    0.323239   -0.021456    0.703649    11.00000   -1.50000
H15B  2    0.182682    0.007158    0.677870    11.00000   -1.50000
H15C  2    0.259622   -0.017653    0.787871    11.00000   -1.50000
AFIX   0
C18A  1   -0.145548    0.326801    0.520864    11.00000    0.01753    0.01995 =
         0.02184    0.00158   -0.00252    0.00180
AFIX 137
H18D  2   -0.205725    0.351582    0.546076    11.00000   -1.50000
H18E  2   -0.164886    0.274008    0.513032    11.00000   -1.50000
H18F  2   -0.150464    0.348007    0.456977    11.00000   -1.50000
AFIX   0

C18   1    0.735960    0.181348    0.703159    11.00000    0.01759    0.02053 =
         0.02876    0.00296   -0.00423    0.00326
AFIX 137
H18A  2    0.715024    0.128720    0.697921    11.00000   -1.50000
H18B  2    0.766693    0.195706    0.772703    11.00000   -1.50000
H18C  2    0.800765    0.190758    0.673252    11.00000   -1.50000
AFIX   0
HKLF 4

REM  CF solution in P21/c
REM R1 =  0.0456 for    4300 Fo > 4sig(Fo)  and  0.0568 for all    5113 data
REM    366 parameters refined using      0 restraints

END

WGHT      0.0910      0.2663

REM No hydrogen bonds found for HTAB generation

REM Highest difference peak  0.274,  deepest hole -0.278,  1-sigma level  0.053
Q1    1   0.3376  0.3348  0.5440  11.00000  0.05    0.27
Q2    1   0.0828  0.4135  0.6941  11.00000  0.05    0.25
Q3    1   0.2741  0.1151  0.7374  11.00000  0.05    0.25
Q4    1   0.4571  0.2112  0.5377  11.00000  0.05    0.24
Q5    1   0.2205  0.2221  0.4925  11.00000  0.05    0.24
Q6    1   0.0298  0.3106  0.6067  11.00000  0.05    0.24
Q7    1   0.3170  0.3684  0.7254  11.00000  0.05    0.24
Q8    1   0.0201  0.3072  0.6312  11.00000  0.05    0.24
Q9    1   0.3603  0.3312  0.4963  11.00000  0.05    0.23
Q10   1   0.2344  0.2147  0.4391  11.00000  0.05    0.23
Q11   1   0.2174  0.3231  0.7096  11.00000  0.05    0.23
Q12   1   0.2053  0.3928  0.6890  11.00000  0.05    0.23
Q13   1   0.0992  0.2130  0.4374  11.00000  0.05    0.23
Q14   1   0.1480  0.0368  0.4313  11.00000  0.05    0.23
Q15   1   0.3641  0.0855  0.8167  11.00000  0.05    0.23
Q16   1   0.2561  0.3448  0.4352  11.00000  0.05    0.22
Q17   1   0.4132  0.3347  0.7930  11.00000  0.05    0.21
Q18   1   0.2262  0.3284  0.4962  11.00000  0.05    0.21
Q19   1   0.0198  0.3732  0.6152  11.00000  0.05    0.21
Q20   1   0.5786  0.2123  0.5897  11.00000  0.05    0.21
Q21   1   0.1228  0.2739  0.7011  11.00000  0.05    0.21
Q22   1   0.2155  0.1004  0.4343  11.00000  0.05    0.21
Q23   1   0.4671  0.4529  0.8785  11.00000  0.05    0.20
Q24   1   0.6242  0.2681  0.6633  11.00000  0.05    0.20
Q25   1   0.4435  0.2128  0.6047  11.00000  0.05    0.20
;
_shelx_res_checksum               70259
_shelx_hkl_file
;
   0   0  -1-3.35681 11.2584   1
   0   0  -2 556.770 47.8665   2
   0   0  -2 431.278 45.9820   1
   0   0  -3-41.2372 54.8731   5
   0   0  -3-9.94918 49.4038   2
   0   0  -3-12.8381 46.5641   1
   0   0  -4 875.329 76.6280   5
   0   0  -4 1162.51 95.6524   2
   0   0  -5-0.13980 39.1275   5
   0   0  -5 10.6644 44.1921   2
   0   0  -6 8528.33 254.985   5
   0   0  -6 9569.97 294.588   2
   0   0  -7 2.34578 33.6787   2
   0   0  -7-1.86690 42.2136   5
   0   0  -8 383.057 57.5731   4
   0   0  -8 118.252 42.5234   5
   0   0  -9 2.31957 28.2479   4
   0   0 -10 5035.30 218.318   4
   0   0 -11 9.10697 13.5342   9
   0   0 -11-27.3159 32.8183  18
   0   0 -11 27.5300 32.3660  13
   0   0 -11-9.05879 30.4217   4
   0   0 -12 242.487 24.3857   9
   0   0 -12 210.831 35.2687  18
   0   0 -13-51.4023 44.1313  13
   0   0 -14 693.140 56.6376  13
   0   0 -15 106.030 31.9303  13
   0  -1  -1 1776.07 51.5664   1
   0   1  -2 54.8486 17.5628   2
   0  -1  -2 48.1443 29.6846   1
   0  -1  -3 4384.26 166.280   2
   0   1  -3 3392.11 141.830   5
   0  -1  -3 3729.52 142.621   1
   0  -1  -3 3146.04 106.276   5
   0   1  -3 4032.53 114.405   2
   0  -1  -4 1205.54 75.5225   5
   0   1  -4 1251.80 76.8952   2
   0   1  -4 1161.57 93.6976   5
   0   1  -5 3832.63 141.357   2
   0   1  -5 3782.67 172.149   5
   0  -1  -5 3517.71 139.097   5
   0   1  -5 3705.32 127.657   4
   0  -1  -6 243.440 50.5395   5
   0  -1  -6 228.481 75.9843   2
   0   1  -6 197.806 42.2626   2
   0   1  -6 193.559 61.4060   5
   0   1  -6 233.075 42.6590   4
   0   1  -7 10647.2 273.238   4
   0  -1  -7 10836.4 265.145   5
   0  -1  -7 11063.5 376.858   2
   0   1  -7 11224.1 332.867   5
   0   1  -8 1134.17 92.3086   4
   0   1  -8 1122.17 106.955   5
   0   1  -9 754.524 88.4665   5
   0   1  -9 727.643 79.3337   4
   0  -1  -9 567.641 76.2389   4
   0   1 -10 3842.78 124.090  13
   0   1 -10 4184.27 195.031   4
   0  -1 -10 4120.21 201.528   4
   0   1 -11 1552.36 77.4092  18
   0  -1 -11 1591.09 82.2618  13
   0   1 -11 1653.97 86.1483  13
   0  -1 -11 1626.53 57.0178   9
   0   1 -11 1611.40 123.384   4
   0  -1 -11 1692.51 130.589   4
   0  -1 -12 1036.83 46.1811   9
   0   1 -12 800.487 68.7727  13
   0   1 -12 856.285 59.7256  18
   0  -1 -12 968.201 68.1819  13
   0  -1 -13 347.339 47.3099  13
   0   1 -13 355.605 40.1065  18
   0   1 -13 292.945 49.7613  13
   0   1 -14 789.256 59.9363  13
   0   1 -14 746.341 44.8190  18
   0  -1 -14 839.443 56.9331  13
   0   1 -15 121.928 32.8885  13
   0  -1 -15 176.363 31.2395  13
   0  -2  -1 7464.57 121.627   1
   0  -2  -2 764.799 55.9596   1
   0   2  -2 803.704 20.7080   2
   0   2  -3 44138.1 682.180   5
   0   2  -3 49384.8 510.551   2
   0  -2  -3 44237.1 535.511   5
   0  -2  -3 48808.9 654.061   1
   0   2  -4 9752.68 161.831   2
   0   2  -4 9919.93 283.500   5
   0   2  -4 9424.43 193.965   4
   0   2  -5 326.794 42.0133   4
   0   2  -5 340.901 71.1170   5
   0  -2  -5 343.374 84.6992   2
   0   2  -5 320.097 32.0960   2
   0  -2  -5 294.534 40.2861   5
   0  -2  -6 3191.92 114.717   5
   0   2  -6 2956.06 126.641   4
   0   2  -6 2829.64 171.293   5
   0  -2  -7 1354.83 150.314   2
   0   2  -7 1413.85 127.886   5
   0   2  -7 1349.20 91.8876   4
   0   2  -8 507.962 63.3526   4
   0   2  -8 641.094 89.5445   5
   0  -2  -8 610.539 111.815   2
   0   2  -9 561.926 71.4176   4
   0   2  -9 541.809 84.7921   5
   0   2 -10 22.1394 31.0184  13
   0  -2 -10-43.5577 37.4541  13
   0  -2 -10 5.62999 31.4482   4
   0  -2 -10 11.4975 12.6998   9
   0   2 -10 18.6144 28.4358   4
   0  -2 -11 4357.82 98.5730   9
   0   2 -11 4114.64 135.789  13
   0   2 -11 3946.07 127.916  18
   0   2 -11 4629.24 206.964   4
   0  -2 -11 4644.36 133.637  13
   0  -2 -11 4167.66 208.000   4
   0   2 -12 4107.07 139.307  13
   0   2 -12 4003.93 126.900  18
   0  -2 -12 4485.59 131.143  13
   0  -2 -12 4523.00 102.190   9
   0   2 -13 49.4170 29.6750  18
   0  -2 -13 23.1274 32.8644  13
   0   2 -13-22.2394 47.1104  13
   0   2 -14-8.00633 40.3132  13
   0  -2 -14 57.3944 31.6872  13
   0   2 -14 62.2323 26.9924  18
   0   2 -15-36.8194 21.7385  18
   0   2 -15 76.6659 33.1399  13
   0   3   0 1.34773 22.1839   5
   0   3   0 3.45106 5.97578   3
   0   3  -1 6412.93 111.666   3
   0   3   1 6785.67 92.1856   5
   0  -3  -2 21850.5 324.358   1
   0  -3  -3 5369.67 165.820   1
   0  -3  -4 1758.14 47.5399   5
   0   3  -4 1799.90 129.874   5
   0   3  -4 1857.45 78.8686   4
   0   3  -5 557.178 87.7405   5
   0  -3  -5 612.236 108.111   2
   0   3  -5 587.753 51.1033   4
   0  -3  -5 593.209 33.6275   5
   0  -3  -6 505.181 112.027   2
   0   3  -6 397.083 48.7830   4
   0   3  -6 422.502 88.2321   5
   0   3  -7 52.7424 64.4103   5
   0  -3  -7 14.2642 74.2729   2
   0   3  -7 0.38883 23.1518   4
   0   3  -8 5619.83 201.987   4
   0   3  -8 5763.11 261.486   5
   0  -3  -8 5809.84 335.187   2
   0   3  -9 9616.50 284.820   4
   0   3  -9 9929.82 350.221   5
   0   3 -10-0.19827 25.2733   4
   0  -3 -10 30.6542 15.4651   9
   0  -3 -10 0.54419 32.6745  13
   0   3 -10-7.80836 33.3574  18
   0   3 -10 21.7753 31.7022  13
   0   3 -10-25.0256 53.8291   5
   0  -3 -10 31.8066 16.5208  15
   0  -3 -11 1596.74 66.7357  15
   0   3 -11 1358.97 81.8015  13
   0  -3 -11 1507.31 56.8512   9
   0   3 -11 1416.76 113.964   4
   0  -3 -11 1554.43 76.4339  13
   0  -3 -11 1441.76 124.711   4
   0   3 -11 1233.21 77.1081  18
   0  -3 -12 157.979 25.2343  15
   0  -3 -12 169.164 23.8912   9
   0   3 -12 95.1011 34.6987  18
   0  -3 -12 137.610 36.2931  13
   0   3 -12 184.169 44.2429  13
   0   3 -13 399.019 45.0863  18
   0   3 -13 333.586 54.8265  13
   0   3 -14 589.401 58.8526  13
   0   3 -14 625.271 46.3968  18
   0   3 -15 850.936 53.7914  13
   0   3 -15 655.595 38.5468  18
   0   4   0 6403.78 146.435   5
   0   4   0 6808.36 97.1299   3
   0   4  -1 1120.68 44.3598   3
   0  -4  -1 1251.60 43.5664   1
   0   4  -1 1205.57 86.9570   5
   0   4   1 1151.30 39.8272   5
   0   4  -2 222.367 27.6160   3
   0  -4  -2 245.663 35.8645   1
   0  -4  -3 7763.73 198.603   1
   0   4  -3 7097.03 155.325   4
   0   4  -4 1151.19 64.4220   4
   0   4  -4 1052.65 107.613   5
   0   4  -5 41.4910 20.9813   4
   0  -4  -5 26.5904 75.8146   2
   0   4  -5 38.5503 67.0976   5
   0   4  -6 966.954 122.376   5
   0   4  -6 787.972 65.8112   4
   0  -4  -6 883.183 140.086   2
   0   4  -7 342.742 84.6544   5
   0  -4  -7 357.765 113.023   2
   0   4  -7 302.460 46.4934   4
   0   4  -8 1638.84 149.531   5
   0   4  -8 1710.11 109.380   4
   0  -4  -8 1525.32 192.142   2
   0  -4  -9 3081.95 267.314   2
   0   4  -9 3093.24 207.595   5
   0   4  -9 3126.87 157.874   4
   0   4 -10 7715.49 190.204  13
   0   4 -10 9540.73 355.663   5
   0  -4 -10 9447.42 179.199  13
   0  -4 -10 8739.62 170.890  15
   0  -4 -10 8493.46 147.603   9
   0   4 -10 7514.66 184.154  18
   0   4 -10 7918.31 268.861   4
   0  -4 -11 474.659 39.9986  15
   0  -4 -11 474.464 45.8276  13
   0  -4 -11 464.490 33.8380   9
   0   4 -11 424.232 54.4799  13
   0   4 -11 353.596 46.6905  18
   0  -4 -12 7.56802 15.6794  15
   0  -4 -12 59.6835 30.7335  13
   0   4 -12 44.8316 41.4681  13
   0  -4 -12 17.4256 16.4864   9
   0   4 -12-1.79264 34.5508  18
   0   4 -13 1351.17 74.1032  18
   0   4 -13 1302.66 82.6787  13
   0  -4 -13 1907.78 72.4209  13
   0  -4 -13 1695.72 69.3605  15
   0   4 -14 1049.98 57.6555  18
   0   4 -14 936.874 66.9892  13
   0   4 -15-29.4957 24.6859  18
   0   4 -15 91.5558 33.2653  13
   0   5   0 2.77728 8.87848   3
   0   5   0 24.6415 28.9399   5
   0   5  -1 5594.75 115.078   3
   0   5  -1 5625.33 174.586   5
   0   5   1 5657.97 107.073   5
   0   5  -2 4691.02 180.164   5
   0   5  -2 4686.92 124.190   3
   0   5  -3 38201.9 545.701   3
   0   5  -3 41392.8 680.000   5
   0   5  -4 234.733 75.6640   5
   0   5  -5 1447.62 140.967   5
   0   5  -5 1513.14 83.9669   4
   0  -5  -5 1562.42 173.766   2
   0   5  -6 7157.35 298.363   5
   0   5  -6 6852.82 197.875   4
   0  -5  -6 7407.58 385.892   2
   0   5  -7 22.8124 24.0555   4
   0   5  -7 42.5325 66.5281   5
   0  -5  -7 12.6393 88.8913   2
   0   5  -8 3975.65 168.593   4
   0   5  -8 4298.22 248.660   5
   0  -5  -8 3964.23 318.718   2
   0  -5  -9 359.978 115.072   2
   0   5  -9 360.645 91.3893   5
   0   5  -9 386.532 58.0951   4
   0   5 -10 690.474 60.1914  18
   0   5 -10 1012.20 126.652   5
   0   5 -10 822.690 65.9031  13
   0   5 -10 855.401 88.1461   4
   0  -5 -10 907.292 43.5669   9
   0   5 -11 340.361 49.7948  18
   0   5 -11 463.164 56.0819  13
   0  -5 -11 636.951 47.2803  13
   0  -5 -11 491.831 41.3906  15
   0  -5 -11 549.637 36.8146   9
   0  -5 -12 171.172 28.0144  15
   0  -5 -12 270.724 34.4280  13
   0   5 -12 160.025 41.6307  18
   0   5 -12 251.062 50.6683  13
   0  -5 -13 17.8238 18.9452  15
   0   5 -13 53.8259 36.8189  18
   0  -5 -14 601.996 39.5100  15
   0   5 -14 654.221 48.3520  18
   0   5 -15 1935.40 68.9287  13
   0   5 -15 1646.52 58.6381  18
   0   6   0 44971.1 505.489   3
   0   6   0 44858.0 577.851   5
   0   6  -1 603.625 40.1488   3
   0   6  -1 632.063 67.4454   5
   0   6   1 567.444 35.9840   5
   0   6   1 661.602 27.3002   3
   0   6  -2 12144.8 231.868   3
   0   6  -2 11851.0 305.608   5
   0   6  -3 677.781 89.5010   5
   0   6  -3 636.077 57.6630   3
   0   6  -4 205.970 78.9718   5
   0  -6  -5 12832.0 499.060   2
   0   6  -5 11533.3 373.566   5
   0   6  -6 1977.71 164.456   5
   0  -6  -6 1946.05 216.952   2
   0   6  -7 5949.78 290.610   5
   0  -6  -7 5887.20 389.630   2
   0   6  -8 1305.00 147.380   5
   0  -6  -8 1437.87 210.223   2
   0  -6  -9 10.1612 90.4820   2
   0   6  -9 4.62736 30.3546  18
   0  -6  -9 62.5736 15.2227   9
   0   6  -9-131.345 68.6274  11
   0   6  -9-1.32942 63.4203   5
   0   6 -10 3058.08 213.977   5
   0   6 -10 2528.35 107.917  13
   0   6 -10 2741.51 110.861  18
   0  -6 -10 3189.97 83.2054   9
   0  -6 -10 3036.01 99.0857  15
   0   6 -11-6.64921 38.5674  18
   0  -6 -11-5.03766 17.7862  15
   0   6 -11 30.5519 37.3931  13
   0  -6 -12 435.948 39.9790  15
   0   6 -12 432.944 52.6298  18
   0   6 -12 469.058 56.7950  13
   0   6 -13 72.2702 38.0780  18
   0  -6 -13 53.4516 20.7311  15
   0   6 -14 1367.33 63.0411  18
   0  -6 -14 1363.66 58.6475  15
   0   6 -15 1989.00 63.6315  18
   0   6 -15 2100.91 67.1305  13
   0   7   0-6.73649 13.4554   3
   0   7   0-17.9044 30.6675   5
   0   7  -1 1896.65 107.638   5
   0   7   1 1874.94 53.9297   3
   0   7   1 1777.77 64.6091   5
   0   7  -1 1835.58 75.3126   3
   0   7  -2 2186.81 95.5858   3
   0   7  -2 2218.69 131.490   5
   0   7  -3 24833.3 424.103   3
   0   7  -3 25251.3 526.849   5
   0   7  -4 95.0733 70.5465   5
   0  -7  -5 3954.90 296.211   2
   0   7  -5 3940.89 223.555   5
   0   7  -6 5377.57 270.520   5
   0  -7  -6 5513.21 372.096   2
   0   7  -7 1418.13 152.644   5
   0  -7  -7 1538.76 220.618   2
   0   7  -8 1296.09 147.024   5
   0  -7  -8 1363.95 216.868   2
   0   7  -9 521.038 50.3599  18
   0   7  -9 600.122 116.728   5
   0   7  -9 541.747 52.6810  13
   0  -7  -9 661.464 37.0829   9
   0  -7  -9 495.197 144.846   2
   0  -7 -10 62.5108 22.5957  15
   0   7 -10 54.0858 35.3518  13
   0   7 -10 32.5683 33.6127  18
   0  -7 -10 99.6340 21.4879   9
   0   7 -11 979.580 71.3698  13
   0  -7 -11 1012.47 59.8730  15
   0   7 -11 941.294 70.2380  18
   0   7 -12 545.430 56.1703  13
   0   7 -12 545.260 58.4201  18
   0  -7 -12 571.169 44.7854  15
   0   7 -13 371.380 46.2282  18
   0  -7 -13 265.029 31.7275  15
   0   7 -14 232.531 38.5811  13
   0  -7 -14 247.162 27.7081  15
   0   7 -15 2910.32 73.3328  13
   0   7 -15 2963.67 74.9077  18
   0  -7 -15 2846.65 69.3606  15
   0   8   0 119.619 22.6390   3
   0   8   0 112.265 34.5605   5
   0   8   1 2747.68 84.4638   5
   0   8  -1 2428.56 126.287   5
   0   8   1 2536.92 72.9685   3
   0   8  -1 2613.82 98.7113   3
   0   8   2 1790.03 53.4201   3
   0   8  -2 1616.91 88.6598   3
   0   8  -2 1569.21 113.740   5
   0   8  -3 2167.95 148.316   5
   0   8  -3 2115.54 113.553   3
   0   8  -4 2925.09 183.514   5
   0  -8  -5 3243.47 288.415   2
   0   8  -5 3153.67 202.919   5
   0  -8  -6 896.703 172.739   2
   0   8  -6 777.069 115.412   5
   0  -8  -7 1131.66 199.742   2
   0   8  -7 1111.79 138.100   5
   0   8  -8 2421.08 197.407   5
   0   8  -8 2981.50 128.051  11
   0  -8  -8 2463.69 288.737   2
   0   8  -9-68.1899 70.2479  11
   0   8  -9-2.14533 33.2654  18
   0   8  -9 31.2642 31.6011  13
   0   8  -9-11.3651 68.0774   5
   0  -8  -9 81.2930 104.457   2
   0   8 -10-3.26798 33.9194  18
   0  -8 -10 5.03633 18.8278  15
   0   8 -10-0.79442 34.0981  13
   0   8 -11 819.199 64.2750  13
   0   8 -11 876.135 67.9460  18
   0  -8 -11 839.510 55.1293  15
   0   8 -12 1727.01 87.0000  18
   0  -8 -12 1668.21 74.6586  15
   0  -8 -13 3665.70 104.698  15
   0   8 -13 3680.63 109.436  18
   0   8 -14 3241.51 92.6789  18
   0   8 -14 3040.87 88.3686  13
   0  -8 -15 11.1603 11.2121  15
   0   8 -15 23.2288 21.2588  18
   0   9   0 4.50380 16.5970   3
   0   9   0 14.8467 28.9977   5
   0   9  -1 14344.7 278.531   3
   0   9   1 14986.4 239.006   3
   0   9  -2 5.60423 22.1066   3
   0   9   2 11.4304 11.0655   3
   0   9  -2-7.69915 51.0576   5
   0   9  -3 6127.73 246.830   5
   0   9  -3 6461.81 214.178   3
   0   9  -4-2.35359 67.5054   5
   0   9  -5 863.671 115.295   5
   0  -9  -5 1065.65 187.035   2
   0   9  -6 426.668 99.5533   5
   0  -9  -6 392.119 137.773   2
   0   9  -7 123.725 79.8467   5
   0  -9  -7 209.868 127.373   2
   0   9  -8-28.2704 31.9573  18
   0   9  -8-7.73924 72.2128   5
   0  -9  -8 11.9518 94.2970   2
   0  -9  -9-61.1700 96.4065   2
   0   9  -9 13.3925 29.7162  13
   0   9  -9-4.91033 31.2490  18
   0  -9 -10 331.745 37.0063  15
   0   9 -10 309.208 46.8954  13
   0   9 -10 312.624 45.3590  18
   0  -9 -11 1831.34 79.1236  15
   0   9 -11 1736.47 86.8268  18
   0   9 -11 1675.14 83.3264  13
   0  -9 -12 1010.74 57.7869  15
   0   9 -12 1041.02 67.1335  18
   0  -9 -13 4866.68 121.733  15
   0   9 -13 4831.70 122.336  18
   0  -9 -14 2040.16 68.2238  15
   0   9 -14 1931.98 67.6132  18
   0   9 -14 1807.17 59.7086  13
   0   9 -15 2701.05 61.8598  18
   0  10   0 17509.2 311.293   3
   0  10   0 17075.6 314.984   5
   0  10  -1 1300.19 82.0930   3
   0  10   1 1259.95 65.1630   3
   0  10  -1 1178.80 87.9570   5
   0  10  -2 486.209 57.4113   3
   0  10  -2 497.487 71.2879   5
   0  10   2 502.335 37.3411   3
   0  10   3 5355.44 115.761   3
   0  10  -3 4837.04 217.159   5
   0 -10  -4 694.254 162.541   2
   0  10  -4 560.535 90.4986   5
   0 -10  -5-1.30390 99.1031   2
   0  10  -5-11.9045 70.5374   5
   0 -10  -6 4571.10 388.986   2
   0  10  -6 4107.45 246.157   5
   0 -10  -7 262.027 134.986   2
   0  10  -7 176.932 77.0841   5
   0  10  -7 166.059 33.4114  18
   0  10  -8 198.900 86.4447   5
   0  10  -8 173.152 37.0002  18
   0 -10  -8 235.358 110.143   2
   0  10  -9 38.8663 31.9281  18
   0 -10  -9 22.5134 20.4629  15
   0  10 -10 1256.84 70.7867  13
   0  10 -10 1307.27 75.9768  18
   0 -10 -10 1349.38 68.8871  15
   0  10 -11 152.868 39.3122  18
   0 -10 -11 74.4184 25.5226  15
   0  10 -11 66.2499 29.8329  13
   0 -10 -12 994.326 56.5140  15
   0  10 -12 1130.09 63.7280  18
   0  10 -13 124.484 33.7145  18
   0 -10 -13 186.993 27.7852  15
   0  10 -13 138.023 28.5949  13
   0  10 -14 383.083 25.9740  13
   0 -10 -14 393.261 30.2808  15
   0  10 -14 346.809 33.9842  18
   0  11   0 6.21426 17.3919   3
   0  11   1 744.323 56.6876   3
   0  11  -1 691.552 70.1579   5
   0  11  -1 770.576 70.1567   3
   0  11  -2 93.0795 43.4132   5
   0  11  -2 98.1296 34.4902   3
   0 -11  -3 49.2378 87.5446   2
   0  11  -3 53.1008 48.7666   5
   0 -11  -4 223.457 115.643   2
   0  11  -4 270.997 70.1301   5
   0 -11  -5 2120.50 269.571   2
   0  11  -5 1744.51 154.397   5
   0 -11  -6 589.315 175.453   2
   0  11  -6 525.490 43.2173   7
   0  11  -6 447.414 97.6845   5
   0  11  -7 251.700 80.4499   5
   0 -11  -7 235.623 137.763   2
   0  11  -7 262.910 35.9083  18
   0  11  -8 219.975 37.6155  18
   0 -11  -8 264.038 33.2914  15
   0 -11  -9 5498.92 142.042  15
   0  11  -9 5361.07 143.930  18
   0  11  -9 5503.52 216.339  11
   0 -11 -10 1810.12 78.6252  15
   0  11 -10 1852.89 84.7514  18
   0 -11 -11 999.037 58.1333  15
   0  11 -11 1031.25 63.2506  18
   0  11 -12 5522.53 128.455  18
   0 -11 -12 5425.35 130.464  15
   0  11 -12 5080.56 116.524  13
   0  11 -13-1.26852 29.4319  18
   0  11 -13 43.3413 19.0253  13
   0 -11 -13 40.5071 19.3853  15
   0 -11 -14 140.249 19.2762  15
   0  11  14 158.728 14.9980  12
   0  11 -14 132.521 23.4989  18
   0  12   0 16376.7 344.181   3
   0  12  -1 892.628 79.1198   3
   0 -12  -2 2079.35 246.833   2
   0  12  -2 1849.98 121.103   5
   0 -12  -3 75.0356 94.6100   2
   0  12  -3 29.8747 41.2233   5
   0  12  -4 18.0754 50.1862   5
   0 -12  -4 64.9449 96.0394   2
   0 -12  -5 68.0169 112.638   2
   0  12  -5 62.3535 61.6327   5
   0  12  -5 38.2863 24.7359   7
   0  12  -6 551.152 43.4204   7
   0 -12  -6 771.518 205.426   2
   0  12  -6 543.954 99.1841   5
   0 -12  -7 328.704 160.386   2
   0  12  -7 360.182 38.1189  18
   0 -12  -7 281.133 31.9980  15
   0  12  -8 3127.04 100.511  18
   0 -12  -8 2802.02 96.6029  15
   0  12  -9 7433.06 162.571  18
   0 -12  -9 7271.70 163.348  15
   0 -12 -10 1739.90 75.1535  15
   0  12 -10 1914.41 78.6196  18
   0  12 -11 1345.01 64.5462  18
   0 -12 -11 1323.15 64.3944  15
   0  12 -12 3091.13 88.0054  18
   0  12  12 3309.10 82.0542  17
   0 -12 -12 3056.72 92.2519  15
   0  12 -13 8.91733 22.2557  18
   0 -12 -13 1.98607 14.8348  15
   0  12  13 10.2694 9.12831  17
   0  12 -14 129.274 17.1148  18
   0 -12 -14 160.151 17.0749  15
   0 -13   0-15.3303 83.7395   2
   0  13  -1 1660.39 113.810   3
   0 -13  -1 1743.33 231.667   2
   0 -13  -2 266.572 120.938   2
   0  13   3 18.9327 12.2924   7
   0  13  -3 66.9063 47.0983   5
   0  13  -3 9.11450 22.1822   7
   0 -13  -3-20.5682 100.472   2
   0 -13  -4 1416.34 242.371   2
   0  13  -4 1141.81 115.644   5
   0  13   4 1171.02 45.2049   7
   0  13  -4 1132.91 71.7464   7
   0 -13  -5 2679.58 81.8127  15
   0  13  -5 2456.42 101.806   7
   0  13   5 2587.46 68.4406   7
   0 -13  -6 686.337 44.6446  15
   0  13   6 755.747 35.3294   7
   0  13  -7 3680.02 183.381  11
   0  13  -7 3517.00 88.3876   7
   0  13  -8 137.424 29.0952  18
   0 -13  -8 91.8802 24.2361  15
   0  13  -9 19652.6 284.208  18
   0 -13  -9 18750.7 292.722  15
   0  13 -10 3089.06 92.6934  18
   0 -13 -10 3055.75 96.7347  15
   0  13 -11 14540.5 220.536  18
   0 -13 -11 14215.2 232.199  15
   0 -13 -12 4620.35 109.906  15
   0  13 -12 4589.32 97.9256  18
   0  13  13 2941.69 65.1606  12
   0 -13 -13 2668.45 70.3253  15
   0  14   0 7151.34 160.963  16
   0  14   0 6765.24 153.474   7
   0  14   1 6364.52 143.530   7
   0 -14  -1 6856.83 453.959   2
   0  14   1 6849.28 143.111  17
   0  14  -1 6396.36 156.321   7
   0  14  -1 6530.22 156.207  16
   0  14   2 2361.92 78.7876  17
   0  14  -2 2290.11 95.9903   7
   0  14   2 2084.35 73.3199   7
   0 -14  -2 2211.48 282.588   2
   0  14  -2 2264.15 88.7848  16
   0  14  -3 8549.98 202.448   7
   0  14   3 8024.77 152.505   7
   0 -14  -3 8797.27 556.804   2
   0  14  -4 1838.20 92.5774   7
   0 -14  -4 1844.07 279.275   2
   0  14   4 1768.03 62.2228   7
   0  14   5 157.036 20.7079   7
   0  14  -5 151.878 34.6673   7
   0  14   6 192.358 22.1932   7
   0 -14  -6 157.243 24.4284  15
   0  14  -7 3404.66 82.5516   7
   0  14  -7 4308.72 202.261  11
   0  14  -8 6605.81 239.533  11
   0 -14  -8 4176.70 113.014  15
   0 -14  -9 2093.70 77.1760  15
   0  14  -9 2193.66 73.1719  18
   0  14 -10 1165.62 52.6622  18
   0 -14 -10 1117.54 55.3747  15
   0  14  10 1245.80 54.9261  16
   0  14  11 169.662 22.8929  17
   0 -14 -11 136.760 23.6355  15
   0  14 -11 151.660 24.6853  18
   0  14  12-3.23224 11.4977  17
   0 -14 -12 7.05809 13.7973  15
   0  14 -12 31.2424 17.6234  18
   0 -14 -13 212.808 18.1287  15
   0  15   0 4.93911 18.9337  16
   0  15   0-15.5123 22.5358   7
   0  15   1 542.296 43.9233   7
   0  15   1 621.659 45.2639  17
   0  15  -1 532.000 49.7571   7
   0  15  -1 603.554 49.4632  16
   0  15   1 571.518 47.0500  16
   0  15  -2 8817.72 196.138  16
   0  15  -2 8520.08 206.215   7
   0  15   2 8336.90 174.467   7
   0  15  -3 10435.3 238.690   7
   0  15   3 10247.9 192.834   7
   0  15   4 3075.02 89.8959   7
   0  15  -4 2751.31 116.217   7
   0  15   5 98.1261 19.7067   7
   0  15  -5 189.481 39.3196   7
   0 -15  -6 24.9684 15.5811  15
   0  15   6 42.3562 15.8101   7
   0 -15  -7 414.113 35.3279  15
   0  15  -7-169.453 167.088  11
   0  15  -8 1029.29 194.740  11
   0 -15  -8 344.138 32.1462  15
   0 -15  -9 73.2347 19.5850  15
   0  15   9 85.8573 20.6519  16
   0  15   9 97.7080 23.5073  17
   0  15  10 814.822 44.8131  17
   0 -15 -10 733.783 42.1933  15
   0  15  10 824.254 42.8147  16
   0 -15 -11 1380.56 52.5092  15
   0  15  11 1496.36 54.9719  17
   0 -15 -12 42.9582 13.1478  15
   0  15  12 41.0761 11.9179  12
   0  16   0 2407.72 99.2721  16
   0  16   0 2314.15 98.0075   7
   0  16   1 1589.68 77.1136   7
   0  16   1 1747.09 77.0860  17
   0  16   1 1570.06 79.3110  16
   0  16  -1 1575.61 80.7571  16
   0  16  -1 1529.01 84.7759   7
   0  16   2 3289.24 108.326   7
   0  16   2 3636.49 113.147  17
   0  16  -2 3226.94 125.815   7
   0  16   2 3279.78 114.257  16
   0  16  -2 3386.58 118.726  16
   0  16   3 856.883 53.0152   7
   0  16  -3 776.948 63.8252   7
   0  16   3 824.001 57.5727  16
   0  16   3 960.464 57.4305  17
   0  16   4 759.963 51.3735  17
   0  16  -4 677.205 59.0624   7
   0  16   4 776.528 49.5342   7
   0  16   5 872.213 53.3355  17
   0  16   5 835.682 47.9804   7
   0  16   6 1487.70 62.0097   7
   0  16   6 1511.07 69.8114  17
   0  16   7 3023.23 96.1248  17
   0  16   7 2955.83 100.358  16
   0 -16  -7 2901.91 82.5524  15
   0  16  -7 2843.07 61.9613   7
   0  16  -8 16.2026 172.978  11
   0  16   8 31.0721 21.7563  17
   0 -16  -8 4.90852 13.3285  15
   0  16   8 24.8368 19.4406  16
   0  16   9 921.374 50.4881  17
   0  16   9 877.151 47.9716  16
   0 -16  -9 866.918 43.3338  15
   0 -16 -10 256.617 24.4314  15
   0  16  10 260.454 25.3046  12
   0  16  10 256.169 26.8665  17
   0  16  10 240.943 22.9609  16
   0 -16 -11 52.9175 13.0489  15
   0  16  11 89.4362 15.2049  12
   0  16  11 60.7628 13.9386  17
   0  17   0 40.0454 23.9983  16
   0  17   0-26.2360 28.5883   7
   0  17  -1 1562.73 81.6117  16
   0  17  -1 1504.17 84.9524   7
   0  17   1 1470.31 79.5679  16
   0  17   1 1522.63 78.6586   7
   0  17   1 1709.65 77.5528  17
   0  17  -2 149.479 36.4658   7
   0  17  -2 140.457 30.4808  16
   0  17   2 153.895 31.7301  16
   0  17   2 155.319 28.6967  17
   0  17   2 143.653 30.5869   7
   0  17   3 5266.63 138.944   7
   0  17   3 5774.08 146.478  17
   0  17   3 5393.17 151.645  16
   0  17   4 960.583 64.1122  16
   0  17  -4 873.212 59.0330   7
   0  17   4 1114.80 53.9316  12
   0  17   4 1049.87 61.7789  17
   0  17   4 963.713 56.6371   7
   0  17   5 92.5467 27.8429  16
   0  17   5 100.798 21.5673  12
   0  17   5 70.3520 21.5793   7
   0  17   5 103.068 26.2102  17
   0  17   6 919.733 59.5159  16
   0  17   6 958.177 57.1148  17
   0  17   6 946.184 50.3492  12
   0  17   6 880.397 47.7577   7
   0  17   7 58.1441 23.3369  17
   0  17   7 63.9447 23.5527  16
   0  17   7 75.3463 19.8975  12
   0  17   8 347.194 34.5906  17
   0  17   8 355.815 30.5371  12
   0 -17  -8 324.473 25.4990  15
   0  17   8 326.112 33.2897  16
   0  17   9-4.77709 15.5600  17
   0  17   9-6.10730 14.3941  16
   0  17   9 6.48341 13.8161  12
   0 -17  -9-2.40138 10.6794  15
   0  17  10 2529.29 63.3527  12
   0  17  10 2649.81 69.2228  17
   0  18   0 240.430 41.9792   7
   0  18   0 284.043 39.8970  16
   0  18   1 106.071 31.2902   7
   0  18  -1 92.1826 26.8446  16
   0  18   1 112.014 30.4956  16
   0  18  -1 60.1911 31.7851   7
   0  18   1 93.4575 24.3941  17
   0  18   2 370.337 43.8655  16
   0  18   2 413.676 40.3125  17
   0  18   2 432.550 44.6337   7
   0  18  -2 377.521 45.4021   7
   0  18   3 758.520 53.0278   7
   0  18   3 711.841 51.0998  17
   0  18   3 692.261 55.4697  16
   0  18  -3 674.681 55.4189   7
   0  18   4 5.99300 18.9951   7
   0  18   4 27.9536 25.9141  16
   0  18   4 14.0466 20.1779  17
   0  18   5 50.7104 22.0167  17
   0  18   5 54.9881 16.8211  12
   0  18   5 56.4335 26.8695  16
   0  18   5 37.6462 19.1720   7
   0  18   6 1143.70 60.1690  17
   0  18   6 1098.20 62.6171  16
   0  18   6 1073.87 50.2794   7
   0  18   6 1080.56 49.9977  12
   0  18   7 920.419 44.0748  12
   0  18  -7 1024.36 146.218  11
   0  18   7 886.438 51.8921  16
   0  18   7 985.489 52.7536  17
   0  18   8 5.91403 12.9739  12
   0  18   8 2.42653 15.9142  17
   0  18   8 8.17184 16.1802  16
   0  18   9 305.319 26.1151  17
   0  18   9 277.360 21.4143  12
   0  18   9 275.646 22.2773  16
   0  19   0 3.53183 26.4215   7
   0  19   0 1.43498 20.2300  16
   0  19   1 337.623 39.6990  16
   0  19   1 324.136 42.1575   7
   0  19  -1 292.195 41.6256   7
   0  19   2-8.86280 24.5896   7
   0  19  -2 67.3930 30.7742   7
   0  19   2 8.44862 15.7442  17
   0  19   2 8.60325 22.8740  16
   0  19   3 238.343 32.4919   7
   0  19   3 219.521 34.5714  16
   0  19   3 223.411 29.2929  17
   0  19   4 179.875 27.5181  17
   0  19   4 226.889 28.9452   7
   0  19   4 179.794 32.5395  16
   0  19   5-1.01480 18.4750  17
   0  19   5-0.58697 21.6927  16
   0  19   6 218.526 27.7860  17
   0  19   6 218.613 29.8094  16
   0  19   6 225.289 21.2493  12
   0  19   7-1.98854 10.2355  12
   0  19   7-0.95433 14.8107  17
   0  19   7 0.99715 15.7987  16
   0  19   8 919.553 40.4086  17
   0  19   8 880.924 38.5999  16
   0  20   0 9.15803 20.8453   7
   0  20   1 93.5248 24.6722  16
   0  20   1 58.9905 24.4023   7
   0  20   2 80.5314 18.8353  17
   0  20   2 67.5815 23.5160   7
   0  20   2 93.0907 25.2026  16
   0  20   3 125.371 24.0539   7
   0  20   3 115.412 26.5984  16
   0  20   3 123.717 22.2694  17
   0  20   4 74.4505 18.9995  17
   0  20   4 80.8499 23.4139  16
   0  20   5 1.03432 16.7169  16
   0  20   5 1.27530 14.0454  17
   0  20   5-17.8482 12.3198   7
   0  20   6 519.538 32.2114  17
   0  20   6 501.231 34.5516  16
   0  20   7 295.025 22.9240  16
   0  20   7 300.458 22.3695  17
   0  21   0 488.089 31.5633   7
   0  21  -1 1055.36 40.4542   7
   0  21   1 199.901 24.9295   7
   0  21   2 178.632 21.6663   7
   0  21  -2 1822.63 42.4293   7
   0  21  -3 1863.44 36.8596   7
   0  21   3 397.060 25.5940   7
   0  21   4 442.016 24.7361  17
   0  21  -4 1260.01 81.1137  11
   0  22   0 5142.20 69.6324   7
   0  22  -1 1468.75 28.6038   7
   0  22   1 1303.31 29.7532   7
   0  22  -2 1685.32 30.0123   7
   1   0 -16 806.146 41.5297  13
   1   0 -15 14.8095 30.3114  13
   1   0 -14 24.8438 25.0606  18
   1   0 -14 19.3581 14.5477   9
   1   0 -13-47.3201 48.3619  13
   1   0 -13 7.14690 14.6179   9
   1   0 -13-23.9594 30.5147  18
   1   0 -12 7550.04 141.382   9
   1   0 -12 7855.79 189.051  13
   1   0 -11 8.79416 32.2779  13
   1   0 -11 4.23391 23.7156   4
   1   0 -11-6.75961 15.4875   9
   1   0 -10 1607.16 112.692   4
   1   0  -9-5.04049 25.9135   4
   1   0  -9 3.68330 38.6556   5
   1   0  -8 3503.38 149.142   4
   1   0  -8 3551.78 200.922   5
   1   0  -8 3092.80 174.784   2
   1   0  -7-16.5189 35.4146   2
   1   0  -7 1.34433 59.2206   5
   1   0  -7-3.69266 21.4201   4
   1   0  -6 18742.4 434.052   2
   1   0  -5 5.49860 42.2859   2
   1   0  -4 42004.3 647.286   2
   1   0  -3 17.9970 47.7878   2
   1   0  -2 460.258 47.7591   2
   1   0  -1 10.5677 15.6980   2
   1   0   0 27163.2 306.250   2
  -1   0  -1 2.53910 6.40583   3
  -1   0  -1 9.78740 11.6783   5
  -1   0  -1 14.6418 17.7354   1
  -1   0  -2 64582.9 714.216   5
  -1   0  -2 66584.0 793.472   1
  -1   0  -3-10.3823 30.0265   5
  -1   0  -3 11.3441 45.9698   1
  -1   0  -4 87.3762 28.8460   5
  -1   0  -4 92.1007 57.7068   1
  -1   0  -5 4.77652 63.7780   1
  -1   0  -5-8.67350 39.3114   2
  -1   0  -5-11.2370 35.7886   5
  -1   0  -6 10893.0 255.164   5
  -1   0  -6 12712.7 353.488   2
  -1   0  -7-20.7851 33.7035   5
  -1   0  -8 23341.0 500.773   4
  -1   0  -9 11.1464 31.9837   4
  -1   0 -10 588.733 53.0116  13
  -1   0 -10 586.895 83.2588   4
  -1   0 -11 11.3483 21.8179  18
  -1   0 -11-36.3563 42.1054  13
  -1   0 -12 4.67396 39.1653  13
  -1   0 -13 31.8203 36.9973  13
  -1   0 -14 995.925 57.6497  13
   1   1 -16 209.284 30.2383  13
   1  -1 -15 370.911 38.4204  13
   1   1 -15 348.293 30.7268  18
   1   1 -15 356.801 44.4106  13
   1   1 -14 120.146 42.2449  13
   1   1 -14 173.338 32.7409  18
   1  -1 -14 180.930 21.7768   9
   1  -1 -14 139.008 39.0961  13
   1   1 -13 940.149 63.6600  18
   1  -1 -13 1134.98 49.3605   9
   1  -1 -13 1104.38 73.1359  13
   1   1 -13 947.945 71.1568  13
   1   1 -13 1116.53 47.2514   9
   1   1 -12 3471.85 87.3878   9
   1  -1 -12 3464.23 90.8729   9
   1  -1 -12 3565.63 122.282  13
   1   1 -12 3475.56 125.861  13
   1   1 -11 13.3432 32.7612  13
   1  -1 -11 41.5072 33.8919  13
   1  -1 -11 6.64893 16.2932   9
   1  -1 -11-33.7209 28.7004   4
   1   1 -11 22.0092 15.0878   9
   1   1 -11 20.0996 24.8349   4
   1   1 -10 1239.93 97.3738   4
   1  -1 -10 1221.76 100.356   4
   1   1  -9 2606.47 182.044   5
   1   1  -9 2600.97 134.935   4
   1  -1  -9 2592.75 141.046   4
   1   1  -8 119.106 32.3383   4
   1  -1  -8 60.9426 47.5674   2
   1  -1  -8 78.1738 48.3438   5
   1   1  -8 78.2817 61.5676   5
   1   1  -7 7182.48 233.479   2
   1   1  -7 7487.76 308.385   5
   1   1  -7 6792.90 195.788   4
   1  -1  -7 7092.00 295.790   2
   1  -1  -7 7603.60 273.690   5
   1  -1  -6 5617.00 251.916   2
   1   1  -6 5043.07 185.337   2
   1   1  -6 5371.80 155.040   4
   1   1  -5 1500.17 94.5966   2
   1  -1  -5 1719.91 138.385   2
   1   1  -5 1585.29 73.7035   4
   1   1  -4 152193. 1649.74   4
   1   1  -4 157867. 1739.63   2
   1   1  -3 9953.05 156.874   4
   1   1  -3 9589.19 205.220   2
   1   1  -2 708.411 43.9606   2
   1   1  -2 682.416 25.3717   4
   1  -1  -2 798.176 73.3197   2
   1  -1  -1 2213.81 91.1596   2
   1   1  -1 1993.07 55.2568   2
  -1   1   0 141264. 1416.37   4
   1  -1   0 146018. 1462.16   2
  -1  -1  -1 349.559 28.4355   1
  -1   1  -1 346.283 31.6909   1
   1  -1   1 370.964 13.1751   2
  -1   1  -2 1888.96 62.5005   3
  -1  -1  -2 1797.01 88.7220   1
  -1   1  -2 1730.09 72.8038   5
  -1   1  -2 1948.57 96.3202   1
  -1   1  -3 38027.6 594.065   1
  -1   1  -3 37220.9 516.321   5
  -1  -1  -3 37297.0 451.195   5
  -1  -1  -3 38602.5 590.119   1
  -1   1  -4 65.0728 32.0613   2
  -1  -1  -4 60.9620 48.7532   1
  -1   1  -4 25.7082 46.6519   1
  -1   1  -4 7.19405 36.4097   5
  -1  -1  -4 40.6533 20.1700   5
  -1   1  -5 2777.79 124.925   5
  -1   1  -5 2699.83 177.251   1
  -1   1  -5 3408.08 132.013   2
  -1  -1  -5 3220.23 178.235   2
  -1  -1  -5 3022.87 99.4776   5
  -1  -1  -5 2842.27 177.103   1
  -1  -1  -6 1495.49 76.9880   5
  -1   1  -6 1414.82 98.0179   5
  -1  -1  -6 1756.61 149.378   2
  -1   1  -6 1598.53 102.112   4
  -1   1  -7 1456.19 106.279   4
  -1   1  -7 1357.30 97.6946   5
  -1   1  -8 295.071 56.2600   5
  -1   1  -8 261.593 53.7330   4
  -1  -1  -9 1775.40 136.520   4
  -1   1  -9 1739.46 129.062   4
  -1  -1 -10 198.473 21.1954   9
  -1   1 -10 213.211 53.0363   4
  -1  -1 -10 172.530 37.9423  13
  -1   1 -10 194.588 33.4214  18
  -1  -1 -10 243.005 59.4905   4
  -1   1 -10 169.713 39.9459  13
  -1  -1 -11 10.4774 37.8627  13
  -1   1 -11 2.97308 43.0641  13
  -1   1 -11 59.1504 28.3587  18
  -1   1 -12 601.894 46.9467  18
  -1  -1 -12 603.544 57.5618  13
  -1   1 -12 519.217 57.3113  13
  -1  -1 -13 139.428 38.9248  13
  -1   1 -13 148.802 43.4995  13
  -1  -1 -14 346.506 40.0869  13
  -1   1 -14 297.041 43.6525  13
   1   2 -16 129.079 28.3460  13
   1   2 -15 638.627 41.3354  18
   1   2 -15 565.378 50.9430  13
   1  -2 -15 695.002 44.4248  13
   1  -2 -14-0.18223 30.0958  13
   1   2 -14 19.3307 29.8963  18
   1   2 -14-79.4905 50.7530  13
   1   2 -13 870.959 69.4675  13
   1  -2 -13 861.246 44.3526   9
   1  -2 -13 852.094 61.0817  13
   1  -2 -12-3.74646 40.1809  13
   1  -2 -12 28.1953 17.1431   9
   1   2 -12 3.63711 37.3406  18
   1   2 -12 13.1417 38.0720  13
   1  -2 -11 84.3601 34.8016  13
   1  -2 -11 54.9925 17.4713   9
   1   2 -11 40.8825 25.6282   4
   1   2 -11 49.4069 33.8838  13
   1  -2 -11 26.5521 26.8764   4
   1  -2 -10 401.908 61.3694   4
   1   2 -10 447.447 93.5526   5
   1   2 -10 406.876 57.3059   4
   1  -2  -9 85.7814 54.8722   2
   1   2  -9 141.070 67.4966   5
   1   2  -9 93.5323 30.9119   4
   1  -2  -8 1843.86 172.115   2
   1   2  -8 1952.25 108.673   4
   1   2  -8 1876.10 173.844   5
   1   2  -7 153.852 73.8803   5
   1   2  -7 223.741 37.7332   4
   1  -2  -7 195.775 56.0964   5
   1  -2  -7 199.739 77.6304   2
   1   2  -6 771.529 57.6319   4
   1  -2  -6 826.953 121.954   2
   1   2  -6 739.399 61.0265   2
   1   2  -6 751.793 110.520   5
   1  -2  -5 851.766 116.302   2
   1   2  -5 742.495 57.1561   2
   1   2  -5 739.014 50.5985   4
   1   2  -4 10521.6 185.083   4
   1   2  -4 10058.3 200.545   2
   1   2  -3 10024.3 160.547   4
   1   2  -3 9355.66 174.070   2
   1  -2  -2 132.586 60.3478   2
   1   2  -2 104.230 17.9188   2
   1   2  -1 271.292 19.8077   2
   1  -2  -1 236.112 52.3731   2
  -1   2   0 11626.9 148.811   1
   1  -2   0 12152.5 222.639   2
   1  -2   1 4197.47 74.4660   2
  -1  -2  -1 4225.34 95.7505   1
  -1   2  -1 4035.64 104.954   1
  -1   2  -2 89.1186 44.8453   1
  -1  -2  -2 52.0704 39.0187   1
  -1   2  -3 350.617 63.0456   1
  -1   2  -3 274.087 47.3162   5
  -1  -2  -3 364.824 56.1695   1
  -1   2  -4 1372.42 92.1962   5
  -1   2  -4 1525.53 79.8645   4
  -1   2  -4 1367.78 112.937   1
  -1  -2  -4 1566.16 50.7759   5
  -1  -2  -4 1483.94 113.983   1
  -1  -2  -5 335.585 81.0286   1
  -1  -2  -5 355.476 30.7420   5
  -1   2  -5 233.648 54.6813   5
  -1   2  -5 295.289 44.6071   4
  -1   2  -6 244.161 45.1475   4
  -1  -2  -6 273.185 82.7013   2
  -1   2  -6 174.987 53.4583   5
  -1   2  -7 3571.21 169.855   5
  -1   2  -7 3642.46 164.805   4
  -1  -2  -7 3963.45 254.350   2
  -1   2  -8 5180.46 209.586   4
  -1   2  -8 5182.40 208.152   5
  -1   2  -9-3.66501 36.0884   5
  -1   2  -9 16.7985 26.4246   4
  -1  -2 -10 222.041 22.9817   9
  -1  -2 -10 191.706 54.6652   4
  -1  -2 -10 189.652 38.0647  13
  -1   2 -10 179.515 34.1033  18
  -1   2 -10 252.158 41.9922  13
  -1   2 -10 205.958 51.6369   4
  -1  -2 -11 827.014 59.2498  13
  -1   2 -11 737.800 63.0854  13
  -1   2 -11 753.366 55.5621  18
  -1   2 -12 83.6317 30.9151  18
  -1   2 -12-3.90894 45.7730  13
  -1  -2 -12 98.3076 36.3831  13
  -1   2 -13 94.9380 27.3329  18
  -1  -2 -13 136.934 37.2167  13
  -1   2 -14 341.848 45.7692  13
  -1   2 -14 173.029 27.2235  18
  -1   2 -15 725.189 45.3003  13
   1   3 -16 247.832 22.7856  18
   1   3 -16 415.191 35.6949  13
   1   3 -15 834.418 48.2831  18
   1   3 -15 762.144 57.9299  13
   1  -3 -14 310.141 36.1792  13
   1   3 -14 244.397 39.7544  18
   1   3 -13-21.5466 40.4327  18
   1  -3 -13 4.14716 16.0841   9
   1  -3 -13-3.96639 31.8529  13
   1   3 -13 84.8443 44.2817  13
   1  -3 -12 1257.08 54.2643   9
   1  -3 -12 1316.88 72.4830  13
   1  -3 -12 1433.58 63.8266  15
   1   3 -12 1193.02 80.5283  13
   1  -3 -11 4771.92 209.569   4
   1   3 -11 4981.13 197.902   4
   1  -3 -11 5078.46 135.725  13
   1  -3 -11 4872.09 110.306   9
   1   3 -11 4817.64 151.976  13
   1   3 -10 1511.13 157.240   5
   1   3 -10 1306.04 97.7925   4
   1   3  -9 2328.82 124.833   4
   1  -3  -9 2319.53 211.593   2
   1  -3  -8 1470.01 171.386   2
   1   3  -8 1305.16 87.5262   4
   1   3  -8 1411.88 155.954   5
   1   3  -7 2088.78 101.979   4
   1   3  -7 2406.51 195.681   5
   1  -3  -7 2086.69 198.740   2
   1  -3  -6 344.522 110.579   2
   1   3  -6 262.968 28.9019   2
   1   3  -6 206.849 86.1468   5
   1   3  -6 287.425 37.8703   4
   1   3  -5 1066.48 60.6508   4
   1  -3  -5 1218.87 145.730   2
   1   3  -5 1114.20 53.2331   2
   1  -3  -4 830.255 114.987   2
   1   3  -4 764.554 40.8232   2
   1   3  -4 763.323 45.7327   4
   1   3  -3 7345.35 128.799   2
   1  -3  -3 8340.20 286.907   2
   1  -3  -2 8619.32 268.202   2
   1  -3  -1 18695.7 370.705   2
   1   3   0 21944.8 246.643   3
  -1   3   0 22838.6 263.792   1
  -1  -3  -1 5361.90 115.852   1
  -1   3  -1 5593.71 132.422   1
  -1   3  -2 45.7085 38.8497   1
  -1  -3  -2 45.9318 33.5974   1
  -1   3  -3 57946.1 716.496   3
  -1   3  -3 57581.3 774.066   5
  -1  -3  -3 60052.4 795.349   1
  -1   3  -3 61103.2 826.517   1
  -1   3  -3 57573.9 703.033   4
  -1   3  -4 2714.18 106.290   4
  -1   3  -4 2438.99 128.855   5
  -1  -3  -4 2579.72 145.092   1
  -1   3  -5 393.743 67.0193   5
  -1   3  -5 468.879 52.1491   4
  -1  -3  -5 497.073 85.3823   1
  -1   3  -6 11950.9 329.389   5
  -1   3  -6 12810.6 296.082   4
  -1  -3  -6 12439.2 448.726   2
  -1   3  -7 2576.32 157.468   5
  -1  -3  -7 3028.69 240.218   2
  -1   3  -7 2614.66 138.005   4
  -1   3  -8 3788.94 191.649   5
  -1   3  -8 3409.39 168.431   4
  -1   3  -9 972.441 102.796   5
  -1   3  -9 911.430 92.2625   4
  -1  -3 -10 637.756 41.3125  15
  -1  -3 -10 618.729 35.1767   9
  -1   3 -10 518.173 49.1245  18
  -1  -3 -10 604.453 48.3455  13
  -1   3 -10 527.885 75.3024   4
  -1   3 -10 587.692 55.5665  13
  -1  -3 -10 483.616 81.5027   4
  -1  -3 -11 1189.11 58.5088  15
  -1  -3 -11 1293.68 68.1616  13
  -1   3 -11 1007.97 65.6972  18
  -1   3 -11 926.673 69.1932  13
  -1  -3 -12 1359.47 63.0376  15
  -1  -3 -12 1400.74 69.1605  13
  -1   3 -12 1067.85 76.1411  13
  -1   3 -12 1150.82 65.8914  18
  -1   3 -13 15.1652 39.3306  13
  -1  -3 -13 103.390 33.5662  13
  -1   3 -13 87.1771 29.4413  18
  -1   3 -14 117.387 39.4512  13
  -1   3 -14 11.5488 24.4789  18
  -1   3 -15 181.179 22.0902  18
  -1   3 -15 370.994 36.4510  13
   1   4 -16 76.9932 25.9114  13
   1   4 -16-37.2569 20.2717  18
   1   4 -15 77.8308 26.1276  18
   1   4 -15-8.74539 37.0211  13
   1   4 -14 246.490 40.2179  18
   1   4 -14 169.298 46.3001  13
   1   4 -13 1744.13 95.1260  13
   1  -4 -13 2225.14 78.8974  13
   1  -4 -13 1983.15 68.1715   9
   1  -4 -13 2032.51 75.8702  15
   1   4 -13 1711.17 90.0171  18
   1   4 -12 1735.53 96.3800  13
   1  -4 -12 1820.06 65.9744   9
   1  -4 -12 1977.24 78.4866  15
   1   4 -12 1589.85 89.1370  18
   1  -4 -12 2150.81 84.5232  13
   1   4 -11 853.838 68.7464  13
   1  -4 -11 892.484 45.6873   9
   1   4 -11 814.172 125.166   5
   1  -4 -11 887.961 57.8757  13
   1   4 -10 5258.27 198.449   4
   1  -4 -10 4911.22 107.979   9
   1   4 -10 5477.29 294.185   5
   1   4 -10 4782.88 145.102  13
   1   4  -9 1570.23 103.004   4
   1  -4  -9 1414.93 180.372   2
   1   4  -9 1815.50 180.936   5
   1   4  -8 569.231 58.8472   4
   1  -4  -8 644.978 131.189   2
   1   4  -8 532.407 114.327   5
   1   4  -7 7067.95 338.219   5
   1   4  -7 6737.49 193.000   4
   1  -4  -7 7205.14 380.902   2
   1  -4  -6 2509.70 222.223   2
   1   4  -6 2281.32 99.4656   4
   1   4  -6 2346.49 197.379   5
   1  -4  -5 1078.06 146.526   2
   1   4  -5 802.249 120.537   5
   1   4  -5 1057.70 44.1017   2
   1   4  -5 894.859 58.3374   4
   1  -4  -4 1239.86 141.237   2
   1  -4  -3 2607.54 178.670   2
   1  -4  -2 550.256 90.2253   2
   1  -4  -1 34.6354 55.7093   2
   1   4  -1 26.0662 16.0696   3
   1   4   0 9284.97 129.470   3
  -1   4   0 9091.67 167.591   5
   1  -4   1 181.560 43.0168   2
  -1  -4  -1 137.069 25.4609   1
  -1   4  -1 130.212 29.7732   1
   1   4   1 176.368 9.03244   3
  -1   4  -2 1848.83 94.8205   1
  -1  -4  -2 1743.46 83.7667   1
   1  -4   2 1751.51 46.6397   2
  -1   4  -3 2392.07 92.3272   4
  -1  -4  -3 2483.24 121.833   1
  -1   4  -3 2433.10 98.2293   3
  -1   4  -3 2223.10 120.817   5
  -1  -4  -4 4140.57 184.170   1
  -1   4  -4 3805.43 171.508   5
  -1   4  -4 3885.73 130.523   4
  -1  -4  -5 10473.6 332.668   1
  -1   4  -5 10177.3 300.396   5
  -1   4  -5 9789.23 239.191   4
  -1  -4  -6 5935.45 325.381   2
  -1   4  -6 5541.95 186.727   4
  -1   4  -6 5964.30 238.356   5
  -1   4  -7 8927.62 307.452   5
  -1  -4  -7 9179.11 437.261   2
  -1   4  -7 8819.79 259.285   4
  -1   4  -8 657.058 76.5572   4
  -1   4  -8 616.649 90.6137   5
  -1  -4  -8 622.241 138.742   2
  -1   4  -9 2190.65 154.824   5
  -1   4  -9 2081.99 137.150   4
  -1   4 -10 467.195 49.5811  18
  -1  -4 -10 618.754 35.9014   9
  -1   4 -10 515.280 53.4861  13
  -1   4 -10 503.422 72.3111   4
  -1  -4 -10 548.873 40.4466  15
  -1  -4 -10 585.166 47.0671  13
  -1   4 -10 579.575 87.2869   5
  -1  -4 -11 126.429 33.5221  13
  -1   4 -11 69.2049 33.9648  18
  -1  -4 -11 85.3677 22.5346  15
  -1   4 -12 624.982 53.9379  18
  -1   4 -12 547.079 60.1041  13
  -1  -4 -12 778.952 50.3817  15
  -1  -4 -12 872.054 53.7111  13
  -1   4 -13 155.480 43.9984  13
  -1   4 -13 217.765 36.6279  18
  -1  -4 -13 199.956 27.9031  15
  -1   4 -14 161.780 38.4346  13
  -1   4 -14 34.6585 25.7577  18
  -1   4 -15 4576.43 89.3454  18
  -1   4 -15 5735.56 108.920  13
   1   5 -16 2045.63 56.3523  18
   1   5 -16 2490.22 66.4587  13
   1   5 -15 181.262 39.5341  13
   1   5 -15 317.858 35.6038  18
   1   5 -14 116.588 36.4709  18
   1  -5 -14 102.553 19.8890  15
   1   5 -13 87.3918 43.6763  13
   1  -5 -13 50.0347 20.3718   9
   1   5 -13-21.1980 37.9550  18
   1  -5 -13 11.5779 16.4686  15
   1   5 -12 853.899 71.4969  13
   1  -5 -12 892.938 54.6182  15
   1  -5 -12 889.049 46.6297   9
   1   5 -11 513.467 105.087   5
   1   5 -11 566.207 60.7924  13
   1  -5 -11 577.448 37.6322   9
   1  -5 -10 979.603 45.6249   9
   1  -5 -10 921.225 158.057   2
   1   5 -10 1032.93 148.722   5
   1   5 -10 838.938 65.5262  13
   1   5  -9 100.334 81.3069   5
   1  -5  -9 20.3231 75.0879   2
   1   5  -8 323.889 48.3658   4
   1   5  -8 352.443 100.415   5
   1  -5  -8 415.300 128.144   2
   1   5  -7 30.6035 71.5799   5
   1  -5  -7-11.4901 88.7870   2
   1   5  -7 3.88645 19.8052   4
   1   5  -6 311.626 101.124   5
   1  -5  -6 267.939 112.392   2
   1   5  -5 4591.65 255.143   5
   1  -5  -5 5150.93 304.257   2
   1  -5  -4 538.426 114.855   2
   1   5  -4 382.718 90.1177   5
   1  -5  -3 78.3700 70.3417   2
   1  -5  -2 389.894 90.3427   2
   1   5  -1 82.7028 17.8701   3
  -1   5   1 129.646 23.3139   5
  -1   5   0 9990.04 145.581   3
   1   5   0 9718.52 145.330   3
  -1   5   0 10105.2 189.630   5
  -1   5  -1 1698.45 61.1989   3
  -1   5  -1 1743.38 85.7145   5
   1   5   1 1802.70 37.8363   3
  -1  -5  -1 1773.12 66.0021   1
   1   5   1 1715.31 65.2354   5
  -1  -5  -2 3027.20 112.029   1
  -1   5  -2 2722.91 122.010   5
  -1   5  -2 2701.95 95.2733   3
  -1   5  -3 29.3141 24.5668   3
  -1  -5  -3 38.1396 37.4410   1
  -1   5  -3-18.3128 52.4021   5
  -1   5  -3 45.5533 23.0187   4
  -1  -5  -4 2555.95 146.342   1
  -1   5  -4 2414.70 104.851   4
  -1   5  -4 2266.01 140.401   5
  -1   5  -5 929.509 73.1282   4
  -1  -5  -5 999.479 110.061   1
  -1   5  -5 887.124 103.433   5
  -1   5  -6 5401.17 186.089   4
  -1  -5  -6 5521.36 335.271   2
  -1   5  -6 5230.41 233.438   5
  -1   5  -7 367.296 54.0748   4
  -1   5  -7 340.262 75.7328   5
  -1  -5  -7 445.405 126.187   2
  -1   5  -8 7532.62 297.915   5
  -1  -5  -8 7822.49 452.208   2
  -1   5  -8 7035.53 244.808   4
  -1   5  -9 263.027 38.9664  18
  -1   5  -9 281.752 75.7534   5
  -1  -5  -9 324.862 26.3904   9
  -1   5  -9 272.138 54.1098   4
  -1   5  -9 235.368 38.0196  13
  -1  -5  -9 305.569 30.9771  15
  -1  -5 -10 84.3635 22.2769  15
  -1   5 -10 78.7531 35.0602  13
  -1   5 -10 104.210 42.7760   4
  -1   5 -10 47.8066 30.5740  18
  -1   5 -10 76.2485 60.0263   5
  -1  -5 -10 125.268 30.8316  13
  -1  -5 -11 119.472 25.0074  15
  -1   5 -11 100.390 36.8738  18
  -1  -5 -11 195.184 34.7585  13
  -1   5 -11 24.4715 43.2494  13
  -1   5 -12 3266.75 111.336  18
  -1   5 -12 3014.68 116.275  13
  -1   5 -13-7.78650 38.0090  13
  -1   5 -13 0.02983 29.1126  18
  -1  -5 -13-1.56313 16.4771  15
  -1   5 -14 5261.36 116.503  18
  -1   5 -14 5286.12 122.868  13
  -1  -5 -14 5372.48 118.492  15
  -1   5 -15 212.082 25.3689  18
  -1   5 -15 413.901 32.9026  13
   1   6 -16 139.653 23.4585  13
   1   6 -16 41.7729 18.5475  18
   1  -6 -15 302.897 25.1876  15
   1   6 -15 242.321 38.8994  13
   1   6 -14 28.8309 34.8496  18
   1  -6 -14 9.39977 15.2547  15
   1   6 -13 241.648 50.4977  13
   1   6 -13 215.805 45.6344  18
   1  -6 -13 205.518 29.3384  15
   1   6 -12 2930.38 119.628  18
   1  -6 -12 3426.01 108.113  15
   1   6 -12 3112.81 124.698  13
   1  -6 -12 3501.52 92.6708   9
   1   6 -11 708.041 66.0173  13
   1  -6 -11 785.973 43.5972   9
   1   6 -10 537.520 60.0376  20
   1  -6 -10 453.045 132.288   2
   1  -6 -10 474.155 33.5860   9
   1   6 -10 417.741 101.152   5
   1   6 -10 355.755 49.1814  13
   1   6  -9 96.2893 79.8645   5
   1  -6  -9 76.7857 93.6552   2
   1  -6  -8 6906.90 430.953   2
   1   6  -8 7540.14 373.900   5
   1   6  -7 373.997 112.331   5
   1  -6  -7 384.909 131.668   2
   1   6  -6 1659.70 171.540   5
   1  -6  -6 1832.22 214.687   2
   1   6  -5 1406.72 154.444   5
   1  -6  -5 1551.52 191.614   2
   1   6  -4 24320.0 593.227   5
   1  -6  -4 27425.9 703.412   2
   1  -6  -3 5616.42 286.165   2
   1   6  -3 4864.33 232.035   5
   1   6  -2-21.1899 59.9604   5
  -1   6   1 2791.33 83.2941   5
   1   6  -1 2673.13 83.9565   3
   1   6   0 23309.2 390.838   5
   1   6   0 24002.8 297.610   3
  -1   6   0 23301.8 345.896   5
  -1   6  -1 5863.45 166.996   5
  -1   6  -1 5887.31 134.047   3
   1   6   1 5928.60 95.3595   3
   1   6   1 6073.11 129.881   5
  -1  -6  -2 538.917 51.7232   1
   1  -6   2 615.895 60.4819   2
   1   6   2 577.515 20.6893   3
  -1   6  -2 462.704 60.4244   5
  -1   6  -2 450.515 43.2262   3
  -1   6  -3 2.50805 22.6976   3
  -1   6  -3-27.8154 55.1247   5
  -1  -6  -3 12.6757 36.8005   1
  -1  -6  -4 14267.3 354.045   1
  -1   6  -4 13472.9 352.032   5
  -1   6  -5 467.574 83.3370   5
  -1   6  -6 4158.01 164.620   4
  -1   6  -6 3782.87 204.998   5
  -1  -6  -7 4707.01 352.893   2
  -1   6  -7 4963.43 243.418   5
  -1   6  -7 5204.50 198.359   4
  -1   6  -8 1102.93 96.6286   4
  -1  -6  -8 1103.39 192.558   2
  -1   6  -8 1108.61 122.681   5
  -1   6  -9-3.23472 29.1424  18
  -1   6  -9 25.7537 29.7278  13
  -1  -6  -9 22.9233 17.5088  15
  -1   6  -9 14.1510 55.2554   5
  -1   6 -10 513.737 53.1129  18
  -1  -6 -10 506.945 42.0067  15
  -1   6 -10 505.021 53.6758  13
  -1   6 -11 816.815 63.2018  18
  -1  -6 -11 901.980 55.4323  15
  -1  -6 -12 991.117 58.1212  15
  -1   6 -12 1035.80 64.9441  18
  -1   6 -13 2092.65 82.6525  18
  -1   6 -13 2206.42 88.3887  13
  -1   6 -14 15.9324 28.1517  18
  -1  -6 -14 66.5053 19.1712  15
  -1   6 -15 3630.49 75.4030  18
   1   7 -16 111.595 19.2463  18
   1   7 -16 214.415 21.5815  13
   1  -7 -15 101.738 17.3509  15
   1   7 -15 25.3961 27.9197  18
   1   7 -15 94.6144 31.1177  13
   1  -7 -14 1296.03 57.4473  15
   1   7 -14 1324.39 68.2134  18
   1   7 -14 1118.78 69.0282  13
   1   7 -13 519.935 57.3478  18
   1  -7 -13 503.702 41.3800  15
   1   7 -13 530.633 57.3957  13
   1   7 -12 264.688 50.2450  13
   1   7 -12 239.631 47.0517  18
   1  -7 -12 282.031 35.6498  15
   1   7 -11 2599.92 115.000  13
   1   7 -11 2492.23 111.173  18
   1   7 -10 60.9032 85.1763   5
   1  -7 -10 157.572 23.0021   9
   1   7 -10-0.92266 62.6432  11
   1  -7 -10 105.787 88.8911   2
   1   7 -10 163.935 43.2188  20
   1   7 -10 94.0176 36.2290  13
   1   7  -9 2309.69 98.7237  13
   1   7  -9 1995.70 106.797  11
   1  -7  -9 2443.83 69.9239   9
   1  -7  -9 2471.26 275.979   2
   1  -7  -8 2138.67 258.192   2
   1   7  -8 2383.39 217.815   5
   1   7  -7 6575.55 340.062   5
   1  -7  -7 6513.23 425.565   2
   1   7  -6 2293.88 200.659   5
   1  -7  -6 2722.97 268.943   2
   1   7  -5 678.145 120.784   5
   1  -7  -5 836.809 162.791   2
   1  -7  -4 97.7242 99.7335   2
   1   7  -4 38.6446 74.4719   5
   1  -7  -3 1646.29 180.722   2
   1   7  -3 1505.45 139.045   5
   1   7  -2 2297.15 95.5863   3
   1   7  -2 2245.09 147.696   5
   1   7  -1 7896.63 169.644   3
  -1   7   1 8612.68 168.720   5
  -1   7   1 8753.98 140.317   3
   1   7  -1 7462.54 238.355   5
  -1   7   0 28362.2 370.552   3
  -1   7   0 29072.8 416.930   5
   1   7   0 29893.8 374.208   3
   1   7   0 28831.2 459.780   5
  -1  -7   0 29162.5 348.146   1
   1   7   1 121.608 22.4321   5
  -1  -7  -1 145.259 26.0345   1
   1  -7   1 184.203 54.0491   2
   1   7   1 187.295 18.2852   3
  -1   7  -1 166.932 27.6698   3
  -1   7  -1 172.550 42.9379   5
  -1   7  -2 8760.86 244.197   5
   1   7   2 9427.41 129.803   3
  -1   7  -2 8730.08 208.592   3
  -1   7  -3 6256.16 192.951   3
  -1   7  -3 6105.98 221.563   5
  -1   7  -4 30.5157 56.3051   5
  -1  -7  -4 51.1554 39.9768   1
  -1   7  -5 2502.31 165.952   5
  -1   7  -6 86.5903 56.3117   5
  -1  -7  -6 77.2779 89.6158   2
  -1  -7  -7 107.432 105.751   2
  -1   7  -7 65.6801 54.0198   5
  -1  -7  -8 2562.46 84.7176  15
  -1   7  -8 2378.07 92.0357  18
  -1  -7  -8 2631.51 297.430   2
  -1   7  -8 2663.43 188.046   5
  -1   7  -9 994.769 120.626   5
  -1   7  -9 862.673 60.5346  13
  -1  -7  -9 1073.14 57.5570  15
  -1  -7  -9 975.574 182.156   2
  -1   7  -9 879.086 62.3186  18
  -1   7 -10 1435.45 77.9727  13
  -1  -7 -10 1518.66 70.3858  15
  -1   7 -10 1414.19 79.6656  18
  -1   7 -11 126.081 40.5912  18
  -1   7 -11 11.7374 43.1285  13
  -1  -7 -11 71.1530 22.7313  15
  -1   7 -12 288.265 45.2170  18
  -1  -7 -12 201.135 31.0799  15
  -1   7 -12 170.919 40.0760  13
  -1   7 -13-65.3792 40.6005  18
  -1  -7 -13 7.45982 18.5164  15
  -1   7 -13 0.08648 30.9236  13
  -1  -7 -14 911.407 46.3348  15
  -1   7 -14 973.425 48.2205  13
  -1   7 -14 918.879 49.4219  18
  -1   7 -15 88.2488 20.4037  18
   1   8 -15 3035.43 80.0720  13
   1   8 -15 3196.77 82.0096  18
   1  -8 -14 9.47774 15.5538  15
   1   8 -14 59.4715 33.1300  18
   1   8 -13 73.4686 37.8202  13
   1   8 -13 13.6203 38.6631  18
   1  -8 -13 8.09129 19.0889  15
   1  -8 -12 6.42109 19.9408  15
   1   8 -12-18.2173 38.6664  18
   1   8 -12 23.3172 37.3926  13
   1   8 -11 893.927 70.8712  18
   1   8 -11 1015.56 74.2503  13
   1   8 -10 2.29937 36.7167  13
   1   8 -10-124.756 78.5473  11
   1  -8 -10-36.2782 82.9036   2
   1  -8 -10 34.4049 17.0356   9
   1   8 -10-46.5502 42.1175  18
   1   8 -10 29.7001 35.3772  20
   1  -8  -9 100.547 19.2539   9
   1   8  -9 60.5407 32.3228  13
   1  -8  -9 160.265 113.720   2
   1   8  -9 6.09799 98.1085   5
   1  -8  -8 41.1992 102.470   2
   1   8  -8 37.8471 73.6179   5
   1  -8  -7 1306.97 210.473   2
   1   8  -7 1282.17 164.204   5
   1  -8  -6 1110.61 189.172   2
   1   8  -6 1100.70 147.249   5
   1   8  -5 1538.48 160.544   5
   1  -8  -5 1712.67 217.313   2
   1  -8  -4 20651.8 676.042   2
   1   8  -4 18778.9 524.940   5
   1  -8  -3 33980.4 831.726   2
   1   8  -3 30346.2 648.878   5
  -1   8   2 63.3168 15.5916   3
   1  -8  -2 14.2961 82.3326   2
   1   8  -2 21.5925 53.8139   5
   1   8  -1 39790.5 654.606   5
   1   8  -1 41115.7 549.807   3
  -1   8   0 7329.17 178.475   5
   1   8   0 7227.23 152.488   3
  -1   8   0 7191.88 157.882   3
   1   8   0 6894.54 188.110   5
  -1   8  -1 1635.06 96.6946   5
   1   8   1 1691.40 60.4044   3
  -1   8  -1 1644.73 81.3421   3
   1   8   2 272.336 21.4276   3
  -1   8  -2 213.450 56.3013   5
   1  -8   2 302.114 61.4985   2
  -1   8  -2 274.037 43.4849   3
  -1   8  -3 3327.67 147.164   3
  -1   8  -3 3053.88 162.739   5
  -1   8  -4 947.258 101.414   5
  -1   8  -5 2934.90 181.801   5
  -1   8  -6 1365.09 136.018   5
  -1  -8  -6 1483.41 213.361   2
  -1  -8  -7 576.129 154.503   2
  -1   8  -7 577.937 101.878   5
  -1   8  -8 50.3440 62.8383   5
  -1  -8  -8 60.0282 20.3712  15
  -1   8  -8 48.1397 27.7127  18
  -1   8  -8-12.4238 73.8374  11
  -1  -8  -8 0.39914 104.200   2
  -1  -8  -9 6.53934 17.1479  15
  -1   8  -9 16.4621 31.0916  18
  -1   8  -9 43.1827 32.3253  13
  -1  -8  -9 58.8870 80.3138   2
  -1  -8 -10 702.239 50.4724  15
  -1   8 -10 732.678 60.0795  18
  -1   8 -10 707.730 57.1243  13
  -1   8 -11 2645.07 102.373  18
  -1   8 -11 2509.35 100.169  13
  -1  -8 -11 2755.75 97.2849  15
  -1  -8 -12 1432.27 69.2063  15
  -1   8 -12 1435.96 72.6022  18
  -1   8 -13 9158.54 171.606  18
  -1  -8 -13 8970.34 175.151  15
  -1  -8 -14 3888.62 95.6600  15
  -1   8 -14 3918.83 85.0204  13
  -1   8 -14 4007.86 93.8719  18
  -1   8 -15 1730.42 45.3035  18
   1  -9 -15 682.768 33.2314  15
   1   9 -15 629.919 33.6638  13
   1   9 -14 188.331 34.3435  13
   1  -9 -14 348.353 31.4352  15
   1   9 -13 382.712 48.1886  18
   1  -9 -13 327.483 34.6770  15
   1  -9 -12 22.1079 20.8043  15
   1   9 -12 49.0048 35.0541  13
   1   9 -12 27.6548 36.3111  18
   1   9 -11 2579.57 109.100  18
   1  -9 -11 2611.62 97.1160  15
   1   9 -11 2317.58 103.601  13
   1   9 -10 1258.65 79.7489  18
   1   9 -10 1326.30 79.6765  13
   1  -9  -9 1054.82 46.8808   9
   1   9  -9 838.570 63.5415  13
   1   9  -9 772.451 62.6728  18
   1   9  -9 953.182 144.369   5
   1  -9  -9 892.638 183.765   2
   1  -9  -8 1000.75 203.817   2
   1   9  -8 860.491 58.6236  18
   1  -9  -8 1093.84 44.3162   9
   1   9  -8 1014.43 151.229   5
   1   9  -7 7982.13 375.179   5
   1  -9  -7 8110.56 518.139   2
   1   9  -6 1965.43 190.680   5
   1  -9  -6 1920.16 251.360   2
   1  -9  -5 297.535 130.664   2
   1   9  -5 323.487 85.8956   5
   1   9  -4 387.770 91.2799   5
   1  -9  -4 281.719 126.388   2
   1  -9  -3 8735.49 430.979   2
   1   9  -3 7518.16 299.682   5
  -1   9   2 2121.56 70.1343   3
   1   9  -2 1846.21 135.296   5
   1  -9  -2 2202.48 211.175   2
   1   9  -1 176.354 48.3887   5
  -1   9   1 188.498 25.3898   3
   1   9  -1 148.131 29.6537   3
   1  -9  -1 190.863 86.0083   2
  -1   9   0 201.146 41.1381   5
   1   9   0 175.201 27.5872   3
   1   9   0 113.413 34.6244   5
  -1   9   0 190.462 30.0132   3
   1  -9   0 148.857 70.4013   2
   1   9   1 698.529 43.2973   3
  -1   9  -1 625.113 66.6785   5
  -1   9  -1 639.525 56.7326   3
  -1   9  -2 6611.90 220.829   5
  -1   9  -2 6685.12 203.696   3
  -1   9  -3 25731.1 486.680   3
  -1   9  -3 25943.7 520.364   5
  -1   9  -4 1324.63 122.174   5
  -1   9  -5 698.392 98.3697   5
  -1   9  -6 1519.39 140.399   5
  -1  -9  -6 1431.66 223.951   2
  -1   9  -7 2886.43 96.7999  18
  -1  -9  -7 3088.08 326.946   2
  -1  -9  -7 2980.65 92.8141  15
  -1   9  -7 3250.45 214.259   5
  -1   9  -8 38.7957 56.9753   5
  -1  -9  -8 76.3961 21.5687  15
  -1   9  -8 43.6987 29.4481  18
  -1  -9  -9 781.264 51.5890  15
  -1   9  -9 784.953 55.4889  13
  -1   9  -9 806.491 60.2141  18
  -1  -9 -10 138.594 27.7964  15
  -1   9 -10 187.953 42.8537  18
  -1   9 -11 3622.80 113.800  13
  -1  -9 -11 3830.50 115.843  15
  -1   9 -11 3917.33 120.465  18
  -1   9 -12 7641.93 162.855  18
  -1  -9 -12 7685.80 166.625  15
  -1  -9 -13 2245.75 79.3430  15
  -1   9 -13 2179.17 77.6329  18
  -1   9 -14 4106.38 88.7262  18
  -1  -9 -14 3887.78 92.5910  15
   1  10 -15 897.337 37.9782  18
   1 -10 -15 1052.39 37.3559  15
   1  10 -14 367.815 37.1287  18
   1  10 -14 426.332 35.0058  13
   1  10 -13 1588.17 72.2794  18
   1 -10 -13 1513.16 64.3298  15
   1 -10 -12-10.6585 22.0878  15
   1  10 -12 39.4245 34.4284  18
   1  10 -12 39.7310 32.2231  13
   1  10 -11 178.951 41.8784  18
   1 -10 -11 193.520 32.2212  15
   1  10 -11 204.067 42.7150  13
   1  10 -10 229.841 43.6388  13
   1  10 -10 232.535 42.0451  18
   1  10  -9 790.248 61.7882  18
   1  10  -9 802.386 61.6544  13
   1  10  -8-70.1148 106.784   5
   1 -10  -8 26.0036 93.6496   2
   1  10  -8-18.7028 33.9000  18
   1  10  -7 977.267 145.814   5
   1 -10  -7 978.309 210.458   2
   1 -10  -6 301.638 135.930   2
   1  10  -6 289.704 89.8234   5
   1 -10  -5 68.7137 111.062   2
   1  10  -5 100.120 70.5311   5
   1 -10  -4 902.052 173.765   2
   1  10  -4 907.005 119.977   5
  -1  10   4 1094.49 51.2430   3
   1 -10  -3 3711.74 304.407   2
  -1  10   3 3960.93 103.770   3
   1  10  -3 3258.92 190.387   5
   1  10  -2 946.498 96.8009   5
   1 -10  -2 975.733 164.003   2
  -1  10   2 969.198 52.6416   3
  -1  10   1 5871.27 152.984   3
   1  10  -1 5690.65 203.291   5
   1  10  -1 5890.77 175.299   3
  -1  10   0 15.3143 28.9526   5
   1  10   0 5.21380 16.9543   3
  -1  10   0-19.8418 25.5619   3
   1 -10   0-24.1638 63.4237   2
   1 -10   1 108.402 60.3731   2
  -1  10  -1 76.7117 29.2041   3
  -1  10  -1 93.9593 39.0002   5
  -1  10  -2 639.789 69.0191   3
  -1  10  -2 650.181 75.1958   5
  -1  10  -3-9.22227 43.0056   5
  -1  10  -3-10.8224 32.4712   3
  -1  10  -4 21.6220 48.9103   5
  -1  10  -5 811.830 106.836   5
  -1 -10  -6-63.9072 101.367   2
  -1  10  -6-6.38654 54.1071   5
  -1  10  -7 4291.17 237.150   5
  -1 -10  -7 3878.57 109.449  15
  -1 -10  -7 4224.27 396.750   2
  -1  10  -7 3778.22 111.720  18
  -1 -10  -8 40.0255 21.3423  15
  -1  10  -8 64.8606 29.6650  18
  -1  10  -9 132.133 35.2823  18
  -1 -10  -9 69.0907 22.4595  15
  -1 -10 -10 166.163 30.2503  15
  -1  10 -10 234.934 42.4830  18
  -1  10 -11 11.6530 38.7520  18
  -1  10 -11 48.0170 29.8998  13
  -1 -10 -11 63.6635 25.0810  15
  -1  10 -12 958.454 59.2061  18
  -1 -10 -12 1051.70 58.1966  15
  -1  10 -12 980.948 49.7180  13
  -1 -10 -13 1949.24 71.3859  15
  -1  10 -13 1767.11 52.7342  13
  -1  10 -13 1947.61 69.9171  18
  -1 -10 -14 812.813 37.9949  15
  -1  10 -14 739.067 37.2708  18
   1  11 -14 41.5635 16.8990  13
   1 -11 -14 47.1695 16.1627  15
   1  11 -13 34.6337 28.6044  18
   1  11 -13-10.5718 27.1043  13
   1 -11 -13 50.0370 19.9949  15
   1  11 -12 159.560 37.3685  18
   1 -11 -12 107.024 25.8777  15
   1  11 -11 2738.61 101.394  13
   1 -11 -11 2947.63 99.6106  15
   1  11 -11 2895.69 103.657  18
   1  11 -10 991.659 63.6428  13
   1 -11 -10 955.809 60.3515  15
   1  11 -10 1037.78 67.7668  18
   1  11  -9 2355.40 144.574  11
   1  11  -9 96.6308 34.0449  18
   1 -11  -8 484.614 161.063   2
   1  11  -8 422.224 46.2515  18
   1  11  -7 1204.43 158.597   5
   1  11  -7 1132.80 61.5016  18
   1  11  -7 1310.26 51.4944   7
   1 -11  -7 1266.68 230.240   2
   1 -11  -6 2374.04 297.401   2
   1  11  -6 2213.64 195.861   5
   1  11  -6 1578.83 64.4405   7
   1  11  -5 356.206 87.5271   5
   1 -11  -5 488.325 148.917   2
   1 -11  -4 125.459 102.900   2
   1  11  -4 16.8348 64.0086   5
  -1  11   4 109.983 19.6746   3
   1 -11  -3 31.3743 82.5290   2
  -1  11   3 53.9250 16.5383   3
   1  11  -3 21.1486 50.8603   5
   1 -11  -2 8231.13 447.183   2
  -1  11   2 7715.23 183.598   3
   1 -11  -1 620.007 134.009   2
  -1  11   1 527.038 51.1633   3
  -1  11   0-2.14485 20.0844   3
   1 -11   0 34.5205 74.2708   2
  -1  11  -1 1328.84 91.7945   5
  -1  11  -1 1288.16 92.1894   3
  -1  11  -2 2888.46 151.009   3
  -1  11  -2 2620.63 139.534   5
  -1  11  -3 1697.98 127.265   5
  -1  11  -3 1572.04 122.801   3
  -1  11  -4 35.9200 48.4402   5
  -1  11  -5 770.858 103.733   5
  -1 -11  -5 828.864 177.837   2
  -1 -11  -6 712.777 185.204   2
  -1  11  -6 532.731 43.5254   7
  -1 -11  -6 759.350 46.1588  15
  -1  11  -6 829.373 48.4868  18
  -1  11  -6 832.739 110.729   5
  -1  11  -7 35.1919 27.1703  18
  -1 -11  -7 19.7350 85.2283   2
  -1 -11  -7 13.7553 18.2124  15
  -1  11  -7 55.8696 66.1825   5
  -1  11  -8 445.398 45.7569  18
  -1 -11  -8 442.855 39.2910  15
  -1  11  -9 3529.00 109.445  18
  -1 -11  -9 3336.57 106.388  15
  -1  11 -10 179.658 39.1511  18
  -1 -11 -10 286.470 34.9238  15
   1  11  11 447.689 32.6692  17
  -1 -11 -11 457.323 42.4794  15
  -1  11 -12 477.694 43.6383  18
  -1 -11 -12 556.535 42.6979  15
  -1  11 -13 197.032 30.4922  18
   1  11  13 261.151 21.5074  12
  -1 -11 -13 224.629 26.9778  15
  -1 -11 -14 1225.39 40.3084  15
  -1  11 -14 1019.92 35.5207  18
   1 -12 -14 1273.58 45.3103  15
   1  12 -14 1126.86 39.4950  18
   1  12 -13 6505.75 125.649  18
   1 -12 -13 6775.00 134.179  15
   1 -12 -12 2479.05 83.2112  15
   1  12 -12 2391.69 79.5164  18
   1 -12 -11 6249.53 146.799  15
   1  12 -11 6188.38 143.367  18
   1  12 -10 314.702 41.7718  18
   1 -12 -10 268.986 34.2230  15
   1  12  -9 458.579 47.1530  18
   1  12  -9 3891.06 175.104  11
   1  12  -8 3231.60 100.751  18
   1  12  -8 1723.51 49.8740   7
   1 -12  -7 1404.41 250.811   2
   1  12  -7 1589.24 65.0960   7
   1  12  -7 1315.28 153.340   5
   1  12  -6 2140.53 186.735   5
   1  12  -6 1683.98 70.2478   7
   1 -12  -6 2358.19 306.292   2
   1 -12  -5 1798.98 261.901   2
   1  12  -5 1514.30 75.1242   7
   1  12  -5 1733.54 159.279   5
   1 -12  -4 275.079 131.503   2
   1  12  -4 130.000 63.9598   5
  -1  12   3 6.36414 15.4279   3
   1  12  -3-0.12070 50.7011   5
   1 -12  -3 17.1856 108.776   2
   1 -12  -2 666.036 159.876   2
  -1  12   2 663.288 56.3845   3
   1 -12  -1 14.7869 82.4649   2
  -1  12   1 77.0436 27.8057   3
  -1  12   0 480.262 57.5069   3
   1 -12   0 520.703 126.954   2
  -1  12  -1 3073.75 141.267   5
  -1  12  -1 3102.79 155.209   3
  -1  12  -2 156.418 48.7590   5
  -1  12  -2 96.4506 40.7759   3
  -1  12  -3 1170.54 106.493   5
  -1  12  -4 3262.36 182.596   5
  -1  12  -4 3336.27 114.232   7
  -1 -12  -5 2523.65 313.375   2
  -1  12  -5 2648.38 175.855   5
  -1  12  -5 2266.92 95.5485   7
  -1 -12  -5 2397.31 77.3206  15
  -1  12  -6 724.799 103.463   5
  -1 -12  -6 520.457 169.676   2
  -1 -12  -6 626.567 42.5192  15
  -1  12  -6 686.978 47.6920   7
  -1  12  -6 656.576 43.3491  18
  -1 -12  -7 20641.8 257.887  15
  -1  12  -7 19953.1 353.399  11
  -1 -12  -8 2910.95 96.7607  15
  -1  12  -8 2985.06 97.3711  18
  -1 -12  -9 8003.44 171.808  15
  -1  12  -9 8495.43 170.341  18
  -1  12 -10 928.731 57.8129  18
  -1 -12 -10 877.280 54.1257  15
  -1 -12 -11 85.8062 24.4345  15
   1  12  11 115.956 19.7349  17
  -1  12 -11 68.7048 31.2865  18
  -1 -12 -12 94.2429 23.6829  15
   1  12  12 86.2022 15.6819  17
  -1  12 -12 60.5626 26.6475  18
  -1 -12 -13 5.38181 14.7379  15
   1  12  13 12.0465 10.5399  12
  -1  12 -13 38.8438 19.6674  18
  -1  13  13 2772.26 63.6106  17
   1 -13 -13 2847.07 75.2619  15
   1  13 -13 2609.39 63.9644  18
   1  13 -12 551.406 38.9666  18
   1 -13 -12 619.752 40.5756  15
   1 -13 -11 12830.0 219.291  15
   1  13 -11 13235.6 209.937  18
   1 -13 -10 9510.85 185.718  15
   1  13 -10 9909.46 177.396  18
   1  13  -9 2350.23 83.0466  18
   1 -13  -9 2312.25 86.5858  15
   1  13  -8 2936.60 167.023  11
   1  13  -7 2282.01 64.9356   7
   1  13  -6 1402.91 62.3842   7
   1 -13  -6 1656.62 271.448   2
   1  13  -5 6447.00 288.468   5
   1 -13  -5 7103.71 514.513   2
   1  13  -4 2494.71 171.988   5
   1  13  -4 2605.51 104.506   7
   1 -13  -3 334.330 141.884   2
   1  13  -3 341.886 39.6820   7
  -1  13   3 305.744 24.6112   7
   1 -13  -2 1317.89 209.928   2
   1 -13  -1 633.575 150.017   2
  -1  13   1 491.385 57.7674   3
  -1  13   0 9555.24 277.030   3
  -1  13  -1 1358.55 110.013   3
   1  13   2 4820.10 114.509  17
  -1  13  -2 4568.93 188.598   5
  -1  13  -2 4299.92 208.895   3
  -1  13  -2 4813.90 132.314   7
  -1  13  -3 7328.73 177.877   7
  -1  13  -3 6868.52 248.552   5
   1  13   3 6957.03 132.942   7
   1  13   4 51.2806 14.5993   7
  -1  13  -4 30.3274 24.1008   7
  -1 -13  -4 134.689 126.059   2
  -1  13  -4 98.8462 58.7220   5
  -1 -13  -5 2327.69 311.625   2
  -1 -13  -5 1939.30 69.3813  15
  -1  13  -5 2074.15 155.373   5
  -1  13  -5 1681.67 85.0196   7
  -1  13  -6 4412.35 185.607  11
  -1  13  -6 4741.64 127.477   7
  -1  13  -7 1871.12 56.7480   7
  -1  13  -7 1678.43 68.3691  18
  -1 -13  -8 2868.34 95.0759  15
  -1  13  -8 3212.20 95.2281  18
   1  13   9 33.7076 17.4480  16
  -1  13  -9 4.09051 29.9068  18
  -1 -13  -9 21.3039 20.1086  15
   1  13  10 1331.61 57.7416  17
  -1  13 -10 1267.48 59.2386  18
  -1 -13 -10 1261.32 62.9666  15
  -1  13 -11-2.02103 25.4773  18
  -1 -13 -11-1.94336 18.9467  15
   1  13  11 7.91127 14.7925  17
  -1  13 -12 2245.18 62.1077  18
  -1 -13 -12 2442.44 74.4070  15
   1  13  12 2322.87 58.3011  17
  -1 -13 -13 771.409 33.9068  15
   1 -14 -13 682.463 32.2908  15
   1 -14 -12 1590.28 57.5520  15
  -1  14  12 1680.17 53.9301  17
   1  14 -11 3226.10 81.3099  18
   1 -14 -11 3336.48 91.8985  15
   1  14 -10 997.043 49.3116  18
   1 -14 -10 1110.80 55.4020  15
   1  14  -9 775.002 167.088  11
   1 -14  -9 5.01510 17.6601  15
  -1  14   8 2219.30 63.0880   7
   1 -14  -8 2111.56 78.8233  15
  -1  14   7 890.525 40.8572   7
   1 -14  -7 827.185 50.2437  15
  -1  14   6 3358.67 82.7650   7
   1  14  -6 2553.29 89.3792   7
   1  14  -5 806.028 60.9785   7
  -1  14   5 763.440 39.5291   7
   1  14  -4 10193.4 226.085   7
  -1  14   4 10024.5 169.011   7
   1  14  -3 981.028 61.8659  16
   1  14  -3 1041.68 68.0794   7
   1 -14  -3 995.829 206.087   2
  -1  14   3 931.810 45.2090   7
  -1  14   2 6.52566 14.5356   7
   1  14  -2-11.2910 25.1603   7
   1  14  -2 4.87069 18.3868  16
   1  14  -1 3009.81 104.788  16
   1  14  -1 2859.13 102.306   7
  -1  14   1 2801.56 87.8129   7
   1  14  -1 3016.18 98.5884  17
   1  14   0 1220.31 65.6043  16
   1  14   0 1248.41 62.6082  17
  -1  14   0 1168.81 59.5035   7
   1  14   0 1199.15 62.0105   7
  -1  14   0 1087.21 97.3115   3
   1  14   1 11778.9 212.188  17
  -1  14  -1 9443.85 310.111   3
   1  14   1 10179.3 196.293   7
  -1  14  -1 10819.1 203.450  16
   1  14   1 10724.7 211.391  16
  -1  14  -1 10338.0 208.250   7
   1  14   2 1271.88 59.4392   7
  -1  14  -2 1262.75 71.9160   7
  -1 -14  -2 1311.37 225.427   2
   1  14   2 1315.94 62.2204  17
  -1  14  -3 3972.83 134.018   7
  -1 -14  -3 3932.61 379.710   2
   1  14   3 4234.71 114.799  17
   1  14   3 3982.29 104.243   7
   1  14   4 305.709 28.2830   7
  -1  14  -4 273.783 40.7591   7
  -1 -14  -5 288.540 28.4679  15
  -1  14  -5 225.763 38.0124   7
  -1  14  -6 4028.27 188.619  11
  -1  14  -6 4396.90 115.989   7
  -1 -14  -7 11658.3 180.573  15
  -1  14  -7 10289.8 283.816  11
  -1  14  -8 215.894 31.2554  18
  -1 -14  -8 181.468 27.2183  15
   1  14   8 201.091 28.7459  17
   1  14   8 200.049 29.1355  16
   1  14   9 574.068 40.0519  16
  -1  14  -9 515.342 39.1590  18
  -1 -14  -9 421.166 37.6816  15
   1  14   9 469.957 38.0910  17
   1  14  10 72.4616 19.9362  17
  -1 -14 -10 69.7494 21.9259  15
  -1  14 -10 72.1012 25.2524  18
   1  14  11 715.572 37.8584  17
   1  14  11 720.426 38.9634  12
  -1 -14 -11 697.175 42.0622  15
  -1  14 -11 612.701 34.7665  18
  -1 -14 -12 466.326 30.1372  15
   1  14  12 468.288 26.6457  12
  -1  15  12 17.0364 11.9930  17
   1 -15 -12 15.4562 12.1000  15
  -1  15  11 1723.56 58.6950  17
  -1  15  11 1783.41 57.0477  16
   1 -15 -10 9.07761 14.8077  15
   1  15  -9 1252.55 166.302  11
   1 -15  -9 1663.16 64.3338  15
   1 -15  -8 1399.90 60.2390  15
  -1  15   8 1436.30 51.2020   7
   1 -15  -7 177.390 24.9111  15
  -1  15   7 223.569 23.6777   7
   1  15  -6 2254.08 70.7153   7
  -1  15   6 516.836 34.5863   7
  -1  15   5 6981.17 137.064   7
   1  15  -5 5508.76 151.689   7
  -1  15   4 100.506 21.0363   7
   1  15  -4 81.8680 30.1814   7
   1  15  -3 1673.40 87.8348   7
  -1  15   3 1637.47 65.3938   7
   1  15  -3 1604.38 82.0967  16
   1  15  -2 8069.43 191.784  16
  -1  15   2 7622.69 161.628   7
   1  15  -2 8036.06 196.796   7
   1  15  -1 3.41851 17.9771  17
   1  15  -1-18.1113 25.8772   7
   1  15  -1-15.1819 23.3040  16
  -1  15   1 0.83129 19.3011   7
   1  15   0 4099.25 121.547  17
  -1  15   0 4025.56 119.533  16
   1  15   0 3849.43 123.502   7
  -1  15   0 3953.63 122.322   7
   1  15   0 3994.93 127.841  16
  -1  15  -1 7028.30 178.106   7
   1  15   1 7589.31 169.566  17
  -1  15  -1 7388.43 170.608  16
   1  15   1 7013.71 167.639   7
   1  15   1 7029.03 172.673  16
  -1  15  -2 7658.02 194.446   7
   1  15   2 7493.42 166.267   7
   1  15   2 7904.49 183.074  16
   1  15   2 8686.27 185.236  17
   1  15   2 8636.52 166.849  12
   1  15   3 2883.62 97.6864  17
   1  15   3 2964.76 95.5922   7
   1  15   3 2980.72 107.148  16
  -1  15  -3 2717.65 115.430   7
   1  15   4 3464.96 115.366  16
   1  15   4 3670.78 112.162  17
   1  15   4 3509.58 99.2050   7
   1  15   5 264.595 35.3835  16
   1  15   5 256.274 32.1746  17
  -1  15  -5 290.498 42.6755   7
  -1 -15  -6 202.965 26.5685  15
   1  15   6 232.655 31.9398  17
   1  15   6 241.786 34.0589  16
  -1 -15  -7 2006.90 73.7273  15
   1  15   7 2042.72 80.2207  17
   1  15   7 2055.98 83.5673  16
   1  15   8 62.2109 22.4244  17
  -1 -15  -8 63.6634 19.4580  15
   1  15   8 85.9861 22.0576  16
   1  15   9 385.723 35.0476  17
  -1 -15  -9 347.559 32.8922  15
   1  15   9 374.853 32.2219  16
   1  15  10 1041.49 49.4533  17
  -1 -15 -10 932.575 46.5279  15
   1  15  10 1032.27 48.5732  12
   1  15  11 429.215 28.2352  12
   1  15  11 404.653 26.1090  17
  -1 -15 -11 401.476 28.9674  15
  -1  16  12 74.0282 10.8723  12
   1 -16 -11 122.153 16.3615  15
  -1  16  11 139.539 17.7234  12
  -1  16  11 113.247 14.6057  16
  -1  16  11 152.131 20.3736  17
  -1  16  10 23.4722 15.0016  16
   1 -16 -10 7.24410 12.9640  15
  -1  16  10 27.0009 16.2785  17
  -1  16   9 61.2504 20.0945  17
   1 -16  -9 40.8766 15.0506  15
  -1  16   9 59.8954 19.9547  16
  -1  16   8 93.2265 17.1077   7
   1 -16  -8 87.9771 17.5760  15
   1 -16  -7 2824.17 79.9326  15
  -1  16   7 2822.15 80.6864   7
  -1  16   6 7053.34 137.901   7
   1  16  -6 5168.45 109.872   7
   1  16  -5 1478.53 70.7651   7
  -1  16   5 452.931 36.4086   7
   1  16  -4 912.476 65.0685   7
  -1  16   4 1093.47 56.4841  17
  -1  16   4 1013.22 55.4055   7
   1  16  -3 1138.02 73.8362   7
  -1  16   3 1200.69 61.0840   7
   1  16  -2 1566.60 82.7726  16
  -1  16   2 1453.91 70.8577   7
   1  16  -2 1561.63 85.2888   7
   1  16  -1 596.262 48.9832  17
  -1  16   1 671.365 51.4994  16
  -1  16   1 622.766 50.1189   7
   1  16  -1 622.307 55.1574   7
   1  16  -1 671.036 56.7426  16
  -1  16   0 4542.19 134.493  16
   1  16   0 4544.42 140.928   7
  -1  16   0 4762.31 143.096   7
   1  16   0 4738.04 135.711  17
   1  16   0 4739.84 145.631  16
   1  16   1 35.1997 23.4635   7
  -1  16  -1 52.5780 29.2229   7
  -1  16  -1 55.0087 22.8565  16
   1  16   1 54.2477 25.1426  16
   1  16   1 50.6178 23.2127  17
   1  16   2 5079.39 140.294  17
   1  16   2 4841.07 144.763  16
  -1  16  -2 4760.62 153.518   7
   1  16   2 4602.42 131.023   7
   1  16   3 1798.60 81.6662  17
   1  16   3 1722.21 75.1647   7
   1  16   3 1616.97 81.4844  16
   1  16   3 1844.02 73.4764  12
  -1  16  -3 1553.51 88.4807   7
   1  16   4 158.731 32.2403  16
   1  16   4 168.573 26.5650  12
  -1  16  -4 97.8663 32.9437   7
   1  16   4 155.166 27.4888   7
   1  16   4 157.272 30.4100  17
   1  16   5 495.891 44.6884  17
   1  16   5 505.530 47.6364  16
   1  16   5 501.861 40.5559  12
   1  16   6 197.619 28.8434  12
   1  16   6 149.660 29.1735  17
   1  16   6 166.422 31.1949  16
   1  16   7 71.1554 23.4392  16
  -1 -16  -7 94.4218 19.3196  15
   1  16   7 89.2204 25.2857  17
   1  16   7 84.2529 21.7943  12
   1  16   8 99.6295 25.3967  17
   1  16   8 104.916 23.5999  12
  -1 -16  -8 85.2462 19.4200  15
   1  16   8 80.9149 21.3222  16
   1  16   9 12.1430 13.3981  16
  -1 -16  -9 18.3524 14.8667  15
   1  16   9 1.50168 16.9994  17
   1  16   9-0.04518 16.0954  12
  -1 -16 -10 23.8397 13.9066  15
   1  16  10 29.9837 15.2446  17
   1  16  10 35.4277 14.9427  12
   1  16  11 284.145 20.4020  12
  -1  17  11 624.399 28.6050  17
  -1  17  11 534.274 23.8701  12
  -1  17  10 379.930 29.0651  17
   1 -17 -10 312.540 21.1171  15
  -1  17  10 334.594 25.6527  16
  -1  17  10 355.046 24.5407  12
   1 -17  -9 24.6045 12.1226  15
  -1  17   9 27.4750 17.0365  17
  -1  17   9 28.7213 17.2453  16
  -1  17   9 20.3611 14.0579  12
  -1  17   8 306.897 31.3198  17
  -1  17   8 280.357 31.8887  16
  -1  17   8 288.597 24.9765   7
   1  17  -8 254.857 148.612  11
  -1  17   7 1.91796 19.2939  16
  -1  17   7 17.7623 18.7587  17
  -1  17   7 18.0440 15.7212   7
  -1  17   6 1694.50 64.3995  12
  -1  17   6 1483.76 64.1599   7
  -1  17   6 1530.32 69.0597  17
  -1  17   5 857.699 52.7652  17
  -1  17   5 805.552 51.2621   7
  -1  17   4 2934.31 106.290  16
  -1  17   4 2939.93 97.5761   7
  -1  17   3 181.116 31.1110   7
  -1  17   3 190.042 32.5027  16
   1  17  -3 174.897 36.8117   7
  -1  17   3 212.202 30.7297  17
   1  17  -2 7098.54 185.136  16
  -1  17   2 7754.09 181.437   7
  -1  17   2 7935.10 184.757  16
   1  17  -2 6826.91 184.993   7
  -1  17   2 8302.87 172.541  17
   1  17  -1 407.690 46.5832  16
  -1  17   1 389.881 44.0663   7
   1  17  -1 407.439 47.0233   7
  -1  17   1 443.984 44.7215  16
   1  17   0 2595.01 105.970   7
   1  17   0 2727.46 102.476  17
   1  17   0 2630.66 109.126  16
  -1  17   0 2622.12 107.545   7
   1  17   0 2850.42 118.502   8
  -1  17   0 2930.83 107.535  16
  -1  17  -1 368.219 39.8894  16
   1  17   1 289.169 39.5643   7
  -1  17  -1 345.335 45.4083   7
   1  17   1 350.167 39.7962  17
   1  17   1 307.206 42.4373  16
   1  17   2 570.113 49.1640  17
   1  17   2 554.767 52.7520  16
  -1  17  -2 476.818 52.5537   7
   1  17   2 538.445 46.9506   7
   1  17   3 34.1641 23.0191  17
  -1  17  -3 44.7683 31.1011   7
   1  17   3 54.0685 25.9555  16
   1  17   3 67.1016 21.1617  12
   1  17   3 30.4990 21.8265   7
   1  17   4 477.702 40.5734   7
   1  17   4 490.129 45.7943  17
  -1  17  -4 552.732 51.9119   7
   1  17   4 459.112 38.5025  12
   1  17   4 410.634 45.2277  16
   1  17   5 16.1299 21.7601  17
   1  17   5 4.36002 21.6552  16
   1  17   5 5.30910 17.9240  12
   1  17   6 338.292 38.7609  17
   1  17   6 320.863 38.3100  16
   1  17   6 361.642 34.6233  12
   1  17   7 45.2197 22.9254  17
   1  17   7 58.7140 20.2855  12
   1  17   7 56.4704 21.8641  16
   1  17   8 261.067 27.2430  12
   1  17   8 254.874 28.0585  16
   1  17   8 273.600 31.4287  17
  -1 -17  -8 256.085 23.1211  15
   1  17   9-6.02394 11.1948  16
   1  17   9-7.39714 14.8647  17
  -1 -17  -9-0.07937 10.5980  15
   1  17   9-0.56416 13.4996  12
   1  17  10 6.77687 10.6411  12
   1  17  10-1.20118 10.6493  17
  -1  18  10 237.037 19.9933  17
  -1  18   9 19.6128 11.0063  12
  -1  18   9 25.7007 15.2209  17
  -1  18   9 25.5927 14.4642  16
  -1  18   8 572.138 38.3158  17
  -1  18   8 547.212 39.0378  16
  -1  18   8 486.030 29.1425  12
  -1  18   7 216.932 30.7177  16
  -1  18   7 229.363 28.7415  17
  -1  18   7 207.558 21.9065  12
  -1  18   7 209.646 23.4757   7
  -1  18   6 1678.75 76.6710  16
  -1  18   6 1802.04 73.4970  17
  -1  18   6 1625.32 66.1121   7
  -1  18   5 51.3554 21.1859  17
  -1  18   5 51.1340 25.6606  16
  -1  18   4 1392.35 66.1199  17
  -1  18   4 1300.02 70.7330  16
  -1  18   4 1294.72 65.4683   7
  -1  18   3 731.056 48.6453  17
  -1  18   3 645.475 50.1147   7
   1  18  -3 786.508 55.1811   7
  -1  18   3 613.943 51.7227  16
  -1  18   2 607.077 50.5020  16
  -1  18   2 606.604 51.1424   7
   1  18  -2 474.724 48.9016   7
  -1  18   1 17.5780 21.2824  16
   1  18  -1 27.9734 23.5431  16
  -1  18   1 53.6153 30.1895   7
   1  18  -1 24.5406 27.6913   7
  -1  18   0 483.547 51.5708   7
   1  18   0 524.050 50.6551  16
  -1  18   0 519.458 47.3782  16
   1  18   0 536.730 46.5995  17
   1  18   0 531.380 50.6806   7
   1  18   1 16.1968 25.3865  16
  -1  18  -1 19.5209 20.0718  16
   1  18   1 14.8699 21.9832  17
   1  18   1 8.68740 25.7142   8
  -1  18  -1-0.19656 30.2404   7
   1  18   1 10.8351 26.3842   7
   1  18   2 5.74085 23.0182   7
   1  18   2 11.7285 21.0655  17
   1  18   2-0.78572 25.3868  16
  -1  18  -2-0.19271 29.2132   7
   1  18   3 212.776 32.9697  17
   1  18   3 210.237 30.5759   7
  -1  18  -3 176.865 38.3530   7
   1  18   3 199.820 35.7155  16
   1  18   4 53.4331 24.7743  17
   1  18   4 40.8444 25.8985  16
   1  18   4 16.3154 17.0018   7
   1  18   4 44.5636 18.2825  12
   1  18   5 307.139 36.9996  17
   1  18   5 330.508 40.1880  16
   1  18   5 302.366 30.8531  12
   1  18   6 376.530 38.6885  16
   1  18   6 392.591 38.8755  17
   1  18   6 363.641 32.7439  12
   1  18   7 296.816 31.9261  17
   1  18   7 298.148 31.0532  16
   1  18   7 274.960 27.0148  12
   1  18   8 173.316 20.7558  16
   1  18   8 171.024 20.7240  12
   1  18   8 186.726 24.4391  17
   1  18   9 15.2554 10.7586  12
   1  18   9 2.77708 11.3654  17
  -1  19   9 322.787 21.1863  17
  -1  19   8 18.9002 14.3207  16
  -1  19   8 13.2154 12.8185  17
  -1  19   7 111.330 20.5456  17
  -1  19   7 75.0899 15.0726   7
  -1  19   7 98.6328 22.1487  16
  -1  19   6 669.795 41.1353  17
  -1  19   6 629.571 44.8955  16
  -1  19   6 637.999 38.3075   7
  -1  19   5 131.371 27.7107  16
  -1  19   5 153.481 25.1225  17
  -1  19   4 285.889 36.5237  16
  -1  19   4 286.143 34.6294   7
  -1  19   4 288.426 30.8371  17
  -1  19   3 150.160 24.3403  17
  -1  19   3 132.338 29.4276  16
  -1  19   3 160.759 31.1091   7
  -1  19   2 3313.58 109.930   7
  -1  19   2 3257.16 108.648  16
  -1  19   1 1189.51 65.7051  16
  -1  19   1 1207.28 69.7231   7
  -1  19   0 908.022 55.9182  16
   1  19   0 865.110 53.2292  17
   1  19   0 837.579 59.5674  16
  -1  19   0 838.612 61.5076   7
   1  19   0 754.157 54.3547   7
   1  19   1 37.4245 24.6607  16
   1  19   1 26.0939 22.6035   7
   1  19   1 32.0058 19.6871  17
  -1  19  -1 29.9190 29.4254   7
   1  19   2 1317.92 65.3471   7
   1  19   2 1427.84 69.2312  17
   1  19   2 1438.41 75.4141   8
  -1  19  -2 1253.96 69.7888   7
   1  19   2 1426.44 75.7954  16
   1  19   3 138.670 27.1882  17
   1  19   3 108.837 23.6935   7
   1  19   3 141.436 31.3195  16
   1  19   3 152.922 31.4617   8
   1  19   4 101.168 25.5163  17
   1  19   4 112.375 29.2280  16
   1  19   5 1014.40 58.2209  16
   1  19   5 970.138 54.2837  17
  -1  19  -5 2527.40 47.6643   7
   1  19   5 906.115 44.1805  12
  -1  19  -5 1990.28 128.844  11
   1  19   6 170.973 26.1501  16
   1  19   6 180.221 26.4628  17
   1  19   6 159.530 20.0742  12
   1  19   7-4.05914 15.0070  17
   1  19   7 3.82110 11.0611  12
   1  19   7 1.74495 13.0028  16
   1  19   8 68.7976 14.6636  17
  -1  20   7 195.851 18.6167  17
  -1  20   7 217.621 22.1674  16
  -1  20   6 37.7411 13.2699   7
  -1  20   6 57.7035 14.9338  17
  -1  20   6 71.1700 19.3536  16
  -1  20   5 88.3731 17.4828  17
  -1  20   5 105.921 19.8447   7
  -1  20   5 85.0640 21.6088  16
  -1  20   4 32.4333 19.5154  16
  -1  20   4 27.1264 14.1041  17
  -1  20   3 203.739 30.4727   7
  -1  20   3 182.517 28.9290  16
  -1  20   2 445.985 39.4516  16
  -1  20   2 475.541 43.0276   7
  -1  20   1 6.60679 23.2888   7
  -1  20   1 0.37692 16.4896  16
   1  20   0 704.717 42.9362   7
  -1  20   0 640.702 50.3288   7
  -1  20  -1 257.626 33.5934   7
   1  20   1 272.784 29.4768  17
   1  20   1 291.931 30.6883   7
   1  20   2 1.71463 19.6976  16
   1  20   2 11.0103 16.2971  17
   1  20   2 42.3991 17.8356   7
   1  20   3 63.5382 23.5432  16
   1  20   3 60.3255 19.3815  17
   1  20   3 56.3743 20.5536   8
   1  20   3 108.971 18.9917   7
   1  20   4 170.306 26.3915   8
   1  20   4 184.268 25.9954  17
   1  20   4 177.833 28.3951  16
   1  20   5 1498.68 59.0840   8
   1  20   5 1611.19 60.0032  17
   1  20   5 1613.05 62.0793  16
  -1  20  -5 1407.46 98.3565  11
   1  20   6 1256.40 48.2484  17
   1  20   6 1131.09 45.4893   8
   1  21  -5 628.509 74.9919  11
  -1  21   5 44.2237 14.6313  16
  -1  21   4 271.073 22.7146   7
  -1  21   4 310.689 26.9008  16
  -1  21   3 15.8910 16.3927  16
  -1  21   3 16.3501 15.9405   7
  -1  21   2 1181.70 53.3493   7
   1  21  -2 1351.88 58.7604  10
  -1  21   1 232.385 27.9608   7
   1  21  -1 1564.37 39.7336   7
  -1  21   0 607.296 38.1878   7
   1  21   0 1445.62 39.5438   7
  -1  21  -1 855.514 40.0789   7
   1  21   1 961.923 33.5921   7
   1  21   2 10.2802 9.07543  17
  -1  21  -2-142.517 62.6733  11
  -1  21  -3 2398.82 45.4952   7
   1  21   3 2935.56 70.6167  17
   1  21   4 1468.98 47.3187  17
  -1  21  -4 1012.71 63.9830  11
   1  21   5 595.946 31.8863  10
  -1  22   2 466.984 20.5468   7
  -1  22   1 1119.31 32.6657   7
  -1  22   0 1410.47 34.7210   7
   1  22   1 1116.45 46.1699  10
  -1  22  -1 1731.25 33.0716   7
  -1  22  -2 1251.94 24.1120   7
   2   0 -16 472.559 36.2942  13
   2   0 -15 12.5187 13.9843   9
   2   0 -15-33.8610 33.4556  13
   2   0 -14 6602.00 158.360  18
   2   0 -14 7045.98 173.067  13
   2   0 -14 6974.66 131.428   9
   2   0 -13 41.3367 36.5320  13
   2   0 -13-10.3686 17.3405   9
   2   0 -12 654.035 60.8549  13
   2   0 -12 621.058 40.8441   9
   2   0 -11 4.92166 15.6406   9
   2   0 -11-2.16548 30.9134  13
   2   0 -10 1167.88 85.1372   4
   2   0  -9 12.7988 16.8201   4
   2   0  -9-18.5914 60.9641   5
   2   0  -8 972.929 104.911   2
   2   0  -8 1101.29 73.8277   4
   2   0  -7 19.0953 42.0949   2
   2   0  -7 4.67324 19.1072   4
   2   0  -6 654.917 47.0827   4
   2   0  -6 544.054 80.5669   2
   2   0  -5-19.4611 39.9394   2
   2   0  -5 22.6225 16.7491   4
   2   0  -4 999999. 9555.48   2
   2   0  -4 940867. 9296.13   4
   2   0  -3-6.11672 49.8560   2
   2   0  -3 1.83031 7.96733   4
   2   0  -2 30.5187 39.7013   2
   2   0  -1 5.76697 21.6445   2
   2   0   0 1049.84 45.9117   2
  -2   0  -1-9.63294 11.1821   3
  -2   0  -1 30.9266 39.7014   1
  -2   0  -2 4886.68 106.594   3
  -2   0  -2 4664.79 154.959   1
  -2   0  -3-12.0748 45.6949   1
  -2   0  -3 23.3234 21.3359   5
  -2   0  -4 12048.4 350.562   1
  -2   0  -4 12779.1 227.566   5
  -2   0  -5 39.3132 73.4050   1
  -2   0  -5 27.4503 29.0947   5
  -2   0  -6 218.087 84.7900   1
  -2   0  -6 275.372 43.4179   5
  -2   0  -7-1.03324 23.8906   5
  -2   0  -7-25.8278 34.4358   4
  -2   0  -8 1686.98 134.041   4
  -2   0  -9-24.1303 30.3421  13
  -2   0  -9 10.9852 35.1716   4
  -2   0 -10 65.5709 39.5373   4
  -2   0 -10 73.3533 34.4991  13
  -2   0 -11 52.2769 36.6066  13
  -2   0 -12 7104.38 163.343  13
  -2   0 -13 105.808 39.5787  13
   2  -1 -16 410.919 31.5940  13
   2   1 -16 370.287 36.7445  13
   2   1 -15 972.878 37.8698   9
   2   1 -15 799.448 48.2428  18
   2  -1 -15 979.060 41.4519   9
   2   1 -15 797.134 57.9111  13
   2  -1 -15 1001.00 55.9355  13
   2   1 -14 140.044 42.6792  13
   2   1 -14 171.965 36.5293  18
   2  -1 -14 251.453 26.7933   9
   2   1 -14 233.284 24.1751   9
   2  -1 -14 164.314 39.4852  13
   2  -1 -13-1.00103 16.5768   9
   2  -1 -13 22.8291 33.0197  13
   2   1 -13 19.5710 36.9695  13
   2  -1 -13-49.1661 32.1007  18
   2   1 -13 5.29010 16.8912   9
   2  -1 -12 237.164 43.5703  13
   2   1 -12 233.663 47.2142  13
   2   1 -12 252.261 28.7115   9
   2  -1 -12 254.759 29.1317   9
   2   1 -11 898.753 66.8383  13
   2  -1 -11 912.590 47.8595   9
   2   1 -11 864.675 46.6669   9
   2  -1 -11 908.744 63.3356  13
   2   1 -10 67.4485 27.5864   4
   2   1 -10 117.474 76.0848   5
   2   1  -9 439.952 50.1211   4
   2  -1  -9 425.272 50.9849   4
   2   1  -9 471.925 108.413   5
   2  -1  -9 427.324 82.7092   2
   2  -1  -8 470.047 88.1019   2
   2   1  -8 543.723 73.0776   2
   2  -1  -8 444.466 51.0980   4
   2   1  -8 486.520 49.2103   4
   2   1  -7 8523.74 270.285   2
   2   1  -7 8615.47 198.944   4
   2  -1  -7 8324.60 317.595   2
   2  -1  -6 222.697 71.9152   2
   2   1  -6 181.052 48.4192   2
   2   1  -6 195.350 27.5524   4
   2  -1  -5 356.884 77.0859   2
   2   1  -5 340.435 29.5449   4
   2   1  -5 298.777 53.2325   2
   2   1  -4 377293. 3991.03   2
   2   1  -4 363782. 3812.88   4
   2  -1  -3 737.868 86.1863   2
   2   1  -3 788.533 27.9653   4
   2   1  -3 800.537 65.7061   2
   2   1  -2 689.508 54.6459   2
   2  -1  -2 708.468 76.6935   2
   2  -1  -1 11341.5 232.998   2
   2   1  -1 12267.8 198.485   2
   2   1   0 6251.69 116.804   2
   2  -1   0 6036.41 129.315   2
   2  -1   1 3420.43 71.9373   2
  -2  -1  -1 3822.04 108.783   1
  -2   1  -1 3436.68 105.943   1
  -2  -1  -1 3564.50 61.9276   3
  -2   1  -1 3113.89 66.3583   3
  -2   1  -2 4134.86 109.517   5
  -2  -1  -2 4009.57 140.448   1
  -2   1  -2 3998.56 99.3544   3
  -2   1  -2 3898.04 142.270   1
  -2   1  -3 17430.7 382.008   1
  -2  -1  -3 17382.1 374.770   1
  -2   1  -3 18072.5 287.396   5
  -2  -1  -4 2723.78 164.698   1
  -2   1  -4 2754.90 169.289   1
  -2   1  -4 3048.93 111.136   5
  -2   1  -5 6846.32 180.035   5
  -2   1  -5 6615.46 291.529   1
  -2   1  -5 6646.61 210.284   4
  -2  -1  -5 6726.54 290.272   1
  -2   1  -6 12761.0 451.378   1
  -2   1  -6 13636.5 338.764   4
  -2  -1  -6 12516.6 442.593   1
  -2   1  -7 645.974 77.3068   4
  -2   1  -7 825.493 71.9296   5
  -2   1  -8 1272.22 112.986   4
  -2  -1  -9 26.1313 42.2318   4
  -2   1  -9 3.69071 30.0446  13
  -2  -1  -9 30.7131 27.8061  13
  -2   1  -9 36.7334 33.3777   4
  -2  -1 -10 1347.14 70.9926  13
  -2   1 -10 1256.01 72.7242  13
  -2   1 -10 1170.31 59.0755  18
  -2   1 -10 1111.61 115.083   4
  -2  -1 -10 1186.69 120.597   4
  -2   1 -11 20.8063 35.9616  13
  -2  -1 -11 64.8412 36.8891  13
  -2   1 -11 55.7283 26.1976  18
  -2   1 -12 86.5639 28.0054  18
  -2   1 -12 155.676 43.9945  13
  -2  -1 -13 161.741 39.7290  13
  -2   1 -13 120.219 38.6770  13
   2   2 -17 103.866 18.2085  13
   2  -2 -16 2357.36 59.9776  13
   2   2 -16 2215.19 72.4992  13
   2   2 -15 1172.16 60.0571  18
   2   2 -15 1294.35 71.7965  13
   2  -2 -14 122.247 21.7520   9
   2   2 -14 53.5332 32.6888  18
   2  -2 -14 81.4700 32.4020  13
   2   2 -13 0.55912 16.3814   9
   2  -2 -13-35.5416 41.0935  13
   2   2 -13 36.1546 41.6897  13
   2  -2 -13 5.63936 16.8055   9
   2  -2 -12 245.534 28.7779   9
   2   2 -12 283.675 28.7863   9
   2   2 -12 256.491 46.4708  13
   2  -2 -12 296.364 45.1343  13
   2   2 -11 1942.22 95.0988  13
   2   2 -11 1906.90 67.3073   9
   2  -2 -11 1989.39 85.7895  13
   2  -2 -11 2020.42 70.9497   9
   2   2 -10 396.279 50.7873   4
   2   2 -10 392.693 98.6998   5
   2   2  -9 146.674 32.5317   4
   2  -2  -9 96.2750 58.7043   2
   2  -2  -9 82.3877 29.0918   4
   2   2  -9 170.353 92.5102   5
   2  -2  -8 1003.89 128.802   2
   2   2  -8 1092.81 71.7270   4
   2  -2  -7 12890.4 432.660   2
   2   2  -7 12833.4 302.378   2
   2   2  -7 13031.1 249.789   4
   2  -2  -6 4764.67 252.867   2
   2   2  -6 4421.77 162.362   2
   2   2  -6 4467.19 122.530   4
   2  -2  -5 405.322 90.9658   2
   2   2  -5 379.559 31.3073   4
   2   2  -5 407.064 49.4911   2
   2  -2  -4 32911.0 639.841   2
   2   2  -4 32737.6 387.358   4
   2  -2  -3 31005.9 576.299   2
   2   2  -3 28965.7 415.619   2
   2   2  -2 3006.68 92.3135   2
   2  -2  -2 3003.13 148.617   2
   2   2  -1 20767.2 284.553   2
   2  -2  -1 20450.6 371.052   2
   2  -2   0 2778.56 98.0509   2
  -2   2   0 2859.01 68.2286   4
  -2   2  -1 952.819 47.6863   4
   2  -2   1 969.212 38.1880   2
  -2   2  -1 985.203 63.0794   1
  -2   2  -1 826.449 35.3338   3
  -2  -2  -2 3964.81 138.815   1
  -2   2  -2 4038.93 148.216   1
  -2   2  -2 4217.53 118.748   5
  -2   2  -2 4073.00 103.564   3
  -2   2  -2 4333.16 117.899   4
  -2   2  -3 7249.38 174.134   3
  -2   2  -3 7128.41 178.767   4
  -2  -2  -3 6987.12 224.608   1
  -2   2  -3 6882.47 233.010   1
  -2   2  -3 7218.91 171.603   5
  -2   2  -4 3806.07 134.213   5
  -2   2  -4 3721.49 196.117   1
  -2  -2  -4 3701.60 188.433   1
  -2   2  -4 3823.46 140.396   4
  -2   2  -5 3136.21 139.989   4
  -2   2  -5 3179.16 132.866   5
  -2  -2  -5 2932.03 193.060   1
  -2   2  -5 2885.58 196.756   1
  -2  -2  -6 216.956 66.7589   2
  -2   2  -6 166.426 83.7610   1
  -2   2  -6 204.609 48.7859   5
  -2  -2  -6 246.280 87.4544   1
  -2   2  -6 178.244 42.0952   4
  -2   2  -7 10932.2 278.530   5
  -2   2  -7 10625.7 310.328   4
  -2   2  -8 5233.64 225.533   4
  -2   2  -8 5347.61 194.504   5
  -2   2  -9 90.3718 27.1574  18
  -2  -2  -9 72.9699 29.5643  13
  -2   2  -9 109.018 47.2358   4
  -2   2  -9 5.23927 35.7798  13
  -2  -2  -9 55.0848 40.9939   4
  -2   2 -10 1098.23 62.3530  18
  -2  -2 -10 1251.67 66.6098  13
  -2  -2 -10 1009.34 114.035   4
  -2   2 -10 980.380 65.2481  13
  -2   2 -10 1056.65 109.827   4
  -2   2 -11 821.960 64.1310  13
  -2   2 -11 911.646 55.8567  18
  -2  -2 -11 1038.64 64.1426  13
  -2   2 -12 430.179 41.5928  18
  -2   2 -12 532.460 54.4508  13
  -2   2 -13 1616.74 74.6428  13
  -2   2 -13 1330.95 56.7417  18
   2   3 -17 856.893 32.8316  13
   2   3 -16 370.590 29.4188  18
   2   3 -16 324.108 37.2266  13
   2  -3 -15 88.3510 23.3647  13
   2   3 -15 45.5903 28.9271  18
   2  -3 -14 1241.04 52.3252   9
   2  -3 -14 1345.54 63.1711  13
   2   3 -14 1219.39 78.4595  13
   2  -3 -13 1335.56 57.1953   9
   2   3 -13 1305.49 85.1811  13
   2  -3 -13 1416.78 72.4356  13
   2  -3 -12 2491.03 80.1775   9
   2   3 -12 2335.02 111.650  13
   2  -3 -12 2584.85 96.4421  13
   2   3 -11 709.248 63.4926  13
   2  -3 -11 704.433 51.1961  13
   2   3 -11 866.345 133.821   5
   2  -3 -11 690.046 42.7099   9
   2  -3 -10 424.339 92.4234   2
   2   3 -10 577.489 124.001   5
   2   3 -10 580.193 59.8305   4
   2  -3  -9 19.7592 54.1576   2
   2   3  -9 22.7677 18.9591   4
   2   3  -9 24.5091 76.3214   5
   2   3  -8 124.267 28.9710   4
   2   3  -8 74.0911 80.4635   5
   2  -3  -8 85.6173 71.1030   2
   2   3  -7 26.6526 17.2226   4
   2   3  -7 28.1165 20.2577   2
   2  -3  -7-4.19492 69.1427   2
   2   3  -6 1921.24 79.7841   4
   2  -3  -6 1980.98 186.595   2
   2   3  -6 1952.80 93.1918   2
   2  -3  -5 4924.41 262.474   2
   2   3  -5 4680.42 136.791   2
   2   3  -5 4680.56 116.450   4
   2  -3  -4 646.510 111.197   2
   2   3  -4 488.338 42.6114   2
   2  -3  -3 1161.42 126.961   2
   2   3  -3 1199.01 59.0276   2
   2   3  -2 13938.2 223.756   2
   2  -3  -2 14887.5 371.062   2
   2  -3  -1 24362.4 452.448   2
   2  -3   0 4408.46 141.506   2
  -2   3   0 4462.40 101.862   1
  -2  -3  -1 5201.75 132.968   1
   2  -3   1 5175.65 112.038   2
  -2   3  -1 5255.49 117.055   4
  -2   3  -2 133.322 34.0812   5
  -2  -3  -2 94.8646 35.1463   1
  -2   3  -2 118.096 24.3893   4
  -2   3  -2 124.422 23.6589   3
  -2   3  -2 127.957 42.0745   1
  -2   3  -3 492.428 46.4717   3
  -2   3  -3 477.575 70.0970   1
  -2   3  -3 532.991 48.3097   4
  -2   3  -3 522.699 54.6864   5
  -2  -3  -3 510.985 70.0616   1
  -2   3  -4 2138.03 110.238   5
  -2   3  -4 2284.74 107.171   4
  -2  -3  -4 2084.72 144.946   1
  -2   3  -4 2043.87 149.430   1
  -2   3  -5 23555.8 435.095   5
  -2  -3  -5 22808.5 559.708   1
  -2   3  -5 24137.4 432.748   4
  -2   3  -5 22593.7 568.530   1
  -2   3  -6 2542.62 135.608   4
  -2  -3  -6 2241.71 190.239   1
  -2   3  -6 2534.67 133.088   5
  -2  -3  -7 6587.01 350.904   2
  -2   3  -7 5959.33 225.166   4
  -2   3  -7 6112.11 219.253   5
  -2   3  -8 3561.68 183.156   4
  -2   3  -8 3817.91 176.295   5
  -2  -3  -9 92.0606 29.0483  13
  -2  -3  -9 43.9155 15.9769  15
  -2   3  -9 52.5047 35.9602   4
  -2   3  -9-21.3635 37.0507  13
  -2   3  -9 63.9421 27.7362  18
  -2   3 -10 1627.82 75.8989  18
  -2  -3 -10 1943.55 76.1292  15
  -2   3 -10 1690.70 84.6052  13
  -2  -3 -10 2080.42 81.3094  13
  -2   3 -11 1481.75 70.5971  18
  -2  -3 -11 1751.53 75.6335  15
  -2   3 -11 1446.14 80.7041  13
  -2  -3 -11 1857.96 77.8617  13
  -2   3 -12 152.446 33.3434  18
  -2   3 -12 266.372 48.5542  13
  -2   3 -13 659.810 54.3168  13
  -2   3 -13 509.098 41.3507  18
  -2   3 -14 362.179 29.9961  18
   2   4 -17 376.602 23.1877  13
   2   4 -16 222.424 26.7120  18
   2   4 -16 109.820 30.8252  13
   2   4 -15 1530.72 78.7807  13
   2   4 -15 1586.15 71.0050  18
   2  -4 -14 2402.55 73.3039   9
   2  -4 -14 2441.04 77.2174  15
   2   4 -14 2089.19 98.9308  13
   2   4 -14 1871.31 91.6478  18
   2   4 -13 2879.93 121.693  13
   2  -4 -13 3084.26 88.1826   9
   2  -4 -12 4.65990 16.5698   9
   2   4 -12-6.98519 39.3471  13
   2   4 -11 116.625 38.5377  13
   2  -4 -11 133.863 23.9843   9
   2   4 -11 193.877 84.9310   5
   2  -4 -10-20.8530 61.3560   2
   2   4 -10-14.0222 78.3630   5
   2   4  -9 22.9076 79.7423   5
   2  -4  -9-39.7080 70.0490   2
   2  -4  -8 367.238 108.212   2
   2   4  -8 336.552 106.935   5
   2   4  -8 386.152 44.6816   4
   2  -4  -7 242.341 99.5763   2
   2   4  -6 5001.84 135.378   2
   2  -4  -6 5239.81 308.611   2
   2  -4  -5 1829.22 187.780   2
   2   4  -5 1736.72 74.1163   2
   2   4  -4 2484.56 85.3304   2
   2  -4  -4 2586.79 200.029   2
   2  -4  -3 100.836 73.5852   2
   2  -4  -2 4573.90 221.090   2
   2  -4  -1 21101.7 449.165   2
   2  -4   0 3510.80 144.469   2
  -2   4   0 3201.37 87.7752   1
  -2  -4  -1 578.254 48.5185   1
  -2   4  -1 606.132 49.0544   5
   2  -4   1 620.298 46.0754   2
  -2   4  -1 542.917 51.3888   1
  -2   4  -1 482.015 32.1840   3
  -2   4  -2 794.069 52.4129   4
  -2   4  -2 721.367 61.8961   5
  -2   4  -2 761.145 71.6916   1
  -2   4  -2 651.978 46.2459   3
  -2  -4  -2 733.489 64.8509   1
  -2   4  -3 21.4459 45.9513   1
  -2   4  -3 2.95606 33.0856   5
  -2   4  -3 14.9312 20.4752   4
  -2   4  -3 3.79912 22.7355   3
  -2  -4  -3-4.71179 41.0936   1
  -2  -4  -4 13920.8 382.004   1
  -2   4  -4 13554.6 310.519   5
  -2   4  -4 13826.1 393.660   1
  -2   4  -5 197.940 57.3481   5
  -2   4  -5 141.096 35.9696   4
  -2  -4  -5 115.714 68.0498   1
  -2  -4  -6 15048.5 485.280   1
  -2   4  -6 16077.7 373.198   5
  -2   4  -6 15913.6 361.416   4
  -2   4  -7 90.8559 48.2119   5
  -2   4  -7 71.5590 35.2127   4
  -2  -4  -7 48.4063 75.2301   2
  -2   4  -8 981.618 97.3426   4
  -2   4  -8 964.679 99.9205   5
  -2   4  -9 1491.53 122.936   4
  -2   4  -9 1376.44 68.7613  18
  -2   4  -9 1608.50 125.812   5
  -2   4  -9 1291.32 72.7000  13
  -2  -4  -9 1810.00 69.4206  13
  -2  -4  -9 1524.99 65.1680  15
  -2   4 -10 761.471 57.1920  18
  -2  -4 -10 866.067 53.2389  15
  -2   4 -10 693.931 59.8042  13
  -2   4 -11 67.7720 31.9191  18
  -2  -4 -11 16.4322 19.7030  15
  -2  -4 -11 100.026 33.9056  13
  -2   4 -11 12.9613 38.1514  13
  -2  -4 -12 641.401 47.3407  15
  -2   4 -12 575.580 54.8696  13
  -2   4 -13 396.633 45.1561  13
  -2   4 -13 320.519 37.2060  18
  -2   4 -14 2554.22 68.7312  18
   2   5 -16-22.4893 27.4895  13
   2   5 -16 116.793 23.0855  18
   2   5 -15 391.172 42.2640  18
   2   5 -15 223.968 44.6367  13
   2  -5 -14 3891.46 102.881  15
   2   5 -14 3650.81 129.749  13
   2  -5 -14 4097.57 96.2466   9
   2   5 -14 3388.55 121.938  18
   2  -5 -13 31.1889 19.9760   9
   2  -5 -13 19.5925 18.6823  15
   2   5 -13 36.8682 43.3221  13
   2   5 -13-35.1261 48.0706  18
   2  -5 -12 2234.38 74.7738   9
   2   5 -12 2105.60 108.711  13
   2   5 -11 9.05145 37.9439  13
   2   5 -11 45.7768 76.7778   5
   2  -5 -11 50.1381 19.7615   9
   2   5 -10 4634.12 162.222  20
   2  -5 -10 4066.99 101.045   9
   2  -5 -10 3718.76 290.683   2
   2   5 -10 4465.75 308.252   5
   2   5  -9 194.171 89.8957   5
   2  -5  -9 164.797 83.1863   2
   2  -5  -8 1033.55 167.383   2
   2   5  -8 1226.05 173.797   5
   2  -5  -7 13941.0 546.404   2
   2   5  -7 13783.7 527.465   5
   2  -5  -6 3400.36 270.495   2
   2  -5  -5 49.8959 94.8435   2
   2  -5  -4 10597.6 414.037   2
   2  -5  -3 6450.42 302.413   2
   2  -5  -2 18.9844 68.7268   2
  -2   5   1 7785.20 121.926   1
   2  -5  -1 10187.5 316.212   2
   2  -5   0 1537.21 110.718   2
  -2   5   0 1447.78 69.0451   5
  -2   5   0 1342.15 58.3726   1
  -2   5   0 1381.86 48.0835   3
  -2  -5  -1 12862.0 234.016   1
  -2   5  -1 12910.9 250.879   1
  -2   5  -1 12386.5 241.947   5
  -2   5  -2 1327.84 83.7784   5
   2  -5   2 1172.19 30.2663   2
  -2   5  -2 1401.47 71.7620   3
  -2   5  -2 1323.78 93.3652   1
  -2  -5  -2 1390.18 88.0331   1
  -2   5  -3 3434.83 143.339   5
  -2   5  -3 3570.97 125.237   4
  -2   5  -3 3163.63 128.250   3
  -2  -5  -3 3517.97 162.975   1
  -2   5  -3 3494.45 171.858   1
  -2   5  -4 2025.32 103.084   4
  -2  -5  -4 1991.01 144.716   1
  -2   5  -4 1760.30 109.195   3
  -2   5  -4 1856.84 117.251   5
  -2   5  -5 1283.03 89.1103   4
  -2  -5  -5 1253.28 131.828   1
  -2   5  -5 1254.67 104.941   5
  -2   5  -6 901.886 82.0920   4
  -2  -5  -6 832.888 121.715   1
  -2   5  -6 867.143 91.7830   5
  -2   5  -7 6.86849 40.8199   5
  -2   5  -7 3.73912 27.1606   4
  -2  -5  -7-28.6499 78.6396   2
  -2   5  -8 32.9250 43.8015   5
  -2   5  -8 40.8487 31.6891   4
  -2   5  -9 1206.02 66.8384  18
  -2   5  -9 1392.18 123.946   5
  -2   5  -9 1109.55 67.3763  13
  -2  -5  -9 1341.97 62.6811  15
  -2   5  -9 1267.30 112.698   4
  -2   5 -10 774.993 55.7816  18
  -2  -5 -10 800.455 51.4457  15
  -2   5 -11 3761.49 117.130  18
  -2   5 -11 3690.09 121.486  13
  -2  -5 -12 1154.68 63.2044  15
  -2   5 -12 999.602 60.6662  18
  -2   5 -12 1113.03 68.2454  13
  -2  -5 -13 5638.09 133.758  15
  -2   5 -13 5456.16 124.799  18
  -2   5 -13 5586.68 128.353  13
  -2   5 -14 10.4583 23.1312  18
   2   6 -16 654.638 40.9041  13
   2   6 -16 530.936 34.3018  18
   2  -6 -15 315.178 26.4344  15
   2   6 -15 316.288 39.9728  18
   2   6 -14 724.641 60.4004  18
   2  -6 -14 834.877 47.3127  15
   2   6 -14 817.067 66.7550  13
   2   6 -13-38.3293 47.2963  18
   2  -6 -13 32.4313 20.5252   9
   2  -6 -13 7.37609 18.0985  15
   2   6 -13 10.1502 41.4826  13
   2  -6 -12 24.0096 19.7206   9
   2   6 -12-7.49765 42.0408  13
   2  -6 -11 2295.33 75.4185   9
   2   6 -11 2191.07 107.380  13
   2   6 -10 738.913 72.0707  20
   2   6 -10 441.307 67.6488  11
   2  -6 -10 718.119 40.6803   9
   2   6 -10 754.538 142.834   5
   2  -6 -10 561.539 127.893   2
   2  -6  -9 6169.86 398.918   2
   2   6  -9 7898.95 423.555   5
   2  -6  -8 1501.33 203.547   2
   2   6  -8 1714.61 204.369   5
   2   6  -7-42.1553 103.266   5
   2  -6  -7 1.52666 82.9731   2
   2  -6  -6 2387.15 239.733   2
   2   6  -6 2191.29 213.406   5
   2  -6  -5 1960.56 213.707   2
   2  -6  -4 9653.22 420.537   2
   2  -6  -3 141.410 89.5962   2
   2  -6  -2 6924.44 311.035   2
   2  -6  -1 3959.83 217.064   2
  -2   6   0 4137.97 97.4166   1
  -2   6   0 4038.45 123.972   5
  -2   6   0 4023.45 96.3248   3
   2  -6   1 5153.19 176.823   2
  -2   6  -1 4553.08 144.105   5
  -2   6  -1 4774.08 140.406   1
  -2  -6  -1 4481.55 133.447   1
  -2   6  -1 4064.50 116.513   3
  -2   6  -2 17167.9 329.378   5
  -2  -6  -2 18258.3 345.293   1
  -2   6  -3 5009.85 185.552   5
  -2  -6  -3 5132.11 200.475   1
  -2   6  -3 4768.02 167.305   3
  -2  -6  -4 10582.0 330.888   1
  -2   6  -4 10208.9 283.672   5
  -2   6  -4 11195.0 260.746   4
  -2   6  -5 1462.40 117.171   5
  -2  -6  -5 1467.16 139.698   1
  -2   6  -5 1527.12 98.5125   4
  -2  -6  -6 2111.38 182.832   1
  -2   6  -6 2216.66 127.606   4
  -2   6  -6 2173.50 145.529   5
  -2   6  -7 578.781 87.6077   5
  -2   6  -7 656.208 75.7492   4
  -2  -6  -7 571.923 145.573   2
  -2   6  -8 26.8680 52.1591   5
  -2   6  -8 19.2044 25.1969  18
  -2  -6  -8 32.5765 84.1607   2
  -2   6  -8 15.0020 31.4609   4
  -2  -6  -8 6.96722 15.2614  15
  -2   6  -8 38.3580 26.5717  13
  -2   6  -9 108.230 33.7265  13
  -2   6  -9 197.915 36.6533  18
  -2  -6  -9 200.879 28.4054  15
  -2   6 -10 174.700 39.1227  18
  -2  -6 -10 126.178 26.0652  15
  -2   6 -11 45.6016 31.1747  18
  -2  -6 -11 6.64285 20.9242  15
  -2   6 -11 12.7602 35.6928  13
  -2   6 -12 5659.45 140.050  13
  -2   6 -12 5492.91 136.385  18
  -2  -6 -12 5904.56 146.879  15
  -2   6 -13-0.02416 30.9854  18
  -2  -6 -13 16.6024 19.4341  15
  -2   6 -13 75.8116 31.8062  13
  -2   6 -14 6328.25 113.899  18
  -2  -6 -14 5768.61 114.053  15
   2   7 -16 30.0301 21.3188  13
   2   7 -16-46.5069 23.5295  18
   2   7 -15 61.0901 30.9008  18
   2  -7 -15 9.17856 12.3772  15
   2   7 -14 147.823 39.4498  18
   2   7 -14 197.734 44.5346  13
   2  -7 -14 145.327 24.0863  15
   2  -7 -13 16.1096 20.0450  15
   2  -7 -13 36.9482 20.5876   9
   2   7 -13-35.5731 47.3339  18
   2   7 -13 23.2858 40.2446  13
   2   7 -12 436.397 57.1118  18
   2  -7 -12 614.888 39.9259   9
   2   7 -12 543.196 62.8944  13
   2   7 -11 125.984 45.4755  20
   2   7 -11 46.8560 39.0931  13
   2  -7 -11 84.1735 20.2120   9
   2  -7 -10 1710.10 226.203   2
   2   7 -10 1992.10 112.161  20
   2   7 -10 2198.94 223.664   5
   2   7 -10 1393.51 99.0905  11
   2  -7 -10 1818.00 63.9025   9
   2   7  -9 49.7279 85.7274   5
   2  -7  -9-7.33576 76.7855   2
   2   7  -8 981.218 168.482   5
   2  -7  -8 933.739 175.766   2
   2  -7  -7 7259.99 439.902   2
   2   7  -7 7785.05 404.661   5
   2  -7  -6 719.107 158.270   2
   2   7  -6 673.218 132.267   5
   2  -7  -5 1338.73 193.028   2
   2   7  -5 1027.42 150.332   5
   2  -7  -4 4620.03 309.553   2
   2  -7  -3 261.625 111.088   2
   2  -7  -2 11554.7 429.977   2
   2  -7  -1 19954.5 539.413   2
  -2   7   1 20068.2 275.238   3
  -2   7   0 18.6008 15.4852   3
   2  -7   0 33.3827 53.2187   2
  -2   7   0 39.7408 34.4536   5
  -2   7  -1 12540.9 244.252   3
  -2   7  -1 13113.4 272.461   5
  -2  -7  -1 13221.0 256.820   1
  -2  -7  -2 2344.47 118.508   1
  -2   7  -2 2207.45 105.352   3
  -2   7  -2 2364.73 120.633   5
  -2   7  -3 5929.02 205.295   5
  -2   7  -3 5461.01 191.294   3
  -2  -7  -3 6163.56 221.043   1
  -2  -7  -4 3032.08 175.947   1
  -2   7  -4 2927.53 153.031   5
  -2   7  -4 2652.94 146.297   3
  -2  -7  -5 1521.20 142.436   1
  -2   7  -5 1411.33 117.116   5
  -2   7  -6 1991.32 146.109   5
  -2   7  -7 4382.44 217.927   5
  -2  -7  -7 3719.68 333.613   2
  -2   7  -8 911.312 57.5223  13
  -2  -7  -8 1077.47 55.7167  15
  -2  -7  -8 1043.04 201.805   2
  -2   7  -8 1165.55 119.817   5
  -2   7  -8 978.146 61.1638  18
  -2   7  -9 230.039 39.6743  18
  -2  -7  -9 211.093 29.4481  15
  -2   7 -10 447.880 48.3205  18
  -2  -7 -10 409.397 40.6420  15
  -2   7 -11 4898.33 131.605  18
  -2   7 -11 4618.21 128.233  13
  -2  -7 -12 30.0534 22.6653  15
  -2   7 -12-22.1588 38.5894  18
  -2  -7 -13 4036.57 110.299  15
  -2   7 -13 4200.23 99.4001  13
  -2  -7 -14 723.584 36.9990  15
  -2   7 -14 836.898 40.5458  18
   2   8 -16 2189.21 54.4678  18
   2   8 -16 2220.06 54.8279  13
   2  -8 -15 173.448 20.8765  15
   2   8 -15 213.971 32.8179  18
   2   8 -14 51.1455 35.1646  18
   2  -8 -14 6.22318 15.8493  15
   2   8 -14 87.5203 36.2838  13
   2   8 -13 5.52093 40.1242  18
   2   8 -13 37.4001 39.3121  13
   2  -8 -13 36.1072 21.3012  15
   2   8 -12 898.596 73.4181  13
   2   8 -12 786.815 69.2972  18
   2  -8 -11 1489.17 59.6751   9
   2   8 -11 1668.04 102.206  20
   2   8 -10 509.635 76.8544  11
   2  -8 -10 956.313 45.8604   9
   2   8 -10 941.819 81.6678  20
   2  -8 -10 671.616 157.758   2
   2   8  -9 3756.94 291.039   5
   2   8  -9 3462.09 149.476  20
   2  -8  -9 2950.64 299.655   2
   2  -8  -9 3112.58 80.8591   9
   2   8  -9 2913.99 120.455  11
   2   8  -8 377.012 120.715   5
   2  -8  -8 381.509 124.989   2
   2   8  -7 11795.7 509.201   5
   2  -8  -7 10959.8 564.075   2
   2   8  -6 1841.55 196.885   5
   2  -8  -6 1709.83 234.396   2
   2   8  -5 415.191 113.379   5
   2  -8  -5 344.453 121.287   2
   2  -8  -4 43.6927 90.5663   2
   2   8  -4 3.37755 81.2812   5
   2   8  -3 3304.97 216.176   5
   2  -8  -3 3881.12 282.920   2
   2  -8  -2 214.242 93.0159   2
   2   8  -2 166.436 71.8314   5
   2  -8  -1 2090.66 186.965   2
  -2   8   1 2071.38 72.3782   3
   2   8   0 2616.62 129.309   5
  -2  -8   0 2811.04 93.1622   1
  -2   8   0 2573.44 94.6711   3
  -2   8  -1 230.068 47.6873   5
  -2  -8  -1 188.709 37.2207   1
   2  -8   1 204.803 54.5670   2
  -2   8  -1 152.138 31.1376   3
  -2  -8  -2 296.138 49.7179   1
  -2   8  -2 287.983 54.0875   5
  -2   8  -2 250.594 42.4661   3
  -2  -8  -3-6.84789 39.9338   1
  -2   8  -3 29.6768 40.4293   5
  -2   8  -3-6.87918 31.3748   3
  -2   8  -4 2369.84 145.485   5
  -2   8  -4 2131.12 137.871   3
  -2   8  -5 169.981 63.6073   5
  -2   8  -6 14.9254 53.5719   5
  -2  -8  -7 1081.11 53.8844  15
  -2   8  -7 1147.36 120.855   5
  -2   8  -7 1064.72 58.1813  18
  -2   8  -7 698.413 95.8780  11
  -2  -8  -7 945.746 197.743   2
  -2   8  -8 82.0168 31.4933  18
  -2   8  -8 85.9387 63.4296   5
  -2  -8  -8 14.3972 17.6356  15
  -2  -8  -8 104.766 96.7662   2
  -2   8  -9 6688.44 162.346  18
  -2  -8  -9 6997.72 159.721  15
  -2   8  -9 6519.21 155.786  13
  -2   8 -10 2404.79 93.6209  18
  -2   8 -10 2209.51 88.7005  13
  -2  -8 -10 2289.00 90.5317  15
  -2   8 -11 1132.54 69.4664  18
  -2  -8 -11 1342.89 70.3437  15
  -2   8 -11 1270.51 65.9132  13
  -2   8 -12 74.2101 28.2822  13
  -2  -8 -12 25.5576 23.0752  15
  -2  -8 -13 432.817 37.0334  15
  -2   8 -13 477.243 42.1442  18
  -2   8 -13 556.690 35.1047  13
  -2  -8 -14 220.523 21.4249  15
  -2   8 -14 275.856 26.8910  18
   2   9 -15 779.548 41.8943  18
   2  -9 -15 795.784 36.9720  15
   2  -9 -14 833.082 45.3023  15
   2   9 -14 855.728 55.7388  18
   2   9 -13 0.41618 36.4600  18
   2   9 -13 23.9918 35.2163  13
   2  -9 -13-2.07420 20.1270  15
   2   9 -12 63.7155 40.0021  18
   2   9 -12 84.6537 39.9703  13
   2   9 -11 33.4421 36.8249  20
   2   9 -11-3.61020 38.9771  13
   2  -9 -11 29.5078 18.1896   9
   2   9 -11-51.4843 43.5672  18
   2   9 -10 2177.81 118.018  20
   2   9 -10 1877.89 96.2074  13
   2  -9 -10 2149.07 68.8509   9
   2   9  -9 119.041 91.4792   5
   2  -9  -9 128.940 92.2176   2
   2   9  -9 133.916 46.0556  20
   2  -9  -9 106.970 19.3719   9
   2   9  -8 544.177 133.674   5
   2  -9  -8 472.839 137.960   2
   2  -9  -7 3518.44 336.514   2
   2   9  -7 3840.99 290.491   5
   2   9  -6-25.7600 76.6619   5
   2  -9  -6 26.9474 101.385   2
   2  -9  -5 20364.0 749.432   2
   2   9  -5 19327.7 604.697   5
   2  -9  -4 5349.53 369.466   2
   2   9  -4 5230.48 290.390   5
   2   9  -3 1886.33 164.500   5
   2  -9  -3 2231.31 233.042   2
   2   9  -2 62.3934 55.6081   5
   2  -9  -2 74.8323 93.5320   2
  -2   9   2 95.4396 20.2493   3
   2   9  -1 2394.58 145.658   5
  -2   9   1 2571.02 92.0634   3
   2  -9   0 925.636 124.978   2
  -2   9   0 747.201 57.2417   3
  -2   9  -1 3425.91 141.440   5
  -2   9  -1 3487.90 136.238   3
  -2   9  -2 393.425 55.0843   3
  -2   9  -2 421.843 61.7561   5
  -2   9  -3 272.366 54.2609   3
  -2   9  -3 333.325 63.1563   5
  -2   9  -4 413.117 73.7529   5
  -2   9  -4 325.024 63.5471   3
  -2   9  -5 40.1840 52.8623   5
  -2   9  -6 74.7107 53.0403   5
  -2  -9  -7 588.550 165.992   2
  -2   9  -7 850.773 53.9109  18
  -2   9  -7 824.033 107.277   5
  -2  -9  -7 758.722 47.8790  15
  -2  -9  -8 4504.24 404.730   2
  -2   9  -8 4744.78 125.410  18
  -2  -9  -8 4815.64 126.049  15
  -2   9  -9 1155.81 65.4741  18
  -2  -9  -9 1043.00 60.1096  15
  -2   9 -10 5713.61 146.695  18
  -2  -9 -10 5929.29 151.410  15
  -2   9 -10 5765.48 136.401  13
  -2   9 -11 1462.29 72.6663  18
  -2  -9 -11 1465.32 72.3353  15
  -2   9 -11 1377.44 60.9997  13
  -2   9 -12 3741.83 103.269  18
  -2  -9 -12 3584.94 108.864  15
  -2  -9 -13 544.911 39.6716  15
  -2   9 -13 601.839 41.9526  18
  -2   9 -14 1059.35 38.2358  18
  -2  -9 -14 985.043 37.6913  15
   2  10 -15 123.441 21.5397  13
   2  10 -15 84.7971 22.3192  18
   2  10 -14 266.326 36.7548  18
   2 -10 -14 229.584 25.6322  15
   2  10 -13 437.521 47.3787  18
   2  10 -13 429.351 47.2895  13
   2 -10 -13 403.122 37.2189  15
   2  10 -12 52.2739 37.3206  18
   2 -10 -12 62.9908 24.6806  15
   2  10 -12 45.7659 34.2876  13
   2  10 -11 14.1100 34.0198  20
   2  10 -11-34.8918 41.1116  18
   2  10 -11-21.4980 37.9405  13
   2  10 -10 774.862 74.3548  20
   2  10 -10 589.149 56.3109  18
   2  10 -10 648.252 59.6232  13
   2  10 -10 521.087 88.5721  11
   2  10  -9 196.309 40.6661  18
   2  10  -9 298.557 55.5244  20
   2 -10  -9 308.616 127.496   2
   2 -10  -9 342.599 28.6808   9
   2  10  -8 206.571 97.5636   5
   2  10  -8 197.873 52.0823  20
   2 -10  -8 231.701 129.416   2
   2 -10  -8 163.491 20.2271   9
   2  10  -7 44.7291 83.3485   5
   2 -10  -7 79.7696 103.103   2
   2  10  -6 25.2998 73.2666   5
   2 -10  -6-44.9261 103.573   2
   2  10  -5 225.202 91.9071   5
   2 -10  -5 338.486 124.759   2
   2 -10  -4 8126.05 470.202   2
   2  10  -4 7487.75 340.167   5
   2 -10  -3 3856.40 311.941   2
   2  10  -3 3433.70 213.511   5
  -2  10   3 4117.55 112.704   3
   2  10  -2-34.6700 43.2255   5
  -2  10   2 6.93042 16.2189   3
   2 -10  -2-0.48373 83.3782   2
   2 -10  -1 7356.78 378.564   2
  -2  10   1 6046.91 163.897   3
  -2  10   0 1521.15 87.5743   3
   2 -10   0 1759.01 173.109   2
  -2  10  -1 1350.95 94.1804   5
  -2  10  -1 1267.56 89.6070   3
  -2  10  -2 2315.26 133.184   3
  -2  10  -2 2344.79 132.122   5
  -2  10  -3 2726.67 151.108   5
  -2  10  -3 2390.97 148.257   3
  -2  10  -4 911.328 100.219   5
  -2  10  -5 1318.93 123.941   5
  -2  10  -6 2436.59 167.287   5
  -2 -10  -6 2714.52 310.988   2
  -2  10  -6 2428.86 81.8555  18
  -2 -10  -6 2359.69 80.3998  15
  -2 -10  -7 1566.52 249.324   2
  -2  10  -7 1648.52 147.675   5
  -2  10  -7 1536.46 70.3616  18
  -2 -10  -7 1466.06 65.8836  15
  -2  10  -7 1917.50 149.562  11
  -2  10  -8 2741.84 95.3434  18
  -2 -10  -8 2672.50 93.9229  15
  -2 -10  -9 2412.05 91.4818  15
  -2  10  -9 2264.93 91.3082  18
   2  10  10 80.0063 17.8507  17
  -2  10 -10 9.64319 38.8785  18
  -2 -10 -10 76.4502 27.1715  15
  -2  10 -11 4403.43 118.122  18
  -2 -10 -11 4456.23 126.301  15
  -2 -10 -12 271.516 33.3623  15
  -2  10 -12 270.222 38.1464  18
   2  10  13 110.728 13.5121  12
  -2  10 -13 151.659 28.1951  18
  -2 -10 -13 130.993 23.0634  15
   2 -11 -15 117.611 14.1416  15
   2  11 -15 84.3781 17.7530  18
   2  11 -14 399.668 32.7481  13
   2  11 -14 466.898 36.9859  18
   2  11 -13 285.599 36.4691  13
   2  11 -13 407.996 41.4526  18
   2 -11 -13 319.220 32.5617  15
   2  11 -12 62.1913 31.1782  13
   2  11 -12 14.5649 30.9381  18
   2 -11 -12 8.83723 21.2483  15
   2  11 -11 43.5057 32.7118  18
   2  11 -11 34.8331 32.9370  13
   2  11 -10 59.9427 37.6674  20
   2  11 -10 16.7536 33.4055  18
   2  11 -10-9.64230 36.7149  13
   2  11  -9 299.110 44.6274  18
   2  11  -9 399.951 47.1818  13
   2  11  -8 94.4155 49.3722  20
   2  11  -8 64.1158 79.7520   5
   2  11  -8 14.6365 28.3674  18
   2 -11  -8 181.189 112.992   2
   2  11  -7 2256.28 129.345  20
   2 -11  -7 2039.22 273.165   2
   2  11  -7 2148.22 206.781   5
   2  11  -6 771.397 132.348   5
   2 -11  -6 760.306 186.226   2
   2  11  -6 937.788 46.3922   7
  -2  11   5 71.6186 19.9214   3
   2 -11  -5 54.2875 93.4013   2
   2  11  -5 55.7278 66.6936   5
   2 -11  -4 837.492 177.514   2
   2  11  -4 821.219 117.052   5
  -2  11   4 877.220 53.2939   3
   2  11  -3 812.678 108.454   5
   2 -11  -3 786.743 163.757   2
  -2  11   3 853.687 55.4915   3
   2 -11  -2 1824.45 220.340   2
   2  11  -2 1531.55 122.428   5
  -2  11   2 1626.94 81.8591   3
   2 -11  -1 4023.90 296.137   2
  -2  11   1 3589.10 136.069   3
  -2  11   0 3.03986 24.6147   3
  -2  11  -1 1363.27 101.110   3
  -2  11  -2 3884.54 173.972   5
  -2  11  -2 3834.46 184.411   3
  -2  11  -3 47.2772 43.0714   5
  -2  11  -3 6.72625 33.6996   3
  -2  11  -4 974.176 101.712   5
  -2 -11  -5 8293.55 158.465  15
  -2  11  -5 8551.07 304.168   5
  -2  11  -6 3398.06 198.809   5
  -2  11  -6 3291.71 94.9339  18
  -2 -11  -6 3547.30 366.214   2
  -2 -11  -6 3023.34 93.8802  15
  -2 -11  -7 1273.82 62.3354  15
  -2  11  -7 1231.70 63.6121  18
  -2  11  -8 7924.92 164.435  18
  -2 -11  -8 7256.20 162.904  15
   2  11   9 98.2318 20.5267  17
  -2 -11  -9 78.5040 25.9141  15
   2  11  10 883.892 46.3772  17
  -2  11 -10 845.306 58.5012  18
  -2 -11 -10 861.919 56.6011  15
  -2 -11 -11 835.467 54.4034  15
  -2  11 -11 815.912 53.2659  18
  -2 -11 -12 91.2009 24.2007  15
  -2  11 -12 99.5920 29.7698  18
   2  11  12 90.4497 17.1044  12
  -2  11 -13 96.5605 22.1447  18
  -2 -11 -13 89.7346 18.6683  15
  -2  12  14 15.3436 9.05486  17
   2  12 -14-20.6897 20.0555  18
   2 -12 -14 9.38414 12.6901  15
   2  12 -13 14900.8 217.031  18
   2  12 -13 13834.0 211.605  13
   2  12 -12 2794.00 89.5707  18
   2 -12 -12 2727.76 88.7634  15
   2  12 -11 794.120 55.7252  18
   2  12 -11 687.581 53.6595  13
   2 -12 -11 742.033 51.4784  15
   2  12 -10 657.739 54.9814  13
   2  12 -10 646.790 52.5458  18
   2  12  -9 49.2309 29.4442  18
   2  12  -9 4410.73 162.886  11
   2  12  -8 1441.79 112.542  11
   2 -12  -7 81.2567 97.8168   2
   2  12  -7 172.811 84.5302   5
   2  12  -6 40.1912 73.9968   5
   2 -12  -6 193.308 138.019   2
   2  12  -5 266.278 87.3555   5
   2  12  -5 227.044 34.3829   7
   2 -12  -5 198.528 118.565   2
   2 -12  -4 5743.60 428.583   2
  -2  12   4 6094.36 160.789   3
   2 -12  -3 914.124 181.384   2
   2  12  -3 913.707 109.306   5
  -2  12   3 1045.23 69.7687   3
   2 -12  -2 3329.27 300.488   2
  -2  12   2 3341.87 134.887   3
   2 -12  -1 221.207 104.253   2
  -2  12   1 206.036 39.0936   3
  -2  12   0-2.71295 22.6444   3
  -2  12  -1-1.67080 29.9137   3
  -2  12  -2 92.9565 37.6705   3
   2  12   3 102.577 19.6021  17
  -2  12  -3 167.490 57.2622   5
  -2  12  -3 106.998 50.0794   3
  -2  12  -4 1605.63 131.524   5
  -2  12  -4 1388.53 76.4091   7
  -2 -12  -4 1503.05 58.3103  15
  -2 -12  -5 1162.83 222.773   2
  -2 -12  -5 1055.63 52.1261  15
  -2  12  -5 1187.07 54.0936  18
  -2  12  -5 903.631 61.2245   7
  -2  12  -5 1078.69 116.463   5
  -2  12  -6 10083.7 269.902  11
  -2 -12  -6 10499.5 196.210  15
  -2 -12  -7 355.467 36.5057  15
  -2  12  -7 447.523 42.3207  18
   2  12   7 445.602 38.1281  16
  -2  12  -8-29.0418 30.2520  18
   2  12   8 15.0191 16.5678  17
  -2 -12  -8 5.69289 19.6234  15
  -2 -12  -9 534.232 45.6468  15
  -2  12  -9 562.772 48.0216  18
   2  12   9 622.703 42.8283  17
  -2 -12 -10 435.273 41.9743  15
   2  12  10 536.023 38.9160  17
  -2  12 -10 428.503 43.4352  18
  -2  12 -11 91.4633 30.9541  18
  -2 -12 -11 76.5904 24.9144  15
   2  12  11 94.7957 20.0256  12
  -2  12 -12 581.124 37.5720  18
  -2 -12 -12 653.227 41.1703  15
   2  12  12 672.632 33.3316  12
  -2 -12 -13-1.31508 11.1927  15
  -2  12 -13 39.8698 15.2225  18
   2 -13 -14 2803.64 63.4901  15
   2  13 -13 1468.55 49.7257  18
   2 -13 -13 1725.84 57.6309  15
   2 -13 -12 838.636 46.2988  15
   2  13 -12 955.392 46.5278  18
   2  13 -11 520.431 40.2966  18
   2 -13 -11 413.196 37.1904  15
   2  13 -10 380.740 39.2786  18
   2 -13 -10 307.008 35.9101  15
   2  13  -9 6616.60 198.877  11
   2  13  -9 797.137 52.8822  18
   2  13  -8 2630.35 145.222  11
   2  13  -7 1591.03 61.7737   7
   2  13  -6 62.0919 71.6328   5
   2 -13  -6 130.253 139.607   2
   2  13  -5 4.27900 63.9131   5
   2  13  -5 185.999 33.8745   7
   2 -13  -5 104.338 111.431   2
   2  13  -4 893.095 59.7260   7
   2 -13  -4 1049.04 206.287   2
   2 -13  -3 2453.39 278.860   2
   2  13  -3 2479.35 96.2571  16
   2  13  -3 2384.36 107.684   8
  -2  13   3 2483.56 116.682   3
   2  13  -3 2598.22 99.6461   7
  -2  13   2 3.58415 24.8450   3
   2  13  -2 36.2128 20.7445  16
   2  13  -2 21.2292 20.9894   7
  -2  13   2 41.9307 14.3564   7
  -2  13   1 3668.20 164.430   3
  -2  13   1 3434.23 88.1735   7
   2  13   0 48.1450 19.0171  17
  -2  13   0 16.5551 14.2326   7
   2  13   0 17.2051 16.9021  16
  -2  13   0 41.7939 27.3036   3
   2  13   1 3032.44 100.541  16
   2  13   1 3324.98 101.860  17
  -2  13  -1 2765.73 162.991   3
  -2  13  -1 2798.46 92.2805   7
   2  13   1 3284.06 91.8763  12
   2  13   2 1699.14 74.7092  16
  -2  13  -2 1524.60 131.061   3
   2  13   2 1821.83 71.3190  17
  -2  13  -2 1553.01 73.7427   7
   2  13   3 12319.6 214.230  17
   2  13   3 12272.5 224.231  16
   2  13   4 3898.06 109.438  17
   2  13   4 3813.63 113.726  16
  -2  13  -5 31172.6 489.496   7
  -2 -13  -5 38735.4 471.862  15
   2  13   5 41927.7 492.550  17
   2  13   5 42001.6 506.751  16
  -2  13  -5 28265.1 532.207  11
  -2  13  -6 343.993 36.6316  18
   2  13   6 353.539 35.4265  17
   2  13   6 379.978 37.6972  16
  -2 -13  -6 339.399 33.4920  15
  -2  13  -6 1055.97 52.9566   7
  -2  13  -6 1206.24 166.027  11
   2  13   7 14024.3 239.981  17
  -2  13  -7 14505.3 226.207  18
   2  13   7 14485.4 248.443  16
  -2  13  -7 13377.0 337.472  11
  -2 -13  -7 13175.9 236.723  15
  -2  13  -8 7193.76 145.585  18
   2  13   8 7214.51 155.231  17
   2  13   9 2022.59 75.4420  17
  -2  13  -9 1948.70 72.1373  18
  -2 -13  -9 1847.59 77.4246  15
   2  13  10 759.170 43.6796  17
  -2 -13 -10 727.421 48.6036  15
  -2  13 -10 727.734 45.3154  18
  -2  13 -11 312.553 31.5065  18
   2  13  11 341.632 28.6346  12
   2  13  11 313.656 24.1662  17
  -2 -13 -11 317.952 32.3934  15
  -2 -13 -12 18.0682 15.0161  15
  -2  13 -12 46.9340 17.6027  18
   2  13  12 24.2527 11.0103  12
   2 -14 -13 3040.55 71.6766  15
  -2  14  13 3197.78 67.9683  17
   2  14 -12 624.804 33.2947  18
   2 -14 -12 773.171 40.3329  15
   2 -14 -11 3281.09 90.9342  15
   2  14 -11 3096.18 78.4289  18
   2 -14 -10 15.7388 18.3608  15
   2  14 -10 20.6321 112.633  11
  -2  14  10 44.4757 11.4712   7
   2 -14  -9 201.749 29.5527  15
   2  14  -9 5558.42 189.172  11
   2  14  -8 2929.16 154.922  11
   2  14  -7 3876.89 84.1146   7
   2  14  -6 1324.05 61.6838   7
   2  14  -5 3364.77 103.107   7
   2  14  -5 4102.28 137.127  10
   2  14  -4 4829.67 143.937   7
   2 -14  -4 5765.19 432.619   2
   2  14  -3 2191.68 94.8948  16
   2  14  -3 2217.11 108.908   8
   2 -14  -3 2198.27 265.159   2
   2  14  -3 2133.93 94.5622   7
  -2  14   3 2003.94 67.2652   7
   2  14  -2 7592.31 174.880  17
   2  14  -2 8035.03 187.635  16
  -2  14   2 7757.56 245.505   3
   2  14  -2 7815.11 204.325   8
   2  14  -2 7761.52 184.708   7
   2  14  -1 555.470 46.0583  17
   2  14  -1 474.669 44.9497   7
   2  14  -1 601.575 50.4791  16
  -2  14   1 495.355 37.3472   7
  -2  14   1 435.039 63.0540   3
   2  14   0 6000.11 150.791   7
   2  14   0 6435.46 163.241  16
  -2  14   0 5725.25 238.311   3
  -2  14   0 6148.45 147.177   7
   2  14   0 6144.15 140.763  12
   2  14   0 6325.18 154.482  17
   2  14   1 1279.10 66.0398  17
   2  14   1 1198.12 67.2353  16
   2  14   1 1168.02 61.0245   7
   2  14   1 1235.51 59.4544  12
  -2  14  -1 1025.20 105.240   3
  -2  14  -1 1175.11 65.0493   7
   2  14   2 267.959 30.0761   7
   2  14   2 257.486 34.4843  16
   2  14   2 259.004 33.8989  17
  -2  14  -2 257.060 37.9479   7
  -2  14  -2 283.939 63.3720   3
   2  14   2 270.918 30.5111  12
   2  14   3 2284.95 92.7842  16
   2  14   3 2423.75 90.5258  17
  -2  14  -3 2231.98 100.345   7
   2  14   3 2490.31 86.1806  12
   2  14   4 3744.64 119.177  16
   2  14   4 3642.10 111.364  17
   2  14   5 27.7661 20.9585  17
   2  14   5 15.0286 19.0596  16
  -2 -14  -5 24.8290 16.5005  15
  -2 -14  -6 1541.99 66.9533  15
   2  14   6 1715.72 75.8753  17
   2  14   6 1633.38 76.7638  16
  -2  14  -7 4396.70 104.617  18
   2  14   7 4656.49 127.470  17
  -2 -14  -7 4383.56 119.199  15
   2  14   7 4717.16 129.055  16
  -2  14  -7 4581.63 217.203  11
  -2  14  -8 806.655 46.2456  18
   2  14   8 840.889 54.0694  17
   2  14   8 810.064 48.7938  16
  -2 -14  -8 754.202 49.5570  15
   2  14   9 3138.37 95.2110  17
  -2  14  -9 2871.59 78.9476  18
  -2 -14  -9 2916.98 93.3331  15
   2  14   9 3173.35 93.7463  12
   2  14  10 1628.98 59.9943  17
   2  14  10 1626.66 61.3888  12
  -2  14 -10 1432.62 51.8722  18
  -2 -14 -10 1586.72 65.1811  15
  -2  14 -11 81.8884 19.5718  18
  -2 -14 -11 53.3159 17.8559  15
   2  14  11 52.9143 15.7086  12
   2 -15 -12 1523.23 49.3806  15
  -2  15  12 1582.32 49.6877  17
  -2  15  12 1412.03 42.3147  16
   2 -15 -11 3675.86 88.7732  15
   2 -15 -10 1127.58 51.4743  15
  -2  15  10 1258.24 42.6408   7
   2 -15  -9 408.196 34.1343  15
  -2  15   9 438.203 27.6307   7
   2 -15  -8 2704.17 86.4765  15
  -2  15   8 2812.34 74.8654   7
  -2  15   7 1102.50 48.6615   7
   2 -15  -7 1024.84 53.5179  15
   2  15  -6 6193.43 129.041   7
  -2  15   6 10740.2 163.867   7
   2  15  -5 1087.23 59.7399   7
  -2  15   5 54.9531 17.1061   7
   2  15  -4 204.015 38.7519   7
  -2  15   4 205.848 25.3176   7
   2  15  -3 4323.55 139.064  16
  -2  15   3 4123.26 107.955   7
   2  15  -3 4362.70 157.541   8
   2  15  -3 3984.31 133.581   7
   2  15  -2 1443.47 76.1267  17
   2  15  -2 1476.82 91.4196   8
  -2  15   2 1297.12 60.7667   7
   2  15  -2 1407.89 78.5183  16
   2  15  -2 1335.22 76.9147   7
   2  15  -1 17453.7 310.312  16
   2  15  -1 17042.6 295.643  17
   2  15  -1 16209.8 298.625   7
  -2  15   1 16595.6 275.003   7
   2  15   0 1999.42 87.5914  17
  -2  15   0 2074.01 82.0432  16
  -2  15   0 1899.96 83.2998   7
   2  15   0 2015.58 92.6516  16
   2  15   0 1843.94 84.1187   7
  -2  15  -1 890.345 62.3200   7
   2  15   1 852.495 60.8911  16
   2  15   1 839.541 57.8024  17
   2  15   1 845.375 55.0099   7
   2  15   1 885.346 52.7073  12
   2  15   2 331.466 38.6353  17
  -2  15  -2 298.588 42.8235   7
   2  15   2 295.781 34.2036   7
   2  15   2 291.874 32.9859  12
   2  15   2 299.115 39.5946  16
   2  15   3 2827.25 94.7147  12
   2  15   3 2878.65 105.134  17
   2  15   3 2669.71 104.384  16
  -2  15  -3 2539.30 111.560   7
   2  15   4 293.289 38.0318  17
   2  15   4 286.671 33.4389  12
   2  15   4 238.367 35.2865  16
  -2  15  -4 201.287 37.2442   7
   2  15   5 84.0920 23.3414  12
   2  15   5 87.3786 27.2499  16
   2  15   5 76.9712 25.5287  17
   2  15   6 636.149 50.1085  16
   2  15   6 708.360 53.4544  17
  -2 -15  -6 652.295 43.6438  15
   2  15   6 704.237 48.5785  12
   2  15   7 17.8800 18.9877  16
   2  15   7 23.8835 21.6652  17
  -2 -15  -7 16.9252 17.8085  15
   2  15   7 6.85323 18.9754  12
   2  15   8 263.135 32.5137  17
   2  15   8 251.016 28.6729  16
  -2 -15  -8 242.791 29.4995  15
   2  15   8 283.889 32.8272  12
  -2 -15  -9 548.054 38.7998  15
  -2  15  -9 446.012 30.5976  18
   2  15   9 553.013 38.3929  12
   2  15   9 537.409 38.9572  17
   2  15  10-4.10586 14.3855  17
  -2 -15 -10 18.6742 15.3908  15
  -2  15 -10 53.6163 17.2669  18
   2  15  10 10.2906 14.9622  12
  -2 -15 -11 803.604 34.6250  15
   2  15  11 840.955 34.3901  12
  -2  16  12 2.61493 7.61483  12
  -2  16  12 1.46881 8.99952  17
   2 -16 -11 365.955 24.5852  15
  -2  16  11 412.931 28.7087  17
  -2  16  11 404.615 27.1647  16
   2 -16 -10 1253.31 47.7520  15
  -2  16   9-1.48219 11.6601   7
   2 -16  -9 5.85474 12.4071  15
   2 -16  -8 61.2884 15.7688  15
  -2  16   8 100.247 17.9647   7
   2  16  -7 2937.84 57.7467   7
  -2  16   7 378.325 31.6491   7
   2  16  -6 3323.83 70.1985   7
  -2  16   6 274.701 28.4567   7
   2  16  -5-59.0159 85.5754  10
  -2  16   5 321.832 30.8023   7
  -2  16   4 1670.63 67.3508   7
   2  16  -4 1723.23 79.9713   7
   2  16  -3 1852.92 90.3795   7
   2  16  -3 2133.66 110.405   8
  -2  16   3 2092.62 79.8992   7
   2  16  -2 4738.68 142.814  17
   2  16  -2 4798.31 166.979   8
   2  16  -2 4804.12 150.165  16
  -2  16   2 5088.11 135.909   7
   2  16  -1 171.905 40.1374   8
   2  16  -1 159.492 31.2495  17
   2  16  -1 176.317 35.1021  16
  -2  16   1 155.548 27.9390  16
   2  16  -1 154.127 33.6666   7
  -2  16   1 168.922 31.1195   7
   2  16   0 639.762 53.4089  17
   2  16   0 623.718 53.9596   7
  -2  16   0 695.101 50.4622  16
  -2  16   0 627.857 53.1956   7
   2  16   0 624.664 55.8037  16
   2  16   1 1365.54 75.1390  17
  -2  16  -1 1423.36 79.4764   7
   2  16   1 1301.41 76.9335  16
   2  16   1 1314.85 70.6619   7
   2  16   1 1400.47 68.1594  12
   2  16   2 73.8110 28.6484  16
   2  16   2 112.831 25.6312  12
  -2  16  -2 93.7940 32.1163   7
   2  16   2 57.5588 23.4049   7
   2  16   2 90.4444 27.4029  17
  -2  16  -3 2303.83 105.641   7
   2  16   3 2488.06 104.218  16
   2  16   3 2553.09 91.0966  12
   2  16   3 2536.05 99.5533  17
   2  16   4 215.618 34.2554  17
   2  16   4 214.085 30.5861  12
   2  16   4 195.694 35.3595  16
  -2  16  -4 168.972 34.9564   7
   2  16   5 584.170 49.9903  17
   2  16   5 586.755 44.4820  12
   2  16   5 540.990 48.5852  16
   2  16   6 1988.82 85.2693  17
   2  16   6 2011.61 78.5916  12
   2  16   6 1959.10 84.2730  16
   2  16   7 175.618 30.0249  17
   2  16   7 158.613 27.1712  16
  -2 -16  -7 191.271 24.4965  15
   2  16   7 177.756 27.7022  12
  -2 -16  -8 509.921 35.0056  15
   2  16   8 509.277 35.7650  16
   2  16   8 525.360 40.3946  17
   2  16   8 531.538 38.4955  12
   2  16   9 702.842 40.4432  17
  -2 -16  -9 651.887 36.5737  15
   2  16   9 679.708 39.1827  12
  -2 -16 -10 144.785 16.9351  15
   2  16  10 129.670 15.5670  17
   2  16  10 144.974 18.4494  12
  -2  17  11 39.4230 12.4694  17
  -2  17  11 25.4352 8.62970  12
  -2  17  10 342.178 27.4366  16
  -2  17  10 364.139 27.9782  17
   2 -17 -10 285.172 20.0445  15
  -2  17  10 303.052 22.2726  12
   2 -17  -9 16.6222 11.4138  15
  -2  17   9 27.2990 16.9157  16
  -2  17   9 28.9159 16.2102  17
  -2  17   9 11.4404 11.5696   7
  -2  17   8 1837.20 67.3435  17
  -2  17   8 1748.75 59.9874   7
  -2  17   7 2279.40 76.5000  17
  -2  17   7 2195.90 72.3527   7
  -2  17   6 642.461 43.9727  17
  -2  17   6 703.650 44.6388   7
  -2  17   5 2204.66 78.8733  17
  -2  17   5 2046.52 78.3910   7
  -2  17   4 67.4258 20.9657  17
  -2  17   4 62.4638 23.6734   7
   2  17  -3 509.890 46.9204   7
  -2  17   3 450.982 38.0093  17
  -2  17   2 165.208 32.8130   7
   2  17  -2 181.205 32.7015  17
  -2  17   2 176.654 30.8527  16
   2  17  -2 139.768 40.6025   8
   2  17  -2 153.207 34.6291   7
   2  17  -1 2580.10 120.214   8
   2  17  -1 2639.77 105.189  17
  -2  17   1 2796.31 106.646   7
   2  17  -1 2467.20 100.827   7
   2  17  -1 2540.47 109.233  16
   2  17   0 23.4369 23.5974  17
   2  17   0 15.1113 24.1292  16
   2  17   0 38.1260 32.2194   8
  -2  17   0 38.4273 21.8755  16
   2  17   0 45.8525 28.1147   7
  -2  17   0 23.9212 28.5168   7
   2  17   1 7.68757 22.5977   7
   2  17   1 8.85031 22.8493  17
   2  17   1 31.3074 27.9390  16
  -2  17  -1 41.6034 29.7389   7
   2  17   2 412.306 41.6451   7
   2  17   2 493.927 47.5040  17
   2  17   2 474.375 41.4271  12
  -2  17  -2 504.702 53.2728   7
   2  17   2 465.677 49.7439  16
   2  17   3 103.836 29.0177  17
   2  17   3 110.009 31.0802  16
  -2  17  -3 70.0305 30.9857   7
   2  17   3 104.517 24.9442  12
   2  17   4 903.992 62.3795  16
   2  17   4 988.439 62.7706  17
  -2  17  -4 933.123 57.8050   7
   2  17   4 927.716 54.2996  12
   2  17   5 112.188 24.5137  12
   2  17   5 137.597 31.1385  17
   2  17   5 112.803 28.7530  16
   2  17   6 1028.64 55.1729  12
   2  17   6 1038.54 61.1311  17
  -2  17  -6 1937.05 41.8289   7
   2  17   6 1007.29 59.0604  16
  -2  17  -6 70.1004 130.931  11
   2  17   7 158.460 25.4398  12
   2  17   7 146.053 24.1252  16
   2  17   7 143.726 27.5672  17
  -2 -17  -8 711.861 33.2296  15
   2  17   8 778.382 44.5504  17
   2  17   8 799.057 42.3712  12
   2  17   9 166.217 19.9055  12
   2  17   9 150.975 19.5810  17
  -2  18  10 382.393 24.2870  17
  -2  18  10 387.671 23.9635  16
  -2  18   9 3.05798 8.74192  12
  -2  18   9 0.74630 12.9227  17
  -2  18   9 5.24286 13.5509  16
  -2  18   8 44.7956 12.1086  12
  -2  18   8 56.9270 18.4140  17
  -2  18   8 65.7435 20.4016  16
  -2  18   8 39.0530 15.3084   7
  -2  18   7 2367.49 75.6072  17
  -2  18   7 2341.46 83.1654  16
  -2  18   7 2237.52 71.9199   7
  -2  18   6 8.44425 20.9427  16
  -2  18   6 8.05785 16.2142  17
  -2  18   5 174.277 26.4413  17
  -2  18   5 193.250 31.9484  16
  -2  18   4 45.8817 23.3869  16
  -2  18   4 47.3158 17.5584  17
  -2  18   3 670.990 50.9959  16
  -2  18   3 705.094 51.9411   7
  -2  18   2 375.568 40.0551  16
  -2  18   2 401.225 44.2738   7
   2  18  -1 152.753 30.4882  17
  -2  18   1 201.872 31.3137  16
   2  18  -1 127.617 36.8276   8
   2  18  -1 164.966 30.5735   7
  -2  18   1 192.178 36.1186   7
   2  18   0 3.19176 21.4415  17
   2  18   0 14.3055 24.9217  16
  -2  18   0 13.6420 18.7464  16
   2  18   0 9.46680 27.8952   8
   2  18   0 1.79475 22.5760   7
  -2  18   0 0.84308 28.1823   7
  -2  18  -1 20.9628 30.8016   7
   2  18   1 18.7579 22.9414  17
   2  18   1 24.0576 29.6735   8
   2  18   1 0.07460 21.3811   7
   2  18   1 22.8629 26.4366  16
   2  18   2 1184.55 59.1086  12
   2  18   2 1235.63 69.4044  17
   2  18   2 1175.54 71.7915  16
   2  18   2 1142.67 58.9531   7
  -2  18  -2 1248.77 74.0488   7
   2  18   3 875.279 59.2018  17
   2  18   3 858.864 61.5005  16
  -2  18  -3 802.629 56.1798   7
   2  18   3 869.945 51.0284  12
   2  18   4-4.81040 23.1689  17
   2  18   4-4.47852 23.8272  16
   2  18   4 13.0472 17.7744  12
  -2  18  -4 83.7161 105.813  11
   2  18   5 20.1758 22.6360  17
   2  18   5 4.91989 19.9905  16
   2  18   5 6.16277 17.6536  12
   2  18   6 1552.04 67.7656  17
   2  18   6 1466.63 64.0959  16
   2  18   6 1466.35 59.3851  12
   2  18   7 182.053 25.5713  17
   2  18   7 205.433 24.1717  12
   2  18   8 934.110 39.4934  12
   2  18   8 954.077 42.6458  17
  -2  19   9-5.25756 9.37610  17
  -2  19   9-3.85102 10.1077  16
  -2  19   8 46.3145 13.8715  17
  -2  19   8 1.66816 10.8339   7
  -2  19   8 48.5917 16.4344  16
  -2  19   7 1386.72 52.4601  17
  -2  19   7 1241.40 48.7976   7
  -2  19   7 1308.59 57.5235  16
  -2  19   6 29.7023 14.9424  17
  -2  19   6 29.5737 19.0387  16
  -2  19   6 21.3863 18.2212   7
  -2  19   5 219.352 31.1170  16
  -2  19   5 231.026 26.3130  17
   2  19  -4-40.3350 63.9241  10
  -2  19   4 13.5033 21.1596  16
  -2  19   3 51.7596 21.5201  16
  -2  19   3 48.7315 26.0695   7
  -2  19   2 153.781 26.9253  16
  -2  19   2 165.497 34.1797   7
   2  19  -1 7.99120 18.4121  17
   2  19  -1 26.8653 25.1060   8
  -2  19   1 2.64700 16.9801  16
  -2  19   1 3.48874 26.9518   7
   2  19   0 8.58341 26.0594   8
  -2  19   0-36.2605 30.1004   7
   2  19   0-3.33987 20.1963  17
   2  19   1 184.526 30.8949  17
   2  19   1 179.614 35.7187   8
   2  19   1 275.287 30.2649   7
   2  19   1 164.656 33.9393  16
  -2  19  -1 157.561 34.7307   7
   2  19   2 206.112 32.3037  17
   2  19   2 225.689 25.5362   7
   2  19   2 151.952 31.9459  16
  -2  19  -2 187.284 35.2737   7
   2  19   2 182.418 35.0610   8
   2  19   3 387.911 41.7191  16
   2  19   3 442.818 46.2966   8
  -2  19  -3 851.123 46.8594   7
   2  19   3 443.244 33.3482  12
   2  19   3 418.253 40.3107  17
  -2  19  -3-12.6085 88.9069  11
   2  19   4 659.473 48.0437  17
  -2  19  -4 2327.48 53.0566   7
   2  19   4 685.461 49.6643  16
   2  19   4 767.431 56.2450   8
   2  19   4 677.805 40.5789  12
  -2  19  -4 2209.65 120.988  11
   2  19   5 1376.03 62.4063  17
   2  19   5 1354.98 61.6480  16
   2  19   5 1288.06 52.7076  12
   2  19   6 495.423 36.1537  17
   2  19   6 467.716 30.0039  12
   2  19   7 271.347 24.3163  17
   2  19   7 253.710 20.1852  12
   2  19   7 280.408 27.4402   8
  -2  20   7 2.26224 12.0669  16
  -2  20   6 53.9111 12.4566  17
  -2  20   6 80.1276 17.9747  16
  -2  20   6 56.1731 16.3962   7
  -2  20   5 9.53375 16.1132  16
  -2  20   5 1.51121 17.6822   7
  -2  20   4 1.29879 17.2268  16
  -2  20   4-22.5818 22.1784   7
  -2  20   3 14.2318 18.3031  16
  -2  20   3-3.97837 22.8617   7
  -2  20   2 51.9431 18.8594  16
  -2  20   2 25.6591 24.4032   7
  -2  20   1 89.0962 19.4781  16
  -2  20   1 72.3693 27.4026   7
   2  20   0 159.945 25.3756  17
  -2  20   0 155.710 30.9123   7
   2  20   1-2.25305 21.0188   8
   2  20   1 0.97383 17.2687  17
  -2  20  -1 18.0552 22.1351   7
   2  20   2 1301.63 60.2331  17
   2  20   2 1324.26 65.8957   8
  -2  20  -2 1348.64 83.4949  11
   2  20   2 1358.77 34.5913   7
  -2  20  -2 1402.22 53.7796   7
  -2  20  -3 1841.07 48.7340   7
  -2  20  -3 2166.97 92.1646  11
   2  20   4 2035.53 70.8125  17
   2  20   4 1993.75 73.5248   8
  -2  20  -4 2213.12 41.4703   7
   2  20   5 547.629 34.7942  17
   2  20   5 531.044 36.2966   8
   2  20   6 110.028 16.4824  17
   2  21  -6-133.953 55.2184  11
  -2  21   5 917.575 38.7151  16
  -2  21   5 780.173 33.7520   7
  -2  21   4 1703.41 56.0357  16
  -2  21   4 1664.61 56.4866   7
  -2  21   3 339.568 29.6611   7
  -2  21   3 349.122 26.5403  16
   2  21  -2 722.541 55.0258  10
  -2  21   2 662.783 42.8410   7
   2  21  -1-94.6615 54.4735  10
  -2  21   1 364.575 34.3757   7
   2  21   0 98.6033 62.7103  10
  -2  21   0 779.145 41.2220   7
   2  21   1 1073.77 21.4169   7
  -2  21  -1 688.250 36.1595   7
   2  21   2 32.8274 14.5256  17
  -2  21  -2 1346.90 35.3055   7
   2  21   3 110.874 47.5803  10
   2  21   3 512.033 31.0068  17
   2  21   4 1183.25 45.8050  10
  -2  22   2 992.356 30.7035   7
  -2  22   1 596.389 23.0482   7
  -2  22   0 1010.00 27.6396   7
   3   0 -17 61.7515 15.5975  13
   3   0 -16 516.437 39.2325  13
   3   0 -15-2.07284 13.8412   9
   3   0 -15-29.5031 28.7010  18
   3   0 -15-74.2555 41.4990  13
   3   0 -14 202.274 26.7563   9
   3   0 -14 249.784 44.3017  13
   3   0 -13 1.11434 18.0507   9
   3   0 -13 12.5232 32.8459  13
   3   0 -12 1359.76 62.5872   9
   3   0 -12 1205.19 76.6133  13
   3   0 -11-6.12346 17.2553   9
   3   0 -11-10.2774 32.5768  13
   3   0 -10 3437.98 263.374   5
   3   0  -9-8.56992 40.0432   2
   3   0  -8 102995. 1459.09   2
   3   0  -7-13.2523 43.9070   2
   3   0  -7-5.08165 14.3268   4
   3   0  -6 506.169 32.4893   4
   3   0  -6 494.329 79.0808   2
   3   0  -5 10.4285 46.3978   2
   3   0  -5 1.80809 7.29784   4
   3   0  -4 91020.7 1183.33   2
   3   0  -3 2.29848 38.0379   2
   3   0  -2 41893.2 593.233   2
   3   0  -1 8.22399 27.4270   2
   3   0   0 5451.78 127.926   2
  -3   0  -1 19.2654 32.8137   1
  -3   0  -1-3.77807 9.74508   3
  -3   0  -2 32137.8 412.893   3
  -3   0  -2 33225.3 539.145   1
  -3   0  -3-13.3041 59.9915   1
  -3   0  -4 18321.0 481.713   1
  -3   0  -5-13.5248 68.5613   1
  -3   0  -6 2834.15 229.297   1
  -3   0  -7-0.22383 33.4041   4
  -3   0  -7 1.84697 74.0810   1
  -3   0  -8 5077.73 242.008   4
  -3   0  -9 8.43684 28.2112  13
  -3   0  -9 28.6562 38.3377   4
  -3   0 -10 255.355 42.5009  13
  -3   0 -11 76.3333 38.1711  13
   3   1 -17 134.879 18.9848  13
   3  -1 -16 3983.27 87.2468  13
   3   1 -16 3782.17 97.1117  13
   3  -1 -15 105.496 20.1906   9
   3   1 -15 64.6173 28.4548  18
   3   1 -15 103.344 17.9768   9
   3  -1 -15 35.5937 30.1082  13
   3   1 -15 10.2414 39.3053  13
   3  -1 -14 994.216 49.6402   9
   3  -1 -14 818.466 55.6794  18
   3   1 -14 975.826 47.6408   9
   3  -1 -14 993.972 65.3255  13
   3   1 -14 987.813 69.7464  13
   3   1 -13 1141.44 55.6640   9
   3  -1 -13 1168.99 57.1911   9
   3  -1 -13 1090.62 70.7963  13
   3   1 -13 1122.11 76.8013  13
   3   1 -12 176.634 27.9291   9
   3  -1 -12 189.663 28.7207   9
   3  -1 -12 202.565 42.3590  13
   3   1 -12 138.180 42.1797  13
   3   1 -11 486.032 38.7789   9
   3  -1 -11 493.067 38.9069   9
   3  -1 -11 393.340 44.3765  13
   3   1 -11 486.769 52.5427  13
   3  -1 -10 2337.54 182.977   2
   3   1 -10 2645.80 240.652   5
   3  -1  -9-18.1721 48.3536   2
   3   1  -9 12.2537 29.1880   2
   3  -1  -8 38561.3 796.334   2
   3   1  -8 40968.9 717.871   2
   3   1  -7 5431.59 223.113   2
   3  -1  -7 5952.40 139.404   4
   3   1  -7 5762.11 132.128   4
   3  -1  -7 5420.09 257.330   2
   3  -1  -6-3.64030 12.9608   4
   3  -1  -6-1.92253 50.6631   2
   3   1  -6 5.24114 10.5140   4
   3   1  -6 10.7011 39.5039   2
   3  -1  -5 254.704 66.2867   2
   3  -1  -5 184.709 17.5886   4
   3   1  -5 159.093 49.4557   2
   3  -1  -4 28217.5 298.275   4
   3   1  -4 27774.1 484.585   2
   3  -1  -4 27590.8 538.607   2
   3  -1  -3 4067.26 175.374   2
   3   1  -3 4163.10 150.364   2
   3  -1  -2 1764.92 107.854   2
   3   1  -2 1737.41 86.5232   2
   3  -1  -1 45390.0 615.089   2
   3   1  -1 45280.2 574.919   2
  -3   1   1 46173.4 487.693   4
   3   1   0 1839.40 70.9580   2
  -3   1   0 1680.49 59.7932   4
   3  -1   0 1855.97 74.4748   2
   3  -1   1 210.877 23.4569   2
  -3  -1  -1 226.781 42.1090   1
  -3   1  -1 202.737 19.0916   3
  -3  -1  -1 212.919 16.3890   3
  -3   1  -1 199.127 38.0227   1
  -3   1  -2 1060.05 54.1085   3
  -3   1  -2 1075.75 89.0746   1
  -3  -1  -2 1020.88 84.5509   1
  -3  -1  -3 2096.02 139.080   1
  -3   1  -3 2215.79 148.315   1
  -3   1  -4 5173.23 249.194   1
  -3  -1  -4 5216.68 249.536   1
  -3   1  -4 5352.64 183.618   4
  -3  -1  -5 977.861 130.463   1
  -3   1  -5 1057.45 134.207   1
  -3   1  -5 1131.66 92.2818   4
  -3  -1  -6 187.742 87.2543   1
  -3   1  -6 267.882 55.4381   4
  -3   1  -6 159.065 90.0395   1
  -3   1  -7 2478.84 236.596   1
  -3   1  -7 2974.66 169.345   4
  -3  -1  -7 2437.18 233.151   1
  -3   1  -8 1038.73 110.014   4
  -3  -1  -8 971.028 109.197   4
  -3   1  -9 64.5761 32.7275  13
  -3   1  -9 20.7178 36.2887   4
  -3   1  -9 6.56586 27.0639  18
  -3  -1  -9 39.2765 41.3173   4
  -3  -1  -9 83.2669 31.7920  13
  -3  -1 -10 1804.35 79.0687  13
  -3   1 -10 1825.97 81.2561  13
  -3  -1 -11 2442.03 89.5009  13
  -3   1 -11 2264.86 90.9073  13
  -3   1 -12 30913.9 411.578  13
   3   2 -17 1253.74 41.3014  13
   3   2 -16 552.092 37.1607  18
   3   2 -16 546.519 44.9681  13
   3   2 -15 13.2999 33.0142  18
   3   2 -15 49.4662 14.5984   9
   3  -2 -15 63.5901 18.5685   9
   3   2 -15-33.2379 42.4310  13
   3  -2 -15 26.9336 26.6241  13
   3  -2 -14 130.465 23.3116   9
   3   2 -14 115.937 20.6791   9
   3  -2 -14 97.4831 33.3612  13
   3   2 -14 166.806 45.4109  13
   3  -2 -13 51.6823 20.4592   9
   3   2 -13 49.5561 19.5692   9
   3  -2 -13 104.530 34.8147  13
   3   2 -13 54.5738 38.3335  13
   3  -2 -12 1005.66 54.5067   9
   3   2 -12 973.792 52.8629   9
   3  -2 -12 993.140 65.7851  13
   3   2 -12 956.483 72.9102  13
   3   2 -11 1131.92 56.4603   9
   3  -2 -11 1211.54 58.0870   9
   3  -2 -11 1185.00 67.5329  13
   3   2 -10 1710.90 207.821   5
   3  -2 -10 1295.35 147.216   2
   3  -2  -9 1503.11 154.109   2
   3   2  -8 811.346 53.3294   4
   3   2  -8 901.945 85.8231   2
   3  -2  -8 714.709 112.797   2
   3   2  -7 11044.5 198.925   4
   3   2  -7 10971.4 299.235   2
   3  -2  -6 58.4182 71.6924   2
   3   2  -6 114.610 41.7947   2
   3   2  -5 74.8332 36.9038   2
   3  -2  -5 75.1658 59.9377   2
   3   2  -4 683.077 63.4339   2
   3  -2  -4 687.566 94.0232   2
   3  -2  -3 10993.3 309.595   2
   3   2  -3 11508.7 241.439   2
   3  -2  -2 58.5211 46.3102   2
   3   2  -2 56.8095 24.9116   2
   3  -2  -1 904.391 77.6731   2
   3   2  -1 926.858 55.1568   2
  -3  -2   0 424.935 11.5234   3
  -3   2   0 345.191 28.2791   4
   3  -2   0 393.529 41.5250   2
  -3   2  -1 481.462 53.7104   1
   3  -2   1 524.243 34.3705   2
  -3   2  -1 498.287 39.4289   4
  -3  -2  -1 542.392 54.1341   1
  -3   2  -1 440.066 28.6656   3
  -3   2  -2 6095.80 156.766   4
  -3   2  -2 5337.71 134.236   3
  -3  -2  -2 5493.93 189.681   1
  -3   2  -2 5830.63 202.098   1
  -3  -2  -3 12619.6 345.515   1
  -3   2  -3 13384.5 261.918   3
  -3   2  -3 12620.0 353.205   1
  -3   2  -3 12691.1 272.322   4
  -3  -2  -4 20396.5 515.622   1
  -3   2  -4 21121.2 530.504   1
  -3   2  -5 1803.31 113.574   4
  -3   2  -5 1730.20 169.211   1
  -3  -2  -5 1751.29 165.365   1
  -3   2  -6 1324.98 105.434   4
  -3  -2  -6 1138.36 154.734   1
  -3   2  -6 1037.33 151.429   1
  -3  -2  -7 30.8960 71.4924   1
  -3   2  -7-9.64465 34.3509   4
  -3   2  -8 1804.67 138.501   4
  -3   2  -8 1953.75 78.9538  13
  -3   2  -9 173.306 32.1288  18
  -3  -2  -9 305.643 33.5984  15
  -3  -2  -9 257.341 64.8853   4
  -3  -2  -9 363.195 41.7681  13
  -3   2  -9 269.342 40.6052  13
  -3   2  -9 235.938 57.7015   4
  -3  -2 -10 1210.32 66.1111  13
  -3  -2 -10 1134.50 62.9546  15
  -3   2 -10 1054.15 65.3195  13
  -3   2 -11 214.161 33.6936  18
  -3   2 -11 393.135 48.5908  13
  -3   2 -12 57.0222 25.2271  18
  -3   2 -12 220.581 41.9350  13
  -3   2 -13 2345.13 64.5071  18
   3   3 -17 552.233 30.4020  13
   3   3 -16 53.8682 23.8734  18
   3   3 -16-69.1880 36.5325  13
   3  -3 -15 2873.50 76.0818   9
   3   3 -15 2563.40 97.0587  18
   3   3 -15 2794.44 102.653  13
   3   3 -14-65.0166 42.4208  18
   3  -3 -14 4.77063 17.2956   9
   3   3 -14 6.49460 14.6062   9
   3  -3 -14-4.65347 29.9816  13
   3   3 -14 23.6120 40.1335  13
   3  -3 -13 1335.11 60.1725   9
   3   3 -13 1343.21 57.6372   9
   3  -3 -13 1429.26 71.0547  13
   3   3 -13 1344.99 86.6013  13
   3   3 -12 61.4557 20.3373   9
   3  -3 -12 92.5977 23.3698   9
   3   3 -12 45.6811 39.7025  13
   3  -3 -12 109.377 33.9891  13
   3   3 -11 239.781 105.333   5
   3   3 -11 269.775 50.0938  20
   3  -3 -11 207.447 27.7037   9
   3   3 -11 224.257 28.5376   9
   3   3 -10 113.207 90.5732   5
   3  -3 -10 52.1836 55.5995   2
   3  -3  -9 183.894 81.0341   2
   3   3  -8 1121.80 83.6433   2
   3  -3  -8 1001.11 137.491   2
   3  -3  -7 80.0519 73.4872   2
   3   3  -7 103.862 30.9026   2
   3  -3  -6 1381.18 151.235   2
   3   3  -6 1409.23 88.1737   2
   3  -3  -5 66.3712 69.6477   2
   3   3  -5 63.2428 29.1474   2
   3   3  -4 21440.4 362.933   2
   3  -3  -4 21363.6 527.268   2
   3  -3  -3 911.106 109.558   2
   3   3  -3 1009.22 63.8694   2
   3  -3  -2 392.639 68.8805   2
   3   3  -2 406.082 40.5317   2
   3  -3  -1 86185.9 1091.04   2
  -3   3   0 177.175 18.0000   3
  -3   3   0 173.403 32.7154   1
  -3   3   0 135.550 19.4014   4
   3  -3   0 115.516 32.4932   2
  -3   3  -1 3534.55 104.111   4
   3  -3   1 3880.43 98.0418   2
  -3   3  -1 3684.89 137.758   1
  -3   3  -2 20694.5 416.037   1
  -3  -3  -2 19752.4 390.826   1
  -3   3  -3 4046.49 139.474   4
  -3   3  -3 3835.61 192.625   1
  -3  -3  -3 3670.22 183.478   1
  -3   3  -3 3725.60 133.927   3
  -3   3  -3 4015.90 141.529   5
  -3   3  -4 1318.62 88.7759   5
  -3  -3  -4 1184.84 123.609   1
  -3   3  -4 1359.92 89.4920   4
  -3   3  -4 1255.29 134.774   1
  -3  -3  -5 3679.61 232.684   1
  -3   3  -5 4129.66 159.415   5
  -3   3  -5 3934.15 166.138   4
  -3   3  -5 3647.46 237.738   1
  -3   3  -6 280.441 56.9097   5
  -3  -3  -6 207.695 85.0971   1
  -3   3  -6 276.745 53.8965   4
  -3   3  -6 187.903 80.5549   1
  -3  -3  -7 325.243 105.372   1
  -3   3  -7 402.923 66.0669   4
  -3   3  -8 2209.40 78.4296  18
  -3   3  -8 2194.97 84.7975  13
  -3   3  -8 2358.07 155.676   4
  -3  -3  -9 119.019 32.6819  13
  -3   3  -9 14.8427 25.0978  18
  -3   3  -9 41.8886 36.0937   4
  -3   3  -9 25.2467 29.9893  13
  -3  -3  -9 52.1402 21.1743  15
  -3  -3  -9 14.4538 37.0917   4
  -3   3 -10-31.4266 33.3071  18
  -3  -3 -10 10.0221 19.9472  15
  -3   3 -10 32.8278 35.0284  13
  -3   3 -11 513.721 45.2958  18
  -3   3 -11 645.191 55.7507  13
  -3  -3 -11 583.711 47.4647  15
  -3   3 -12 2496.96 89.0600  13
  -3   3 -12 2084.21 75.0353  18
  -3   3 -13 29.9941 23.6275  18
   3   4 -17 602.733 30.7078  13
   3   4 -16 1544.98 59.9656  18
   3   4 -16 1496.92 67.0190  13
   3   4 -15-28.0355 36.6060  18
   3  -4 -15 21.6260 17.4644   9
   3   4 -15 56.7355 40.5917  13
   3  -4 -14 2291.55 73.7042   9
   3   4 -14 1876.11 94.4044  18
   3  -4 -14 2527.94 81.1194  15
   3   4 -14 2087.43 101.538  13
   3  -4 -13-0.49594 19.8815   9
   3   4 -13-17.4066 44.1648  13
   3  -4 -12 3.76105 19.9050   9
   3   4 -12-26.0209 42.4842  13
   3   4 -11 2077.57 227.965   5
   3   4 -11 2096.82 115.442  20
   3  -4 -11 1752.10 69.0872   9
   3  -4 -11 1556.61 175.610   2
   3  -4 -10 377.861 97.4188   2
   3   4 -10 422.834 129.475   5
   3   4  -9 892.047 160.332   5
   3  -4  -9 861.715 136.541   2
   3  -4  -8 318.464 97.1154   2
   3  -4  -7 1510.80 171.458   2
   3   4  -7 1718.20 90.6341   2
   3   4  -6 1048.05 70.3534   2
   3  -4  -6 942.981 140.703   2
   3  -4  -5 955.657 140.951   2
   3   4  -5 924.660 64.0484   2
   3   4  -4 9239.26 205.919   2
   3  -4  -4 9083.56 353.172   2
   3  -4  -3 2566.71 176.532   2
   3   4  -3 2569.09 99.7166   2
   3  -4  -2 100.921 56.4705   2
   3  -4  -1 8058.27 249.353   2
  -3   4   0 4596.70 94.8356   3
  -3   4   0 4233.27 124.874   1
   3  -4   0 4287.75 155.961   2
  -3   4  -1 11707.1 211.197   4
   3  -4   1 11890.9 204.418   2
  -3  -4  -1 11578.5 246.594   1
  -3   4  -2-22.4812 47.5899   1
  -3   4  -2 4.21710 17.4289   4
  -3  -4  -2 10.1740 37.2691   1
  -3   4  -2 20.5433 22.7095   3
  -3  -4  -3 15707.2 397.028   1
  -3   4  -3 18330.6 333.269   5
  -3   4  -3 16828.3 427.604   1
  -3   4  -3 14729.6 310.150   3
  -3   4  -3 16631.3 316.938   4
  -3  -4  -4 108.096 68.9525   1
  -3   4  -4 113.117 46.3841   5
  -3   4  -4 53.5833 63.1678   1
  -3   4  -4 131.340 32.6051   4
  -3   4  -5 574.921 66.0662   4
  -3   4  -5 724.764 75.0224   5
  -3  -4  -5 551.484 107.529   1
  -3   4  -5 607.860 111.529   1
  -3   4  -6 1181.14 96.9548   4
  -3   4  -6 1217.99 99.1912   5
  -3  -4  -6 1129.16 156.977   1
  -3  -4  -7 203.054 94.0279   1
  -3   4  -7 243.988 52.7892   4
  -3   4  -8 2901.68 93.6923  18
  -3   4  -8 2943.04 172.653   4
  -3   4  -8 2949.98 98.6194  13
  -3  -4  -9 178.223 28.8483  15
  -3   4  -9 111.241 31.8075  18
  -3   4  -9 129.077 34.4532  13
  -3   4 -10 359.618 42.6183  18
  -3  -4 -10 487.912 44.0237  15
  -3   4 -10 495.984 50.1169  13
  -3   4 -11 6653.28 151.387  18
  -3  -4 -11 7160.23 169.067  15
  -3   4 -11 6870.67 156.648  13
  -3   4 -12 152.555 33.9239  18
  -3  -4 -12 175.669 28.3448  15
  -3   4 -13 956.203 46.6484  18
  -3   4 -14 227.053 20.4861  18
   3   5 -17 584.422 29.0419  13
   3   5 -16 84.0077 26.4096  18
   3   5 -16-46.4845 34.5875  13
   3  -5 -15 269.674 24.3030  15
   3   5 -15 344.302 49.6390  13
   3  -5 -15 340.395 28.5579   9
   3   5 -15 227.836 40.4444  18
   3  -5 -14 55.1539 20.8835   9
   3  -5 -14 77.0531 21.4432  15
   3   5 -14-25.1584 45.6244  18
   3   5 -14 36.7062 42.1273  13
   3  -5 -13-0.53227 17.9389   9
   3   5 -13-5.06369 43.4791  13
   3  -5 -12-9.43728 20.0810   9
   3   5 -12-30.4128 44.8433  13
   3   5 -11 31.5154 40.8091  20
   3  -5 -11 18.5917 70.6172   2
   3  -5 -11 55.8952 19.9213   9
   3   5 -11 42.4485 90.2128   5
   3   5 -10 99.7011 102.313   5
   3  -5 -10 105.615 22.2689   9
   3  -5 -10 66.5331 66.9817   2
   3   5 -10 118.906 43.3406  20
   3  -5  -9 884.607 147.498   2
   3   5  -9 1038.12 181.219   5
   3  -5  -8 609.541 128.727   2
   3   5  -7 5.77239 14.4308   2
   3  -5  -7-19.5275 85.6149   2
   3   5  -6 613.746 52.0639   2
   3  -5  -6 517.132 128.745   2
   3  -5  -5 18.4341 83.2802   2
   3  -5  -4 4669.24 267.967   2
   3  -5  -3 51.5816 64.8816   2
   3  -5  -2 2140.32 156.311   2
   3  -5  -1 3247.25 170.468   2
  -3   5   1 3379.83 95.1872   1
  -3   5   0 6095.40 122.182   3
  -3   5   0 6150.59 161.139   1
   3  -5   0 6014.16 197.964   2
  -3  -5  -1 3914.84 138.643   1
  -3   5  -1 3657.60 144.833   1
   3  -5   1 4130.83 123.421   2
  -3   5  -1 3379.81 105.773   3
  -3   5  -2 7224.59 199.690   5
  -3   5  -2 7260.19 240.482   1
  -3   5  -2 7424.22 181.644   4
  -3  -5  -2 6886.26 223.008   1
  -3  -5  -3 1314.30 119.437   1
  -3   5  -3 1614.57 99.8853   5
  -3   5  -3 1658.96 90.4290   4
  -3   5  -3 1555.73 129.930   1
  -3   5  -3 1208.59 85.1732   3
  -3   5  -4 14685.8 326.915   5
  -3   5  -4 14579.6 313.458   4
  -3  -5  -4 13572.8 413.027   1
  -3   5  -4 14394.2 435.658   1
  -3  -5  -5 146.444 75.3360   1
  -3   5  -5 114.601 72.4686   1
  -3   5  -5 171.156 54.0305   5
  -3   5  -5 125.935 36.3390   4
  -3   5  -6 212.547 56.8696   5
  -3   5  -6 228.178 46.5110   4
  -3  -5  -6 189.332 87.4012   1
  -3   5  -7 49.1938 53.3314   5
  -3  -5  -7 12.6835 74.5131   1
  -3   5  -7 42.3935 30.4620   4
  -3   5  -8 1179.92 61.8569  18
  -3  -5  -8 1222.66 60.2573  15
  -3   5  -8 1109.35 62.2156  13
  -3   5  -9 85.7264 31.4860  18
  -3   5  -9 159.393 35.3576  13
  -3  -5  -9 202.849 31.3474  15
  -3   5 -10 3870.51 115.916  18
  -3   5 -10 3961.79 117.975  13
  -3   5 -11 4574.08 122.180  18
  -3   5 -11 4687.30 123.798  13
  -3  -5 -11 4829.18 137.543  15
  -3   5 -12 1658.37 69.4951  18
  -3  -5 -12 1732.71 76.9294  15
  -3   5 -13 402.619 35.3529  18
  -3  -5 -13 331.597 31.2410  15
  -3   5 -14 166.529 20.0635  18
   3   6 -16 1573.16 57.5205  18
   3   6 -16 1432.91 61.3580  13
   3   6 -15 31.5008 33.9876  18
   3  -6 -15 24.3476 13.0013  15
   3   6 -15 73.3469 39.1417  13
   3  -6 -14 93.8818 22.6075   9
   3  -6 -14 77.6997 20.6956  15
   3   6 -14 81.4819 45.3425  13
   3  -6 -13 294.359 30.6030   9
   3   6 -13 296.585 54.0782  13
   3  -6 -12 745.675 44.7629   9
   3   6 -12 662.953 68.9919  13
   3  -6 -11 488.891 37.4508   9
   3   6 -11 496.917 64.8491  20
   3  -6 -10 815.184 152.772   2
   3   6 -10 907.031 170.874   5
   3   6 -10 990.247 86.4100  20
   3   6 -10 866.555 74.3742  11
   3  -6 -10 943.808 48.1526   9
   3  -6  -9 163.064 86.3488   2
   3   6  -9 178.703 103.946   5
   3  -6  -8 3157.06 273.170   2
   3   6  -8 3438.12 295.096   5
   3  -6  -7 585.473 133.919   2
   3  -6  -6 23.2380 92.4534   2
   3  -6  -5 142.332 94.4933   2
   3  -6  -4 1745.38 184.451   2
   3  -6  -3 2749.45 211.468   2
   3  -6  -2 40.1072 68.4978   2
   3  -6  -1 413.703 80.0045   2
  -3   6   1 482.678 37.9208   1
   3  -6   0 7053.48 231.573   2
  -3   6   0 6722.88 143.882   3
  -3   6   0 7246.47 178.784   1
  -3  -6  -1 2036.57 109.762   1
   3  -6   1 2424.69 103.333   2
  -3   6  -1 2229.35 115.614   1
  -3   6  -1 1871.50 85.1479   3
  -3   6  -2 12899.5 279.913   5
  -3   6  -2 12712.2 330.677   1
  -3  -6  -2 11865.1 305.718   1
  -3  -6  -3 7027.95 263.346   1
  -3   6  -3 7422.78 217.820   5
  -3   6  -3 7730.65 282.711   1
  -3   6  -4 2908.68 195.588   1
  -3  -6  -4 2939.42 190.578   1
  -3   6  -4 3014.82 135.753   4
  -3   6  -4 3185.89 150.331   5
  -3  -6  -5 1347.84 151.153   1
  -3   6  -5 1517.01 115.380   5
  -3   6  -5 1351.88 98.5787   4
  -3   6  -6 2680.48 147.943   4
  -3  -6  -6 2493.04 216.235   1
  -3   6  -6 2683.20 156.368   5
  -3   6  -7 1223.31 113.421   5
  -3   6  -7 1170.11 103.196   4
  -3   6  -7 1166.98 57.9848  18
  -3  -6  -7 1219.00 57.4667  15
  -3  -6  -7 897.461 171.822   2
  -3   6  -8 2223.36 83.3902  18
  -3   6  -8 2101.52 80.5702  13
  -3  -6  -8 2268.57 85.4265  15
  -3  -6  -9 2716.16 98.1204  15
  -3   6  -9 2441.63 92.3691  18
  -3   6  -9 2531.64 91.3286  13
  -3   6 -10 5570.91 141.020  18
  -3  -6 -10 5862.46 151.983  15
  -3  -6 -11 5356.23 145.516  15
  -3   6 -11 5235.90 131.859  18
  -3   6 -11 5065.72 124.097  13
  -3   6 -12 1358.05 60.8781  13
  -3  -6 -12 1263.10 65.5043  15
  -3   6 -12 1384.04 64.8458  18
  -3   6 -13 3970.70 91.5651  18
  -3  -6 -13 3684.86 98.2808  15
  -3   6 -14 3783.50 71.4020  18
   3   7 -16 107.038 23.8907  18
   3   7 -16-9.50002 25.7343  13
   3  -7 -15 3549.86 86.0372  15
   3   7 -15 3404.10 103.721  18
   3   7 -15 3214.25 104.665  13
   3  -7 -14 309.044 29.4999   9
   3  -7 -14 247.171 29.4857  15
   3   7 -14 273.758 48.1534  13
   3  -7 -13 1008.05 49.1263   9
   3   7 -13 823.591 69.5817  18
   3   7 -13 922.025 75.2089  13
   3  -7 -12 2336.93 76.1305   9
   3   7 -12 2162.80 110.040  13
   3   7 -11 1638.83 108.149  20
   3  -7 -11 1470.11 59.8366   9
   3  -7 -10-22.9469 65.0381   2
   3   7 -10 12.6473 39.5586  20
   3  -7 -10-8.99773 18.4305   9
   3   7 -10 15.9945 99.7409   5
   3   7 -10-75.1445 61.2578  11
   3   7  -9 1500.89 216.079   5
   3  -7  -9 1139.93 177.623   2
   3   7  -8 4968.03 363.123   5
   3  -7  -8 4372.99 337.002   2
   3  -7  -7 8891.73 467.468   2
   3   7  -7 9569.42 478.560   5
   3  -7  -6 274.855 114.404   2
   3  -7  -5 13766.3 542.247   2
   3  -7  -4 26769.9 737.873   2
   3  -7  -3 1135.35 152.644   2
   3  -7  -2 2657.97 201.449   2
  -3   7   1 320.208 31.1289   3
   3  -7  -1 229.415 70.7144   2
  -3   7   0 2775.79 94.0751   3
   3  -7   0 3105.04 166.660   2
  -3  -7  -1 324.759 50.0859   1
  -3   7  -1 259.176 38.8706   3
  -3   7  -2 137.224 48.9685   5
  -3  -7  -2 80.4482 42.8885   1
  -3   7  -2 88.7313 30.7398   3
  -3   7  -3 2484.98 133.351   5
  -3  -7  -3 2311.22 154.616   1
  -3   7  -3 2017.84 121.824   3
  -3  -7  -4 2619.13 183.412   1
  -3   7  -4 2833.14 151.404   5
  -3   7  -5 769.794 91.2723   5
  -3  -7  -5 757.126 119.711   1
  -3   7  -6 180.224 64.9661   5
  -3  -7  -6 130.719 73.5569   1
  -3   7  -7 538.440 87.4590   5
  -3   7  -7 537.254 43.7674  18
  -3  -7  -7 427.581 131.627   2
  -3  -7  -7 549.449 40.5126  15
  -3  -7  -8 209.737 30.5548  15
  -3   7  -8 193.123 34.8796  13
  -3   7  -8 139.589 34.8713  18
  -3   7  -9 1130.08 67.8183  18
  -3  -7  -9 1292.52 69.8557  15
  -3   7  -9 1222.62 64.2319  13
  -3  -7 -10 2151.15 90.4508  15
  -3   7 -10 2008.73 85.4433  18
  -3   7 -10 2068.38 79.6484  13
  -3   7 -11 284.279 37.0971  13
  -3   7 -11 219.789 40.9833  18
  -3  -7 -11 264.267 37.4446  15
  -3   7 -12 641.867 48.4101  18
  -3  -7 -12 560.235 45.3059  15
  -3   7 -13 506.170 37.5535  18
  -3  -7 -13 455.773 35.0243  15
  -3   7 -14 59.8870 16.1397  18
   3   8 -16 71.8519 18.5339  18
   3   8 -16-21.9036 21.6879  13
   3   8 -15 184.239 33.8360  18
   3  -8 -15 193.379 21.4814  15
   3  -8 -14 85.1249 21.8163  15
   3   8 -14 43.9819 35.4114  18
   3   8 -14 107.552 39.9173  13
   3  -8 -13 292.519 29.0368   9
   3   8 -13 231.440 49.1340  13
   3   8 -13 162.866 44.5973  18
   3   8 -12 506.801 66.6515  20
   3  -8 -12 441.520 34.7046   9
   3   8 -11 3255.76 149.351  20
   3  -8 -11 3135.49 86.4491   9
   3  -8 -10 988.142 47.4657   9
   3  -8 -10 873.212 163.587   2
   3   8 -10 1072.92 94.2195  20
   3   8 -10 681.150 68.8058  11
   3   8  -9 293.920 62.5958  20
   3  -8  -9 293.713 26.7340   9
   3   8  -9 350.525 130.717   5
   3   8  -9 354.242 52.5879  11
   3  -8  -9 186.090 102.938   2
   3   8  -8 4550.05 345.058   5
   3  -8  -8 3797.68 323.993   2
   3   8  -7 4848.38 347.099   5
   3  -8  -7 4439.14 342.988   2
   3   8  -6 252.747 104.995   5
   3  -8  -6 257.436 115.795   2
   3  -8  -5 9650.96 471.323   2
   3  -8  -4 1343.12 186.608   2
   3  -8  -3 520.243 120.839   2
   3  -8  -2 7073.69 336.092   2
   3  -8  -1 30256.1 688.890   2
  -3   8   1 29374.3 404.643   3
   3  -8   0 3397.22 184.789   2
  -3   8   0 3327.62 117.475   3
  -3  -8   0 3635.79 130.676   1
  -3  -8  -1 4920.01 175.647   1
  -3   8  -1 4455.41 155.287   3
  -3  -8  -2 2989.25 156.585   1
  -3   8  -2 2628.87 130.331   3
  -3   8  -3 269.806 59.2281   5
  -3  -8  -3 236.471 65.9832   1
  -3   8  -3 208.167 47.9579   3
  -3   8  -4 87.9084 51.0849   5
  -3  -8  -4 99.3875 66.3276   1
  -3   8  -4 26.2024 32.7712   3
  -3   8  -5 63.1281 56.3945   5
  -3   8  -6 2628.06 84.9324  18
  -3   8  -6 2701.96 170.301   5
  -3  -8  -6 2656.89 84.6770  15
  -3   8  -7 869.172 105.299   5
  -3   8  -7 663.183 48.2355  18
  -3  -8  -7 688.342 46.0442  15
  -3  -8  -7 698.819 163.174   2
  -3   8  -8 4653.64 126.563  18
  -3  -8  -8 4756.68 130.800  15
  -3   8  -9 4192.63 121.773  18
  -3  -8  -9 4078.82 125.972  15
  -3   8  -9 4189.16 110.647  13
  -3   8 -10 7979.57 170.078  18
  -3  -8 -10 7917.67 184.220  15
  -3   8 -10 7801.96 154.025  13
  -3   8 -11 8870.34 176.316  18
  -3   8 -11 8585.24 156.413  13
  -3  -8 -11 8794.18 192.462  15
  -3  -8 -12 1650.42 73.2781  15
  -3   8 -12 1811.51 69.0228  18
  -3   8 -13 680.737 38.8104  18
  -3  -8 -13 583.686 37.6863  15
   3   9 -16 18.6929 15.9849  18
   3   9 -16 71.6543 17.0932  13
   3   9 -15 735.919 44.6890  18
   3  -9 -15 700.258 34.9491  15
   3   9 -14 264.674 40.3324  18
   3  -9 -14 292.849 29.8510  15
   3   9 -14 308.417 42.9796  13
   3   9 -13 109.130 39.5154  18
   3   9 -13 125.346 41.7411  13
   3  -9 -12 793.461 43.2217   9
   3   9 -12 621.650 61.6375  18
   3   9 -12 841.859 78.2735  20
   3   9 -12 622.244 64.0941  13
   3  -9 -11 344.782 30.3581   9
   3   9 -11 359.882 61.1887  20
   3   9 -11 331.495 51.8991  13
   3   9 -10 77.5869 48.1924  20
   3   9 -10 79.2528 50.8690  11
   3  -9 -10 99.8208 19.2237   9
   3  -9  -9 31.6395 15.5021   9
   3   9  -9 6.70100 44.4931  20
   3   9  -9-5.65548 89.8024   5
   3  -9  -9-133.390 94.4297   2
   3  -9  -8 1014.27 181.442   2
   3   9  -8 1131.76 190.664   5
   3   9  -8 1137.46 99.6156  20
   3   9  -8 981.739 74.0421  11
   3  -9  -7 8013.40 480.972   2
   3   9  -7 9092.92 470.533   5
   3   9  -6 60.5966 85.1217   5
   3  -9  -6 103.123 109.547   2
   3  -9  -5 3944.35 314.426   2
   3   9  -5 3864.78 285.487   5
   3   9  -4 741.761 131.226   5
   3  -9  -4 917.416 164.620   2
   3  -9  -3 504.040 116.408   2
   3   9  -3 375.481 97.8124   5
   3   9  -2 6334.67 289.452   5
   3  -9  -2 6801.82 349.458   2
   3  -9  -1 15077.6 487.110   2
  -3   9   1 14869.0 267.897   3
  -3   9   0 1595.76 87.3351   3
  -3   9  -1 13.9628 21.0994   3
  -3   9  -2 4.24211 21.8821   3
  -3   9  -3 181.042 57.0662   5
  -3   9  -3 98.7559 39.6956   3
  -3   9  -4 669.697 88.7205   5
  -3   9  -4 457.332 72.8767   3
  -3   9  -5 483.251 82.8217   5
  -3   9  -6 20.8794 57.7920   5
  -3   9  -6-28.8682 28.5434  18
  -3  -9  -6-3.03750 14.7141  15
  -3   9  -7 9534.33 181.551  18
   3   9   7 9422.90 167.761  17
  -3  -9  -7 9318.74 186.770  15
  -3   9  -8 2384.07 91.2952  18
  -3  -9  -8 2405.86 92.8951  15
  -3   9  -9 12952.6 232.341  18
  -3  -9  -9 12825.8 243.752  15
  -3   9 -10 405.838 48.0931  18
  -3  -9 -10 370.419 42.8791  15
  -3   9 -11 568.213 50.4330  18
  -3  -9 -11 477.386 45.5243  15
   3   9  11 543.708 35.2679  12
  -3   9 -12 826.894 48.9175  18
  -3  -9 -12 801.791 50.7060  15
  -3   9 -13 1395.26 48.0303  18
  -3  -9 -13 1316.68 51.9479  15
   3  10 -15 567.844 35.1622  18
   3 -10 -15 500.302 28.2581  15
   3  10 -14 326.993 38.7238  18
   3 -10 -14 313.235 29.3900  15
   3  10 -14 329.358 39.6089  13
   3  10 -13 598.589 53.3978  18
   3 -10 -13 576.313 44.2339  15
   3  10 -13 557.482 54.1939  13
   3  10 -12-29.2959 41.3896  18
   3  10 -12 26.1082 38.0350  13
   3  10 -11 499.137 66.1687  20
   3  10 -11 321.496 48.9921  18
   3  10 -11 380.733 52.2499  13
   3 -10 -11 544.223 35.7576   9
   3  10 -10 31.3372 41.9861  20
   3 -10 -10 32.7334 16.3887   9
   3 -10  -9 141.595 20.5940   9
   3  10  -9 130.785 55.2191  20
   3 -10  -9 144.914 101.672   2
   3  10  -8 1004.14 99.8456  20
   3 -10  -8 881.517 39.1984   9
   3 -10  -8 910.206 177.606   2
   3  10  -8 884.207 165.555   5
   3  10  -7 136.246 52.4758  20
   3  10  -7 49.1981 76.0600   5
   3 -10  -7 206.478 121.574   2
   3 -10  -6 2151.43 254.996   2
   3  10  -6 2454.70 232.797   5
   3 -10  -5 1782.22 229.874   2
   3  10  -5 1709.79 191.833   5
   3  10  -4 492.741 108.791   5
   3 -10  -4 379.496 124.582   2
   3  10  -3 229.203 74.2723   5
   3 -10  -3 307.604 117.090   2
  -3  10   3 327.502 35.0708   3
   3  10  -2 205.346 71.6129   5
  -3  10   2 247.765 33.3130   3
   3 -10  -2 141.186 77.7697   2
   3 -10  -1 1777.32 177.785   2
  -3  10   1 1794.56 93.2976   3
  -3  10   0 8.64668 24.8567   3
  -3  10  -1 409.344 58.6592   3
  -3  10  -2 174.672 43.9661   3
  -3  10  -3 5165.08 234.662   3
  -3  10  -5 1069.16 53.1305  18
  -3 -10  -5 982.516 51.0235  15
   3  10   5 1003.29 49.2390  17
  -3  10  -6-16.0083 28.7897  18
   3  10   6 24.8669 15.0299  17
  -3 -10  -6 16.3641 18.9944  15
   3  10   7 200.681 25.7808  17
  -3  10  -7 201.339 35.7157  18
  -3 -10  -7 211.111 31.1290  15
  -3  10  -8 7080.60 156.308  18
   3  10   8 7085.87 148.151  17
  -3 -10  -8 6626.35 162.545  15
  -3  10  -9 523.951 49.6323  18
  -3 -10  -9 495.658 46.4265  15
  -3  10 -10 4719.51 121.884  18
  -3 -10 -10 4559.94 132.757  15
  -3  10 -11 2543.73 82.7767  18
  -3 -10 -11 2389.11 90.6954  15
   3  10  11 2452.50 73.1294  12
  -3  10 -12 433.994 36.6944  18
  -3 -10 -12 387.462 35.1876  15
   3  10  12 378.659 24.1342  12
  -3  10 -13 2333.43 56.6854  18
  -3 -10 -13 2336.76 63.9558  15
   3  11 -15 2110.12 54.3941  18
   3 -11 -15 2577.10 59.2007  15
   3  11 -14 855.586 45.0087  18
   3 -11 -14 869.665 41.8100  15
   3  11 -13 19.0818 27.8270  18
   3 -11 -13 18.6325 19.0072  15
   3  11 -13 53.7352 29.9259  13
   3  11 -12 907.935 64.8312  13
   3  11 -12 1112.81 67.1704  18
   3  11 -11 758.367 60.3380  18
   3  11 -11 805.066 64.9930  13
   3  11 -10 62.5763 32.7149  18
   3  11 -10 147.420 51.6466  20
   3  11  -9-16.0472 49.6405  20
   3 -11  -9 25.8903 15.5469   9
   3  11  -8 129.448 55.2465  20
   3 -11  -8 257.445 123.829   2
   3  11  -7 203.972 62.4129  20
   3  11  -7 233.150 98.9247   5
   3 -11  -7 69.1505 104.864   2
   3  11  -6 1532.38 118.076  20
   3  11  -6 1453.25 184.334   5
   3  11  -6 1338.61 47.5892   7
   3 -11  -6 1267.30 208.643   2
   3 -11  -5 1024.90 188.732   2
   3  11  -5 1088.29 157.544   5
  -3  11   4 83.7619 22.9436   3
   3  11  -4 80.2941 73.9284   5
   3 -11  -4-1.80534 90.0051   2
   3 -11  -3 1093.95 178.145   2
   3  11  -3 1153.91 133.109   5
  -3  11   3 1170.97 69.9144   3
   3 -11  -2 1397.65 183.359   2
  -3  11   2 1356.87 81.7686   3
  -3  11   1 2306.88 117.198   3
  -3  11   0 10.8236 29.1698   3
  -3  11  -1 1499.51 111.414   3
  -3  11  -2 918.390 96.1184   3
  -3  11  -3 6840.92 281.647   3
   3  11   4 1993.15 72.6050  17
  -3  11  -4 2088.49 68.0950  18
   3  11   4 1975.82 75.5890  16
  -3 -11  -4 1848.51 68.3840  15
  -3  11  -5 6940.41 139.225  18
   3  11   5 6530.98 142.619  17
   3  11   5 6798.01 148.947  16
  -3 -11  -5 6279.14 142.077  15
  -3  11  -5 5911.17 196.949  11
  -3  11  -6 263.251 37.0527  18
   3  11   6 303.899 31.2950  17
  -3 -11  -6 288.678 33.8425  15
  -3  11  -6 407.604 128.136  11
   3  11   7 6.80622 15.8590  17
  -3  11  -7-16.9141 29.9946  18
  -3 -11  -7 4.27474 19.0694  15
  -3  11  -8 1012.10 60.8205  18
   3  11   8 1008.24 54.6353  17
  -3 -11  -8 973.263 60.3939  15
   3  11   9 633.020 42.4239  17
  -3  11  -9 553.752 50.3231  18
  -3 -11  -9 575.595 49.1453  15
  -3  11 -10 822.915 53.9740  18
  -3 -11 -10 791.503 55.9063  15
   3  11  10 815.910 45.9111  12
  -3 -11 -11 188.196 31.0565  15
  -3  11 -11 197.362 34.3724  18
   3  11  11 159.078 21.6583  12
  -3  11 -12 346.792 31.5673  18
  -3 -11 -12 390.651 32.7334  15
   3  11  12 333.994 20.7368  12
   3  12 -14 2686.09 65.4840  18
   3 -12 -14 2970.26 71.5333  15
   3 -12 -13-6.42748 17.6073  15
   3  12 -13 49.8607 24.8408  13
   3  12 -13 79.7148 24.8064  18
   3  12 -12 856.085 53.7533  18
   3 -12 -12 972.372 55.1404  15
   3  12 -12 779.283 53.3720  13
   3  12 -11 649.671 64.6151  20
   3  12 -11 570.864 50.0163  18
   3  12 -11 497.627 50.8186  13
   3  12 -10 3033.31 106.754  18
   3  12 -10 3223.24 143.491  20
   3  12 -10 3006.79 112.277  13
   3  12  -9 36.5678 47.3372  20
   3  12  -9 6.41117 32.3829  18
   3  12  -8 21.0478 46.3501  20
   3  12  -7 2.62116 50.2266  20
   3  12  -7 93.2129 86.3403   5
   3 -12  -7-10.2990 111.773   2
   3 -12  -6 2143.10 264.003   2
   3  12  -6 2463.84 222.980   5
   3  12  -6 2348.49 147.900  20
   3  12  -6 2102.44 98.4170  10
   3  12  -6 1717.88 60.2008   7
  -3  12   6 2716.15 100.763   3
  -3  12   5 19.5258 17.3250   3
   3  12  -5 18.4154 28.9555   8
   3  12  -5 25.9983 66.5248   5
   3 -12  -5-25.1227 84.8629   2
  -3  12   4 80.7699 26.2768   3
   3  12  -4 16.7071 54.6467   5
   3  12  -4 72.3026 22.3477   7
   3 -12  -4 99.1701 107.973   2
  -3  12   3 641.110 59.0914   3
   3 -12  -3 654.153 141.203   2
  -3  12   2 399.064 51.9107   3
   3 -12  -2 223.732 86.8348   2
  -3  12   1 101.337 34.4731   3
  -3  12   0 1971.67 127.172   3
  -3  12  -1 7749.06 275.261   3
   3  12   2 2864.27 94.7016  17
   3  12   2 2660.00 93.4299  16
  -3  12  -2 2620.19 92.1900   7
   3  12   2 2846.68 87.0085  12
   3  12   3 19676.5 305.352  16
  -3  12  -3 17441.0 496.564   3
   3  12   3 19836.9 298.744  17
  -3  12  -3 18250.4 308.128   7
   3  12   4 3222.77 98.2955  17
   3  12   4 3202.00 103.119  16
  -3 -12  -4 2967.84 90.5202  15
  -3  12  -5 2815.96 84.0490  18
   3  12   5 2637.62 90.8201  17
   3  12   5 2670.67 94.7936  16
  -3 -12  -5 2534.34 87.4376  15
   3  12   6 441.799 39.7440  17
   3  12   6 427.684 38.6193  16
  -3 -12  -6 358.214 36.6435  15
  -3  12  -6 523.539 141.150  11
  -3  12  -6 422.105 41.6524  18
  -3  12  -7 63.5124 31.5965  18
   3  12   7 84.4826 23.3160  17
  -3 -12  -7 66.9527 24.2564  15
  -3  12  -8 3142.21 96.3892  18
   3  12   8 3294.87 102.255  17
  -3  12  -9 53.3104 32.2102  18
   3  12   9 40.6638 17.4378  17
  -3 -12  -9 34.7957 24.0598  15
   3  12   9 46.5176 21.0963  12
  -3  12 -10 34.0021 29.3395  18
  -3 -12 -10 23.6131 23.3157  15
   3  12  10 15.5886 16.5130  12
  -3  12 -11 452.287 36.3974  18
  -3 -12 -11 497.083 39.3055  15
   3  12  11 504.610 32.0016  12
  -3  12 -12 33.5147 18.8319  18
  -3 -12 -12-1.43352 14.1108  15
  -3  13  14 4024.69 70.9180  17
   3 -13 -14 4050.18 79.3595  15
   3  13 -13 1021.09 41.8401  18
   3 -13 -13 1182.95 48.0676  15
   3 -13 -12 109.239 23.1787  15
   3  13 -12 183.725 27.1513  18
   3  13 -12 107.976 25.7065  13
   3  13 -11 425.600 47.8020  20
   3  13 -11 398.956 37.1749  18
   3  13 -11 325.728 37.2960  13
   3  13 -10 6.62819 33.9076  20
   3  13 -10 41.5824 27.7500  18
   3  13  -9 5495.39 199.250  20
   3  13  -9 7695.80 207.759  11
   3  13  -8-2.56230 43.9639  20
   3  13  -8 1244.45 96.1979  11
   3  13  -7 1.95755 51.1201  20
   3  13  -7 373.591 74.3342  10
   3  13  -6 9.09119 56.0738  20
   3  13  -6-71.5933 60.9498  10
   3 -13  -6-21.6474 91.5424   2
  -3  13   5-8.05813 19.5177   3
   3  13  -5-11.9070 35.6457   8
   3 -13  -5 56.0769 107.981   2
   3 -13  -4 5273.39 383.185   2
  -3  13   4 6209.36 188.208   3
   3  13  -4 5041.53 146.632  17
   3  13  -4 5243.40 174.645   8
   3  13  -4 4228.26 120.002   7
   3  13  -3 1703.47 96.1163   8
   3  13  -3 1721.98 82.3021  17
   3 -13  -3 1730.50 220.350   2
  -3  13   3 1799.43 105.544   3
   3  13  -3 1631.11 76.2435   7
   3  13  -3 1805.68 85.0081  16
   3  13  -2 4224.50 130.691  16
   3  13  -2 4438.04 149.563   8
   3  13  -2 4137.90 124.981  17
   3  13  -2 3743.64 118.347   7
  -3  13   2 4092.79 169.665   3
  -3  13   2 3939.21 94.5366   7
   3  13  -1 7785.93 175.909  17
   3  13  -1 8113.90 184.129  16
   3  13  -1 7273.90 165.976   7
  -3  13   1 7957.60 263.242   3
   3  13  -1 7417.44 160.541  12
  -3  13   1 6970.98 138.864   7
   3  13   0-1.83352 19.7592  17
   3  13   0 4.85474 16.3375  16
   3  13   0 12.2280 16.7380  12
   3  13   0-29.0181 24.5133   7
  -3  13   0 5.46526 32.0913   3
  -3  13   0-6.36629 15.3073   7
   3  13   1 3.82247 18.7369  16
   3  13   1-1.53199 17.1759  17
   3  13   1-2.39139 17.7580  12
  -3  13  -1-5.79309 34.9071   3
  -3  13  -1-5.47647 18.8778   7
   3  13   2 857.650 54.8460  17
  -3  13  -2 810.543 55.7929   7
   3  13   2 752.193 53.8111  16
  -3  13  -2 654.614 96.1345   3
   3  13   2 836.729 50.0138  12
   3  13   3 6842.24 162.291  17
   3  13   3 6501.10 162.433  16
   3  13   3 7054.15 153.107  12
   3  13   4 5670.55 145.980  17
   3  13   4 5801.39 137.554  12
   3  13   4 5270.23 142.640  16
  -3 -13  -4 5151.31 125.015  15
  -3  13  -4 4782.97 144.515   7
  -3  13  -5 1025.44 52.7923  18
   3  13   5 1033.61 61.8649  17
   3  13   5 978.972 59.4421  16
  -3 -13  -5 933.424 54.4510  15
  -3  13  -6 1259.08 59.2792  18
   3  13   6 1321.80 68.9988  17
   3  13   6 1263.40 65.4311  16
  -3 -13  -6 1193.08 62.2746  15
  -3  13  -7 451.580 41.2811  18
  -3 -13  -7 409.260 40.2240  15
   3  13   7 426.563 40.7402  17
  -3  13  -8 3979.23 103.110  18
   3  13   8 4368.88 118.371  17
  -3 -13  -8 4073.96 119.865  15
   3  13   8 4237.40 114.449  12
  -3  13  -9 592.409 42.9428  18
   3  13   9 617.046 41.2823  17
  -3 -13  -9 595.928 46.6130  15
   3  13   9 615.692 42.5297  12
  -3 -13 -10 299.328 34.0810  15
  -3  13 -10 321.536 33.4354  18
   3  13  10 330.230 29.5339  12
  -3  13 -11 162.442 24.2137  18
  -3 -13 -11 134.116 22.3373  15
   3  13  11 127.656 17.3233  12
   3 -14 -13 33.3478 12.4638  15
   3  14 -12 2278.96 58.4552  18
   3 -14 -12 2576.63 73.0428  15
   3 -14 -11 7.30667 16.6784  15
  -3  14  11 38.2278 11.0949   7
   3  14 -10 1989.63 122.487  11
   3  14  -9 631.448 69.2874  20
   3  14  -9 5207.36 165.294  11
   3  14  -8 10692.6 281.706  20
   3  14  -8 8926.39 241.661  11
   3  14  -7-22.6475 46.9371  20
   3  14  -7 2252.20 54.9452   7
   3  14  -6 72.4421 54.4332  20
   3  14  -6-22.5382 63.7024  10
   3  14  -5 2356.76 108.462  10
   3  14  -5 3398.03 176.576  20
   3  14  -5 2984.54 137.023   8
   3  14  -5 2787.34 87.3577   7
   3  14  -4 2506.74 104.001  17
   3  14  -4 2633.41 127.924   8
   3  14  -4 2447.36 91.4005   7
   3  14  -3 15063.3 314.689   8
   3  14  -3 15149.0 279.743  17
  -3  14   3 14803.4 223.728   7
   3  14  -2 304.519 39.8339  17
   3  14  -2 363.370 43.8880  16
   3  14  -2 311.696 47.7177   8
   3  14  -2 275.574 37.1775   7
  -3  14   2 366.390 61.4433   3
  -3  14   2 323.645 29.7236   7
   3  14  -1 3373.28 108.202  12
   3  14  -1 3355.56 115.969  17
   3  14  -1 3723.26 120.016  14
  -3  14   1 3361.03 177.894   3
   3  14  -1 3228.92 109.205   7
  -3  14   1 3293.43 96.4783   7
   3  14  -1 3420.42 121.730  16
   3  14   0 578.012 49.5155  17
   3  14   0 582.286 51.2474  16
  -3  14   0 557.347 80.0416   3
   3  14   0 573.364 45.4395   7
  -3  14   0 608.246 45.3700   7
   3  14   0 590.652 45.8286  12
   3  14   1 3104.58 109.927  17
   3  14   1 2942.75 111.359  16
  -3  14  -1 3042.38 105.120   7
   3  14   1 3061.20 100.731  12
   3  14   2 12019.7 232.269  17
   3  14   2 11499.6 236.047  16
  -3  14  -2 11485.5 237.455   7
   3  14   2 11702.6 216.453  12
   3  14   3 17885.6 299.705  17
   3  14   3 17198.5 302.015  16
   3  14   3 17618.2 281.821  12
   3  14   4 1070.33 64.0563  17
   3  14   4 1017.21 63.8550  16
  -3  14  -4 878.873 62.6750   7
   3  14   4 1061.10 59.5849  12
   3  14   5 6.67707 20.6907  17
   3  14   5 9.42736 19.8916  16
  -3 -14  -5 6.64596 16.7473  15
   3  14   5 21.0851 21.6167  12
  -3  14  -6 1839.31 66.1606  18
   3  14   6 1985.82 84.4500  17
   3  14   6 2045.02 85.2886  16
  -3 -14  -6 1998.32 78.9729  15
   3  14   6 2027.72 81.6158  12
  -3  14  -7 40.3379 25.5831  18
   3  14   7 22.1330 21.0472  17
  -3 -14  -7 13.7635 19.2565  15
   3  14   7 28.3252 21.6563  12
   3  14   8 48.1651 20.2857  17
  -3  14  -8 55.4609 25.4466  18
  -3 -14  -8 37.5616 21.8963  15
   3  14   8 39.3399 21.6727  12
   3  14   9 54.9758 20.5098  12
  -3 -14  -9 80.0356 23.3078  15
   3  14   9 51.0947 17.5852  17
  -3  14  -9 87.1950 24.5414  18
  -3  14 -10 1623.58 51.2082  18
   3  14  10 1691.15 50.9168  17
  -3 -14 -10 1857.31 65.9805  15
   3  14  10 1917.91 62.3593  12
  -3 -14 -11 23.1636 13.0430  15
   3  14  11 10.8558 9.82764  12
  -3  15  13 1753.74 42.9359  17
   3 -15 -13 1657.82 42.5960  15
   3 -15 -12 15.4320 12.0633  15
  -3  15  11 1824.19 47.4750   7
   3 -15 -11 1858.37 60.8797  15
  -3  15  10 1060.16 39.0666   7
   3 -15 -10 1025.62 49.0782  15
   3 -15  -9 3490.87 98.2357  15
  -3  15   9 3697.15 85.1603   7
   3  15  -8 4334.76 167.458  11
   3  15  -7 5064.54 192.174  20
   3  15  -6 2321.75 141.166  20
   3  15  -6 2184.93 115.920  10
   3  15  -5 852.454 96.2183  20
  -3  15   5 790.090 43.3426   7
   3  15  -4 4283.94 150.094  10
  -3  15   4 5391.46 118.092   7
   3  15  -4 5199.54 180.439   8
   3  15  -4 5518.41 158.636  17
   3  15  -4 4124.26 115.815   7
   3  15  -3 1320.86 77.5711  17
   3  15  -3 1332.06 91.8376   8
  -3  15   3 1284.02 58.1220   7
   3  15  -2 9889.35 220.278  17
  -3  15   2 9818.26 185.855   7
   3  15  -2 9907.72 224.539  16
   3  15  -2 9896.05 250.760   8
   3  15  -1 9574.57 217.059  17
   3  15  -1 9737.95 222.370  16
   3  15  -1 10104.8 249.437   8
   3  15  -1 9797.73 213.058  14
   3  15  -1 9437.13 198.489  12
  -3  15   1 9715.66 195.234   7
   3  15   0 2218.62 96.5707  17
   3  15   0 2154.66 98.9170  16
   3  15   0 2091.02 86.4550   7
  -3  15   0 2198.86 90.5088   7
   3  15   0 2071.68 86.9003  12
   3  15   1-3.74199 24.4984  16
   3  15   1-10.8374 23.1836  17
   3  15   1 2.52989 19.8137  12
  -3  15  -1-8.27514 26.3745   7
   3  15   2 1853.15 80.3342  12
   3  15   2 1888.97 88.2162  17
   3  15   2 1880.26 90.8745  16
  -3  15  -2 2046.62 96.0595   7
   3  15   3 854.773 59.7189  17
   3  15   3 857.445 62.2796  16
  -3  15  -3 855.626 64.6981   7
   3  15   3 845.545 55.0263  12
   3  15   4 186.149 33.5623  16
   3  15   4 171.548 29.0452  12
  -3  15  -4 174.989 33.7096   7
   3  15   4 209.173 35.0952  17
   3  15   5 10.2938 22.3789  17
  -3 -15  -5 16.5154 18.5840  15
   3  15   5-7.85100 21.3396  16
  -3  15  -5 933.060 46.8494   7
   3  15   5 0.10126 19.8745  12
  -3  15  -5 1026.10 145.123  11
  -3 -15  -6 469.730 38.8503  15
   3  15   6 447.014 43.7019  17
   3  15   6 451.404 42.1409  16
   3  15   6 499.579 42.6066  12
   3  15   7 87.9017 25.2363  12
   3  15   7 93.8634 25.1642  17
   3  15   7 89.4940 21.9071  16
  -3 -15  -7 111.142 23.5908  15
   3  15   8 1025.74 53.6047  17
  -3 -15  -8 975.764 51.6325  15
   3  15   8 1003.91 52.4224  12
  -3  15  -8 926.645 40.9506  18
  -3  15  -9 116.878 20.9909  18
   3  15   9 79.8736 18.1533  17
  -3 -15  -9 91.7197 20.7236  15
   3  15   9 104.987 21.3001  12
  -3 -15 -10 1063.80 43.1259  15
   3  15  10 1153.34 43.4991  12
  -3  16  12 468.819 24.5642  17
   3 -16 -12 426.820 20.8213  15
   3 -16 -11 825.990 34.5995  15
  -3  16  11 801.550 28.3444   7
   3 -16 -10 3339.28 79.7340  15
  -3  16  10 3408.42 73.3037   7
   3 -16  -9 1993.03 63.8659  15
  -3  16   9 2059.43 60.9727   7
   3 -16  -8 29.9176 13.9335  15
  -3  16   8 42.7827 15.3149   7
  -3  16   7 325.117 28.6381   7
   3  16  -6 6940.66 181.461  10
  -3  16   6 7243.91 134.924   7
   3  16  -5-6.32424 47.5072  20
  -3  16   5 4.69291 16.5509   7
   3  16  -4 4582.77 196.382  20
   3  16  -4 4135.95 157.886   8
  -3  16   4 4246.99 109.363   7
   3  16  -3 284.083 50.1355   8
   3  16  -3 284.942 41.0792  17
  -3  16   3 321.563 34.9130   7
   3  16  -2 439.596 48.4740  17
   3  16  -2 398.877 54.8133   8
   3  16  -2 392.124 43.9771   7
  -3  16   2 487.974 42.6570   7
   3  16  -1 42.6937 36.0656   8
   3  16  -1 38.5217 26.8234  17
   3  16  -1 40.4687 26.2198  16
  -3  16   1 65.4412 20.0119  16
   3  16  -1 20.8433 21.8787   7
  -3  16   1 46.9781 25.1476   7
   3  16   0 766.670 62.1599  16
   3  16   0 766.698 59.7200  17
   3  16   0 793.510 55.1710  12
   3  16   0 828.073 58.5767  14
   3  16   0 744.573 51.7861   7
  -3  16   0 876.598 60.2997   7
   3  16   1 356.961 43.5576  17
   3  16   1 309.950 34.6538   7
  -3  16  -1 434.029 48.8731   7
   3  16   1 372.126 40.2519  12
   3  16   1 387.985 46.4628  16
  -3  16  -2 729.336 60.9272   7
   3  16   2 739.195 58.7076  17
   3  16   2 677.271 57.8080  16
   3  16   2 686.451 50.9441  12
   3  16   3 932.176 63.3481  17
   3  16   3 953.740 65.2767  16
  -3  16  -3 991.209 66.9682   7
   3  16   3 943.666 58.6837  12
   3  16   4 761.022 56.8529  17
   3  16   4 689.428 55.3343  16
  -3  16  -4 719.557 49.8005   7
   3  16   4 726.762 51.0925  12
   3  16   5 237.879 35.1024  16
   3  16   5 234.843 36.1667  17
   3  16   5 225.514 33.0562  12
   3  16   6 25.2586 19.3160  16
  -3 -16  -6 42.1248 17.7496  15
   3  16   6 28.2905 22.6787  17
   3  16   6 39.3353 22.2480  12
   3  16   7 574.817 43.9166  17
  -3 -16  -7 563.079 36.6848  15
   3  16   7 576.872 41.9051  12
  -3 -16  -8 698.338 37.9751  15
   3  16   8 731.973 42.8338  12
   3  16   8 739.647 42.9367  17
  -3 -16  -9 1.70480 11.2580  15
   3  16   9 22.0785 12.5299  17
   3  16   9 11.5099 13.9164  12
  -3  17  11 240.153 19.3652  17
  -3  17  11 229.348 18.6119  16
  -3  17  10 987.825 41.1693  17
  -3  17  10 1032.73 45.0061  16
   3 -17 -10 881.210 32.0954  15
  -3  17  10 940.370 34.3254   7
  -3  17   9 175.449 19.9199   7
  -3  17   9 183.698 22.2394  17
   3 -17  -9 167.033 16.7814  15
  -3  17   8 987.576 44.7944   7
   3  17  -8 3007.49 145.483  11
   3  17  -7 185.530 88.9816  11
  -3  17   7 30.8478 17.1679   7
   3  17  -6 1774.11 102.453  10
  -3  17   6 1818.62 69.9874   7
  -3  17   6 1892.75 69.5886  17
  -3  17   5 230.299 30.1198   7
  -3  17   5 254.664 27.7561  17
   3  17  -4 1994.66 65.2359   7
  -3  17   4 749.325 49.9327   7
   3  17  -3 5.22965 24.0507  17
   3  17  -3 2.20813 32.1635   8
  -3  17   3 18.5844 22.9321   7
   3  17  -2 54.9412 26.3868  17
   3  17  -2 65.9939 36.4511   8
  -3  17   2 75.4035 22.3101  16
  -3  17   2 66.8776 25.1451   7
   3  17  -1 4.64538 23.3021  17
   3  17  -1 17.0881 31.3647   8
  -3  17   1 5.23349 16.6879  16
  -3  17   1-18.9999 26.3522   7
   3  17   0 25.4100 25.5507  17
   3  17   0 47.9205 28.8356  16
   3  17   0 64.5621 35.9968   8
   3  17   0 44.8903 22.3592  12
   3  17   0 58.3124 22.6985   7
  -3  17   0 41.4768 27.8165   7
   3  17   1 17.7988 24.7929  17
   3  17   1 37.5539 20.4003   7
   3  17   1 20.4674 26.1360  16
   3  17   1 27.4620 22.6845  14
   3  17   1 18.9597 20.3890  12
  -3  17  -1 12.0538 26.8373   7
   3  17   2 326.190 41.3471  17
   3  17   2 380.422 45.7944  16
   3  17   2 462.649 43.8980  14
  -3  17  -2 350.306 45.7201   7
   3  17   2 367.358 39.1329  12
   3  17   3 255.606 38.6050  17
   3  17   3 239.129 37.9865  16
  -3  17  -3 202.511 35.5868   7
   3  17   3 244.153 33.5403  12
   3  17   4 1.39755 25.0022  17
   3  17   4 2.60381 21.4516  16
   3  17   4-0.48824 19.9847  12
   3  17   5 100.173 28.5243  17
   3  17   5 102.954 25.6886  16
   3  17   5 129.451 26.9968  12
   3  17   6-5.54849 21.0317  17
   3  17   6-3.28162 18.9503  12
   3  17   7 165.752 25.0487  12
   3  17   7 162.494 25.6538  17
   3  17   8 251.911 24.3944  17
   3  17   8 218.647 23.6265  12
   3  17   9 470.212 24.7975  12
  -3  18  10 2813.29 63.8060  17
  -3  18  10 2871.08 67.7751  16
  -3  18   9 368.594 26.5897  17
  -3  18   9 342.598 28.1558  16
  -3  18   9 318.058 22.7299   7
  -3  18   8 1340.95 51.2567  17
  -3  18   8 1312.76 56.7460  16
  -3  18   8 1280.55 49.1285   7
  -3  18   7 749.789 40.6511  17
  -3  18   7 683.567 40.7340   7
  -3  18   6 2804.82 79.3337  17
  -3  18   6 2491.20 80.2506   7
  -3  18   5 218.558 25.8018  17
  -3  18   5 198.704 29.9659  16
  -3  18   5 230.556 30.8981   7
  -3  18   4 10.3370 18.3368  16
  -3  18   4 1.48843 22.6266   7
   3  18  -3 16.1450 30.2746   8
  -3  18   3 28.4487 24.7911   7
   3  18  -2 435.061 44.4990  17
  -3  18   2 568.825 43.8448  16
   3  18  -2 481.698 55.7013   8
  -3  18   2 558.267 50.8036   7
   3  18  -1 25.9929 31.8820   8
   3  18  -1 5.04502 23.7620  17
  -3  18   1-7.65547 27.0361   7
   3  18   0 201.162 36.0330  17
   3  18   0 186.431 41.4987   8
  -3  18   0 231.275 38.8040   7
   3  18   1 769.661 57.6418  17
   3  18   1 752.247 64.6794   8
   3  18   1 807.275 38.5470   7
  -3  18  -1 769.645 59.0578   7
   3  18   1 751.849 48.9006  12
   3  18   2 382.256 37.0644  14
   3  18   2 339.342 41.1475  17
   3  18   2 340.332 42.3266  16
   3  18   2 358.285 47.1739   8
  -3  18  -2 348.116 41.3226   7
   3  18   2 365.464 35.9799  12
   3  18   3 40.0126 24.7001  16
   3  18   3 45.8807 21.3779  12
   3  18   3 36.4077 25.1523  17
   3  18   3 57.5764 21.6980  14
   3  18   4 31.9066 23.7112  17
   3  18   4 26.5177 21.6024  16
   3  18   4 70.7007 22.7911  14
   3  18   4 44.5753 20.4501  12
   3  18   5 1059.70 58.2130  17
   3  18   5 1148.16 55.1354  14
   3  18   5 1008.62 52.0547  12
   3  18   6 23.5578 18.6333  17
   3  18   6 28.0938 17.1403  14
   3  18   6 6.04800 16.3100  12
   3  18   7 90.5894 18.8735  17
   3  18   7 88.7109 16.4780  14
   3  18   7 68.9572 16.7383  12
   3  18   8 130.139 18.4578   8
  -3  19   9 195.463 18.4014  16
  -3  19   8 7.24497 13.0142  16
  -3  19   8 2.10022 9.77514  17
  -3  19   8-1.77552 11.6318   7
  -3  19   7 163.658 18.6491  17
  -3  19   7 162.574 23.6961  16
  -3  19   7 155.987 21.8282   7
  -3  19   6 407.418 27.6550  17
  -3  19   6 398.420 34.6639  16
  -3  19   6 354.198 31.8425   7
   3  19  -5 713.260 63.9104  10
  -3  19   5 806.481 48.2790  16
  -3  19   5 787.438 47.9057   7
  -3  19   4 460.069 39.6485  16
   3  19  -4 418.768 72.3486  10
  -3  19   4 446.791 42.2874   7
  -3  19   3-2.28920 16.9699  16
  -3  19   3-27.6189 25.6771   7
  -3  19   2 608.161 43.1293  16
   3  19  -2 490.918 50.1630   8
  -3  19   2 571.435 49.8787   7
   3  19  -1 1282.99 68.1808  17
   3  19  -1 1212.13 76.0271   8
   3  19   0 72.9763 24.3587  17
  -3  19   0 31.4552 28.4661   7
   3  19   0 88.8701 31.7557   8
   3  19   1 637.860 56.6097   8
  -3  19  -1 644.523 49.1754   7
   3  19   1 624.960 48.8537  17
   3  19   2 41.2502 23.5288  17
   3  19   2 27.8738 27.5995   8
   3  19   2 35.0727 17.1750  12
   3  19   3 138.649 28.3165  17
   3  19   3 154.675 33.1338   8
   3  19   3 146.112 23.0070  12
   3  19   4 26.1999 21.8332  17
   3  19   4 23.3628 25.4524   8
   3  19   4 29.0582 15.6029  14
   3  19   4 11.9685 15.7082  12
   3  19   5 1120.65 52.9977  17
   3  19   5 1174.33 60.3072   8
   3  19   5 981.983 40.9839  14
   3  19   5 1083.62 45.6097  12
   3  19   6 115.066 19.2670  17
   3  19   6 114.952 22.2915   8
   3  19   6 124.215 16.8416  12
  -3  20   7 184.352 18.2580   7
  -3  20   7 221.717 21.0329  16
  -3  20   6 2175.14 66.2348  16
  -3  20   6 2186.42 65.6266   7
  -3  20   5 63.8433 17.4246  16
  -3  20   5 79.4761 20.5634   7
   3  20  -4 1805.66 76.8980  10
  -3  20   4 1856.83 65.3069  16
  -3  20   4 1900.86 71.8917   7
   3  20  -3 89.4476 57.0996  10
  -3  20   3 100.426 18.9842  16
  -3  20   3 102.554 26.4134   7
   3  20  -2-126.613 70.6620  10
  -3  20   2 254.944 35.4265   7
   3  20  -1-102.368 77.0586  10
  -3  20   1 698.993 49.8645   7
   3  20   0 54.4815 21.1996  17
   3  20   0 77.2616 27.1681   8
  -3  20   0 63.6298 24.9105   7
   3  20   1 29.2250 19.2520  17
   3  20   1 30.9293 23.3928   8
   3  20   2 4548.37 120.366   8
   3  20   2 4744.86 113.519  17
   3  20   3 360.905 37.6343   8
   3  20   3 380.995 34.1010  17
   3  20   4-5.91999 14.8485  17
   3  20   4 6.51764 17.5328   8
   3  20   5 1503.97 50.1531  17
   3  20   5 1460.20 52.6102   8
  -3  21   5 376.963 24.8462   7
   3  21  -5 834.094 61.0583  11
  -3  21   4 794.245 38.7055   7
   3  21  -3 426.002 41.7486  10
  -3  21   3 552.455 34.8005   7
   3  21  -2 418.927 50.5956  10
  -3  21   2 169.315 23.6749   7
   3  21  -1 3765.23 98.0439  10
  -3  21   1 3559.27 89.4973   7
   3  21   0 1683.63 70.9087  10
  -3  21   0 1876.65 56.6722   7
   3  21   1 2984.45 84.4091  10
  -3  21  -1 2302.43 48.7800   7
   3  21   2 1972.80 65.2962  10
  -3  21  -2 1514.29 28.5693   7
   3  21   3 1461.17 50.8591  10
   4   0 -17 23.9529 13.9800  13
   4   0 -16 1528.39 47.2885   9
   4   0 -16 1463.54 54.2800  18
   4   0 -16 1578.61 60.7858  13
   4   0 -15-56.3682 31.8834  18
   4   0 -15-9.88757 16.8934   9
   4   0 -15-18.9170 32.2774  13
   4   0 -14 55.6970 20.9682   9
   4   0 -14 54.6944 35.0668  13
   4   0 -13-14.8705 20.4530   9
   4   0 -13 13.2339 35.0105  13
   4   0 -12 75.3050 23.4550   9
   4   0 -12 48.1189 34.4479  13
   4   0 -11 1.74315 18.8298   9
   4   0 -10 415.682 76.2390   2
   4   0  -9 1.66059 38.4475   2
   4   0  -8 39168.5 763.330   2
   4   0  -7-3.83176 43.3188   2
   4   0  -6 10.1305 48.1203   2
   4   0  -5-25.2670 47.6222   2
   4   0  -4 128.821 52.5033   2
   4   0  -3-13.7429 34.2572   2
   4   0  -2 1.35970 30.9139   2
   4   0  -1 13.9410 20.7279   2
  -4   0   1 2.34379 9.50188   4
   4   0   0 18815.4 315.874   2
  -4   0   0 20475.6 239.833   3
  -4   0  -1 17.3884 39.8136   1
  -4   0  -1-3.33237 12.2823   3
  -4   0  -2 30159.8 401.987   3
  -4   0  -2 27422.1 546.598   1
  -4   0  -3 42.8381 53.9426   1
  -4   0  -4 709.131 110.128   1
  -4   0  -5 31.5614 77.6570   1
  -4   0  -5 13.7672 32.7470   4
  -4   0  -6 659.600 132.714   1
  -4   0  -6 891.866 98.1084   4
  -4   0  -7-3.74811 32.0130   4
  -4   0  -7 32.0069 88.4391   1
  -4   0  -8 5614.32 262.369   4
  -4   0  -8 6643.49 143.229  13
  -4   0  -9 75.0266 35.1722  13
   4   1 -17 93.1213 18.0697  13
   4   1 -16 75.2453 14.5163   9
   4  -1 -16 82.3261 15.9836   9
   4   1 -16 48.6725 22.6110  18
   4  -1 -16 67.5008 22.8034  13
   4   1 -16 17.3029 31.1031  13
   4   1 -15-40.0103 37.7978  18
   4  -1 -15-32.8524 27.4008  18
   4  -1 -15 5.42977 15.9635   9
   4   1 -15-5.97906 15.7532   9
   4   1 -15 35.6013 33.8982  13
   4  -1 -14 142.591 25.6424   9
   4   1 -14 137.378 25.0461   9
   4  -1 -14 133.624 34.8512  13
   4   1 -14 129.411 39.6140  13
   4  -1 -13 46.9893 22.2013   9
   4   1 -13 4.92613 38.4718  13
   4   1 -13 51.4618 21.7087   9
   4  -1 -13 51.1556 33.3559  13
   4  -1 -12 47.0203 21.6551   9
   4   1 -12 44.9161 34.8884  13
   4   1 -12 35.4338 22.6180   9
   4  -1 -12 50.1740 33.2765  13
   4   1 -11 4260.75 118.716   9
   4  -1 -11 4264.10 116.930   9
   4  -1 -11 4149.16 127.566  13
   4  -1 -10 187.129 62.9535   2
   4  -1  -9 965.202 119.674   2
   4   1  -9 941.084 103.163   2
   4  -1  -8 236556. 2929.84   2
   4   1  -8 251100. 2836.20   2
   4  -1  -7 2758.69 189.768   2
   4   1  -7 2770.16 163.324   2
   4  -1  -6 941.824 113.626   2
   4   1  -6 1063.06 100.722   2
   4   1  -5 10736.4 299.757   2
   4  -1  -5 10290.3 338.526   2
   4  -1  -4 2844.26 160.839   2
   4   1  -4 2929.59 145.379   2
   4  -1  -3 100.664 43.9394   2
   4   1  -3 102.640 37.5708   2
   4  -1  -2 2791.85 132.472   2
   4   1  -2 2792.85 116.614   2
   4  -1  -1 599.737 56.8056   2
  -4   1   1 547.794 28.1920   4
   4   1  -1 607.195 52.1214   2
  -4   1   0 268.501 27.5556   4
   4  -1   0 296.887 35.6039   2
  -4  -1   0 295.003 15.6100   3
  -4   1   0 303.673 20.5362   3
  -4   1  -1 13950.8 316.456   1
  -4  -1  -1 14320.3 196.449   3
  -4   1  -1 13633.2 250.160   4
  -4  -1  -1 14277.6 316.622   1
  -4   1  -2 7738.99 197.771   4
  -4   1  -2 7939.70 171.292   3
  -4  -1  -3 2852.07 184.928   1
  -4   1  -3 3114.30 190.930   1
  -4   1  -4 1552.18 105.378   4
  -4  -1  -4 1347.26 145.190   1
  -4   1  -4 1499.49 155.436   1
  -4  -1  -5 36.3458 74.3220   1
  -4   1  -5 42.2049 31.9913   4
  -4   1  -5-5.61818 63.6067   1
  -4   1  -6 795.556 90.2640   4
  -4  -1  -6 761.209 145.382   1
  -4   1  -6 770.249 144.215   1
  -4   1  -7-19.2143 80.7240   1
  -4  -1  -7-14.7373 75.8728   1
  -4   1  -7 34.8639 36.2529   4
  -4  -1  -7 14.0911 37.5232   4
  -4  -1  -8 1326.96 62.6753  13
  -4   1  -8 1188.08 56.2832  18
  -4  -1  -8 1222.99 63.4288  15
  -4   1  -8 1075.83 113.775   4
  -4  -1  -8 1034.77 117.152   4
  -4   1  -8 1254.58 63.1337  13
  -4   1  -9 957.891 51.7081  18
  -4   1  -9 1063.54 62.2339  13
  -4   1 -10 1870.92 69.8529  18
  -4   1 -10 2295.57 86.1802  13
   4   2 -17 70.0708 14.0057  18
   4   2 -17 58.0016 19.0001  13
   4  -2 -16 683.596 32.8744   9
   4   2 -16 577.034 41.4328  18
   4   2 -16 581.079 27.0011   9
   4   2 -16 534.214 44.8401  13
   4   2 -15 434.417 29.8672   9
   4   2 -15 370.184 44.1943  18
   4  -2 -15 465.350 33.6559   9
   4  -2 -15 450.063 38.9394  13
   4   2 -15 540.464 52.0944  13
   4  -2 -14-19.4327 22.2694   9
   4  -2 -14 30.1764 29.6202  13
   4   2 -14-21.3093 37.3367  13
   4   2 -14 16.7583 17.5255   9
   4  -2 -13 104.380 25.0954   9
   4   2 -13 110.747 24.6472   9
   4  -2 -13 108.766 33.1989  13
   4   2 -13 69.3108 39.6933  13
   4   2 -12 548.937 43.7712   9
   4  -2 -12 526.880 42.7771   9
   4  -2 -12 513.691 51.3821  13
   4   2 -12 494.219 58.1948  13
   4   2 -11 733.388 51.0342   9
   4  -2 -11 737.669 48.6694   9
   4   2 -11 912.532 78.1812  20
   4  -2 -11 640.805 104.483   2
   4   2 -11 711.102 149.640   5
   4  -2 -10 2412.21 198.557   2
   4  -2  -9 149.509 69.0662   2
   4   2  -9 113.894 39.7470   2
   4   2  -8 17.8971 29.1038   2
   4  -2  -8 21.0670 56.4580   2
   4  -2  -7 16558.8 493.496   2
   4   2  -7 17792.4 407.104   2
   4  -2  -6 1717.75 154.322   2
   4   2  -6 1813.10 116.879   2
   4   2  -5 612.678 69.3716   2
   4  -2  -5 573.088 94.2672   2
   4  -2  -4 1261.01 119.199   2
   4   2  -4 1233.94 87.7971   2
   4  -2  -3 171.099 55.4916   2
   4   2  -3 162.006 38.0089   2
   4  -2  -2 2091.66 121.713   2
   4   2  -2 2183.53 98.7097   2
   4  -2  -1 20607.7 380.318   2
   4   2  -1 21086.0 348.024   2
  -4   2   0 338.215 29.8612   4
   4  -2   0 412.209 41.8540   2
  -4  -2   0 401.954 16.7468   3
  -4   2   0 420.259 26.3001   3
  -4   2  -1 4067.11 120.537   4
  -4  -2  -1 4349.14 166.222   1
   4  -2   1 4292.53 113.900   2
  -4   2  -1 3869.05 159.558   1
  -4   2  -1 3739.13 101.617   3
  -4   2  -2 25.6778 56.6862   1
  -4   2  -2-5.36756 21.6904   4
  -4   2  -2 6.33061 17.7814   3
  -4   2  -3 11473.2 370.452   1
  -4   2  -3 12054.8 274.209   4
  -4   2  -3 12379.3 264.774   3
  -4   2  -4 451.271 93.5852   1
  -4  -2  -4 398.675 96.7117   1
  -4   2  -4 469.222 60.2748   4
  -4  -2  -5 34.7249 63.9457   1
  -4   2  -5-0.60175 25.6351   4
  -4   2  -5 7.11035 67.7951   1
  -4   2  -6 4060.03 192.901   4
  -4  -2  -6 3299.71 269.188   1
  -4   2  -6 3613.79 281.630   1
  -4   2  -7 2522.66 257.250   1
  -4   2  -7 2898.82 173.669   4
  -4  -2  -7 2747.79 265.672   1
  -4  -2  -8 149.609 26.4089  15
  -4   2  -8 143.038 29.4599  18
  -4   2  -8 94.1887 42.4427   4
  -4  -2  -8 117.840 48.6953   4
  -4   2  -8 177.843 34.9116  13
  -4   2  -9 1480.69 64.8210  18
  -4  -2  -9 1398.75 73.2560  15
  -4   2  -9 1608.89 74.1492  13
  -4   2 -10 7400.61 150.215  18
  -4  -2 -10 7267.76 174.910  15
  -4   2 -11 2222.34 73.5632  18
  -4   2 -12 3249.16 78.4759  18
   4   3 -17 47.1227 14.5404  18
   4   3 -17 13.6874 18.5702  13
   4   3 -16 422.938 39.1788  18
   4   3 -16 361.438 40.6865  13
   4   3 -15 751.809 35.7940   9
   4  -3 -15 829.543 42.8708   9
   4   3 -15 830.952 63.2978  13
   4  -3 -14 333.043 33.2543   9
   4   3 -14 331.797 30.6319   9
   4   3 -14 312.390 50.3558  13
   4  -3 -13 23.3634 20.5898   9
   4   3 -13 10.9073 18.2381   9
   4   3 -13 0.90174 42.2526  13
   4   3 -12 674.491 47.7905   9
   4  -3 -12 655.371 46.0160   9
   4   3 -11 353.099 37.3103   9
   4  -3 -11 308.949 82.5102   2
   4   3 -11 423.767 61.1588  20
   4  -3 -11 335.385 35.6766   9
   4   3 -11 327.205 125.816   5
   4  -3 -10 331.394 91.0255   2
   4   3  -9 2163.46 125.779   2
   4  -3  -9 1718.47 178.190   2
   4   3  -8 408.695 58.0730   2
   4  -3  -8 278.794 81.7782   2
   4  -3  -7 32.6772 65.0212   2
   4   3  -7 14.2156 28.7706   2
   4  -3  -6 733.714 112.959   2
   4   3  -6 723.074 71.2967   2
   4  -3  -5 5966.55 280.721   2
   4   3  -5 6466.54 199.776   2
   4   3  -4 548.268 59.4488   2
   4  -3  -4 405.056 81.8887   2
   4  -3  -3 1410.41 124.385   2
   4   3  -3 1706.58 91.2157   2
   4  -3  -2 680.858 80.7611   2
   4   3  -2 762.897 60.0702   2
   4  -3  -1 13.8479 29.1215   2
  -4   3   0 3043.55 88.9559   4
   4  -3   0 2971.56 116.986   2
  -4   3   0 3179.39 128.078   1
  -4   3   0 3132.26 79.0998   3
  -4   3  -1 17376.1 293.032   4
   4  -3   1 19840.0 288.812   2
  -4   3  -1 17602.3 377.788   1
  -4   3  -1 17633.8 278.954   3
  -4  -3  -1 19720.3 386.534   1
  -4   3  -2 10111.6 312.162   1
  -4   3  -2 10499.2 228.255   4
  -4   3  -2 9497.03 213.315   3
  -4  -3  -2 9180.44 288.940   1
  -4   3  -3 8288.23 319.797   1
  -4   3  -3 8703.32 224.642   4
  -4   3  -3 8536.82 227.042   3
  -4   3  -4 6750.55 318.949   1
  -4  -3  -4 6095.20 298.249   1
  -4   3  -4 6909.27 217.847   4
  -4   3  -5 14.0526 71.9947   1
  -4  -3  -5 43.3220 64.3951   1
  -4   3  -5 54.6582 32.1291   4
  -4   3  -6 921.389 91.6827   4
  -4  -3  -6 910.323 149.958   1
  -4   3  -6 732.953 137.064   1
  -4  -3  -7 19.9734 88.9848   1
  -4   3  -7 13.3953 22.8893  18
  -4  -3  -7 35.9046 19.5830  15
  -4   3  -7 20.4073 27.9312   4
  -4   3  -7 38.2940 25.6024  13
  -4   3  -8 697.674 48.5935  18
  -4  -3  -8 824.779 54.7565  15
  -4   3  -8 726.498 92.2558   4
  -4   3  -8 869.245 55.1160  13
  -4   3  -9 1292.68 63.2367  18
  -4  -3  -9 1303.12 70.9020  15
  -4   3  -9 1402.74 68.5316  13
  -4  -3 -10 606.692 50.8899  15
  -4   3 -10 576.206 47.4517  18
  -4   3 -11 1516.96 64.0477  18
  -4  -3 -11 1452.67 72.8288  15
  -4   3 -12 2283.91 68.1616  18
  -4   3 -13 624.366 30.0648  18
   4   4 -17 1360.67 41.2522  18
   4   4 -17 1518.24 47.4907  13
   4  -4 -16 257.178 22.8405   9
   4   4 -16 169.147 30.3891  18
   4  -4 -15 6.37397 16.5182   9
   4   4 -15 51.3319 38.1161  13
   4  -4 -14 80.9362 22.8605   9
   4   4 -14 73.2152 18.0533   9
   4   4 -14 59.9116 42.2117  13
   4  -4 -13 58.8795 23.8266   9
   4   4 -13 38.1219 19.0722   9
   4   4 -13 41.9506 40.9903  13
   4   4 -12 1167.29 60.1078   9
   4  -4 -12 1218.28 60.2212   9
   4   4 -11 1170.65 91.2346  20
   4   4 -11 1020.12 57.8972   9
   4  -4 -11 1033.29 55.1181   9
   4   4 -11 1111.09 192.093   5
   4  -4 -11 880.760 134.825   2
   4   4 -10 1607.06 103.111  20
   4  -4 -10 1484.90 63.5010   9
   4  -4  -9 54.7318 62.0157   2
   4  -4  -8 9.06874 48.6286   2
   4   4  -8 13.2309 23.1398   2
   4   4  -7 969.357 77.1980   2
   4  -4  -7 751.123 126.204   2
   4  -4  -6 2813.85 218.518   2
   4   4  -6 3145.95 135.908   2
   4  -4  -5 1205.72 142.030   2
   4   4  -5 1398.24 88.0262   2
   4  -4  -4 133.466 67.2882   2
   4   4  -4 194.548 37.3826   2
   4   4  -3 524.183 53.9295   2
   4  -4  -3 447.092 83.9535   2
   4  -4  -2 381.887 71.9389   2
   4  -4  -1 2083.00 124.000   2
   4  -4   0 26064.0 435.427   2
  -4   4   0 26103.7 438.846   1
  -4   4  -1 3809.85 120.806   4
   4  -4   1 4920.17 121.296   2
  -4  -4  -1 4711.05 177.011   1
  -4   4  -1 4179.89 121.267   3
  -4   4  -1 4336.32 178.178   1
  -4   4  -2 10996.1 241.146   4
  -4   4  -2 11730.9 252.447   3
  -4  -4  -2 11524.2 326.800   1
  -4   4  -3 70.5757 62.4134   1
  -4   4  -3 66.9436 28.3596   4
  -4  -4  -3 25.8027 57.9368   1
  -4   4  -3 49.5864 26.7414   3
  -4  -4  -4 4249.84 253.941   1
  -4   4  -4 4610.44 175.905   4
  -4   4  -4 4605.24 265.140   1
  -4   4  -5 55.5131 31.8564   4
  -4  -4  -5 63.6285 79.1895   1
  -4   4  -5-3.44953 66.2725   1
  -4   4  -6-3.12947 78.7393   1
  -4   4  -6-3.80425 28.3175   4
  -4  -4  -6 25.9269 83.6908   1
  -4   4  -7 132.196 28.1251  18
  -4  -4  -7 142.687 25.6699  15
  -4   4  -7 95.2051 39.1466   4
  -4  -4  -7 49.3566 80.3996   1
  -4   4  -7 138.997 29.4211  13
  -4   4  -8 603.505 48.8313  18
  -4   4  -8 655.755 85.4081   4
  -4  -4  -8 745.678 53.0282  15
  -4   4  -8 768.548 50.9292  13
  -4   4  -9 3907.24 111.312  18
  -4  -4  -9 4154.57 129.577  15
  -4   4  -9 4193.19 113.138  13
  -4   4 -10 2757.54 90.8537  18
  -4  -4 -10 2593.91 103.405  15
  -4   4 -10 2931.47 92.7867  13
  -4  -4 -11 89.1183 27.6369  15
  -4   4 -11 91.9716 31.9647  18
  -4   4 -12 462.009 37.6327  18
  -4  -4 -12 337.460 33.9689  15
  -4   4 -13 273.849 25.4671  18
   4   5 -17 90.0364 15.5681  18
   4   5 -17 40.7004 17.9420  13
   4   5 -16 784.818 47.4214  18
   4   5 -16 650.970 47.8648  13
   4   5 -15-33.8620 42.0319  18
   4  -5 -15 33.7530 18.1425   9
   4  -5 -15 10.1711 11.4400  15
   4   5 -15 25.2448 37.4383  13
   4  -5 -14 635.654 40.5604   9
   4   5 -14 563.431 63.0535  13
   4   5 -13 594.676 65.7685  13
   4  -5 -13 647.201 43.9064   9
   4  -5 -12 713.439 46.9693   9
   4   5 -12 683.931 45.9807   9
   4   5 -11 1017.59 88.0480  20
   4  -5 -11 1002.28 53.7987   9
   4   5 -11 1017.06 57.5367   9
   4  -5 -11 862.611 138.542   2
   4   5 -11 1046.99 190.063   5
   4  -5 -10 328.831 95.1530   2
   4   5 -10 449.939 64.4345  20
   4  -5 -10 395.538 34.6341   9
   4   5 -10 470.544 142.728   5
   4   5 -10 450.514 40.0336   9
   4  -5  -9 288.244 94.0165   2
   4  -5  -8 2884.53 246.003   2
   4   5  -8 3958.39 151.492   2
   4  -5  -7 850.417 136.468   2
   4   5  -7 1180.75 81.9793   2
   4  -5  -6 1715.55 181.346   2
   4   5  -6 2149.32 108.280   2
   4  -5  -5 702.641 123.767   2
   4   5  -5 723.593 64.3132   2
   4  -5  -4 178.922 82.8571   2
   4  -5  -3 6815.30 286.789   2
   4  -5  -2 1192.69 115.784   2
   4  -5  -1 14542.5 368.923   2
  -4   5   1 17309.8 300.477   1
   4  -5   0 1734.43 100.899   2
  -4   5   0 1705.05 98.5557   1
  -4   5   0 1845.55 71.3429   3
   4  -5   1 408.283 36.6083   2
  -4  -5  -1 377.853 61.9530   1
  -4   5  -1 310.438 59.7454   1
  -4   5  -1 330.011 38.3572   3
  -4   5  -2 5993.42 248.020   1
  -4   5  -2 6274.40 174.846   4
  -4   5  -2 5511.52 176.233   3
  -4  -5  -2 5826.92 232.473   1
  -4   5  -3 671.080 100.800   1
  -4   5  -3 561.219 58.0013   4
  -4   5  -3 566.941 64.1527   3
  -4   5  -4 1200.50 88.9648   4
  -4  -5  -4 1096.54 135.541   1
  -4   5  -4 1048.74 94.9505   3
  -4   5  -4 1067.57 137.650   1
  -4  -5  -5 4577.68 288.671   1
  -4   5  -5 4910.06 195.094   4
  -4   5  -5 4586.77 292.487   1
  -4   5  -6 517.702 69.6383   4
  -4  -5  -6 427.928 120.503   1
  -4   5  -7 2375.88 82.9699  18
  -4  -5  -7 2130.08 232.702   1
  -4   5  -7 2416.39 153.533   4
  -4  -5  -7 2709.10 93.5015  15
  -4   5  -7 2528.81 80.7734  13
  -4   5  -8 5582.53 133.354  18
  -4  -5  -8 5884.57 152.195  15
  -4   5  -8 5520.00 128.713  13
  -4   5  -9 3731.90 110.264  18
  -4  -5  -9 3891.52 126.050  15
  -4   5  -9 3963.84 108.713  13
  -4   5 -10 4121.70 113.302  18
  -4   5 -10 4233.05 110.247  13
  -4   5 -11 20.0746 30.7000  18
  -4  -5 -11 13.7197 21.6483  15
  -4  -5 -12 1240.52 61.6193  15
  -4   5 -12 1341.80 55.3227  18
  -4   5 -13 54.7389 19.9936  18
   4   6 -17 11.8229 15.5993  13
   4   6 -16 615.645 41.2539  18
   4   6 -16 483.800 42.4703  13
   4  -6 -15 579.581 35.2412  15
   4  -6 -15 656.368 35.9333   9
   4   6 -15 574.594 54.9281  13
   4   6 -14 1947.97 100.250  13
   4  -6 -14 2197.97 69.8245   9
   4  -6 -13 1503.16 61.4972   9
   4   6 -13 1509.45 93.4719  13
   4  -6 -12 70.6474 21.1606   9
   4   6 -12 124.248 48.5822  20
   4  -6 -11 54.5095 21.3082   9
   4   6 -11 21.9910 39.6173  20
   4  -6 -11 3.99409 54.8727   2
   4  -6 -10 65.1119 20.5143   9
   4  -6 -10 62.3113 51.8295   2
   4   6 -10 59.6386 47.8449  20
   4   6 -10 28.1752 126.215   5
   4  -6  -9 519.972 119.649   2
   4  -6  -8 356.168 110.143   2
   4  -6  -7 487.668 121.652   2
   4  -6  -6-13.1538 77.7903   2
   4  -6  -5 1562.41 174.095   2
   4  -6  -4 1016.19 136.825   2
   4  -6  -3 839.418 119.625   2
   4  -6  -2 10806.9 363.049   2
   4  -6  -1 144.971 52.9427   2
  -4   6   1 122.856 33.4047   1
  -4   6   1 179.213 26.2332   3
  -4   6   0 16817.0 345.742   1
   4  -6   0 16587.2 355.650   2
  -4   6   0 16157.2 273.571   3
  -4   6  -1 4480.67 189.719   1
  -4  -6  -1 4422.41 181.206   1
  -4   6  -1 3982.65 135.912   3
  -4   6  -2 875.625 99.4408   1
  -4   6  -2 826.163 71.1183   3
  -4  -6  -2 883.544 97.3167   1
  -4  -6  -3 1593.70 143.333   1
  -4   6  -3 1842.93 156.317   1
  -4   6  -3 1528.64 109.818   3
  -4   6  -4 26.0198 59.0536   1
  -4  -6  -4 1.00971 57.3008   1
  -4   6  -4 4.48280 27.5625   3
  -4   6  -5 43.5535 25.6569   4
  -4  -6  -5 48.8995 76.1373   1
  -4   6  -6 1483.93 64.0075  18
  -4   6  -6 1397.32 111.198   4
  -4  -6  -6 1618.60 68.4774  15
  -4  -6  -6 1265.23 174.969   1
  -4   6  -7 3054.57 96.3143  18
  -4   6  -7 2892.07 167.184   4
  -4  -6  -7 3126.10 103.198  15
  -4   6  -7 3087.83 86.5008  13
  -4  -6  -8 3072.84 108.021  15
  -4   6  -8 2976.94 98.8744  18
  -4   6  -8 3135.29 92.7660  13
  -4   6  -9 2804.00 96.7626  18
  -4  -6  -9 2844.69 108.178  15
  -4   6  -9 2963.98 89.6131  13
  -4   6 -10 7421.31 159.544  18
  -4  -6 -10 7086.86 178.755  15
  -4   6 -11 149.476 35.7952  18
  -4  -6 -11 96.4526 27.5939  15
  -4   6 -12 183.243 30.8282  18
  -4  -6 -12 166.180 27.7490  15
  -4   6 -13 464.183 30.4010  18
   4   7 -16 88.9097 24.6831  18
   4  -7 -16 64.1841 10.2407  15
   4   7 -15 1263.95 67.0897  18
   4  -7 -15 1302.89 51.4047  15
   4   7 -15 1253.10 69.8429  13
   4  -7 -14 15.2101 17.6160   9
   4   7 -14-55.3561 48.2992  18
   4   7 -14 21.9671 39.5477  13
   4  -7 -13 1051.41 50.5486   9
   4   7 -13 917.032 75.7542  13
   4   7 -12 1949.75 120.220  20
   4  -7 -12 1718.09 65.9184   9
   4  -7 -11 295.475 31.3615   9
   4   7 -11 315.640 62.0461  20
   4  -7 -10 1411.37 59.1962   9
   4  -7 -10 1179.36 173.099   2
   4   7 -10 1677.77 241.780   5
   4   7 -10 1624.53 115.720  20
   4   7  -9-8.25587 44.4241  20
   4  -7  -9 5.73500 73.3481   2
   4  -7  -9 6.91300 15.2175   9
   4   7  -9-54.3184 125.821   5
   4  -7  -8 1540.12 194.836   2
   4  -7  -7 55.6720 76.5378   2
   4  -7  -6 3587.67 276.666   2
   4  -7  -5 2627.95 229.389   2
   4  -7  -4 390.145 107.222   2
   4  -7  -3 8772.68 371.529   2
   4  -7  -2 100.383 54.9919   2
   4  -7  -1 1707.45 132.931   2
  -4   7   1 2030.65 79.2269   3
   4  -7   0 1477.89 104.636   2
  -4  -7   0 1607.99 103.247   1
  -4   7   0 1390.88 74.1845   3
  -4  -7  -1 21.8544 39.2573   1
  -4   7  -1-5.97162 24.9743   3
  -4   7  -2 2729.21 135.629   3
  -4  -7  -2 2844.00 172.364   1
  -4  -7  -3 3645.47 217.407   1
  -4   7  -3 3650.39 175.735   3
  -4  -7  -4 149.582 74.4117   1
  -4   7  -4 124.016 45.6327   3
  -4  -7  -5 1117.78 157.189   1
  -4   7  -6 64.0778 27.6490  18
  -4  -7  -6 95.1565 22.4708  15
  -4  -7  -6 79.0767 91.5608   1
  -4   7  -7 4166.53 114.502  18
  -4  -7  -7 4185.48 122.877  15
  -4   7  -8 361.216 45.2314  18
  -4  -7  -8 378.554 41.5193  15
  -4   7  -8 387.912 37.0578  13
  -4   7  -9 4605.98 124.618  18
  -4  -7  -9 4629.12 140.956  15
  -4   7  -9 4900.42 114.329  13
   4   7   9 4988.71 114.806  12
  -4  -7 -10 210.697 36.4577  15
  -4   7 -10 216.764 40.3957  18
  -4  -7 -11 2890.04 102.829  15
  -4   7 -11 2999.64 90.4759  18
  -4   7 -12 426.459 36.2844  18
  -4  -7 -12 355.331 35.0195  15
  -4   7 -13 156.715 21.8648  18
   4   8 -16 364.959 29.6282  18
   4  -8 -16 316.186 17.9599  15
   4   8 -15 405.542 42.6752  18
   4  -8 -15 391.151 28.7276  15
   4   8 -15 437.118 44.0541  13
   4   8 -14 181.697 42.2908  18
   4   8 -14 276.311 47.3752  13
   4   8 -13 1550.17 89.9659  13
   4  -8 -13 1801.55 62.4622   9
   4   8 -12 213.249 54.4582  20
   4  -8 -12 185.379 25.7273   9
   4  -8 -11 10632.9 181.318   9
   4   8 -11 11055.8 294.443  20
   4   8 -11 10398.9 250.057  11
   4  -8 -10 413.844 33.0730   9
   4  -8 -10 207.599 89.2217   2
   4   8 -10 474.173 76.9554  20
   4   8 -10 281.940 46.4262  11
   4   8  -9 4221.98 186.875  20
   4  -8  -9 3599.88 303.859   2
   4  -8  -9 3854.00 93.4622   9
   4  -8  -8 838.975 152.871   2
   4   8  -8 895.720 175.184   5
   4  -8  -7 552.833 133.083   2
   4  -8  -6 147.328 86.8146   2
   4  -8  -5 3881.35 284.739   2
   4  -8  -4 282.294 99.1831   2
   4  -8  -3 1866.54 179.631   2
   4  -8  -2 76.7120 60.9527   2
  -4   8   2 103.675 23.9334   3
   4  -8  -1 300.724 68.0701   2
  -4   8   1 375.591 39.3042   3
  -4  -8   0 172.455 44.7329   1
  -4   8   0 133.901 31.2574   3
  -4   8  -1 837.893 72.7779   3
  -4  -8  -1 887.884 91.3771   1
  -4  -8  -2-20.5877 52.8723   1
  -4   8  -2 30.8423 30.4930   3
  -4  -8  -3 15.9889 55.6030   1
  -4   8  -3-8.28715 33.0929   3
  -4  -8  -4 1090.61 137.377   1
  -4   8  -4 1021.96 108.493   3
  -4   8  -5 6227.17 131.901  18
  -4  -8  -5 5718.96 135.456  15
  -4  -8  -6 774.134 51.4593  15
  -4   8  -6 771.508 50.9092  18
  -4   8  -7 4467.25 118.054  18
  -4  -8  -7 4312.62 127.261  15
  -4   8  -8 988.917 61.9147  18
  -4  -8  -8 922.743 61.8898  15
  -4   8  -9 4.74394 35.6003  18
  -4  -8  -9 11.3632 24.8111  15
   4   8   9 31.4783 17.6663  12
  -4   8 -10 2240.04 83.7638  18
  -4  -8 -10 2102.58 92.4774  15
  -4   8 -11 372.195 41.2672  18
  -4  -8 -11 334.403 39.1262  15
  -4   8 -12 208.412 30.6216  18
  -4  -8 -12 174.041 27.2061  15
  -4   8 -13 156.854 19.6208  18
   4   9 -16 253.762 21.3717  18
   4   9 -16 107.349 19.7801  13
   4   9 -15 157.763 29.6975  18
   4  -9 -15 162.043 19.5786  15
   4   9 -15 208.894 32.8663  13
   4   9 -14 1078.84 65.5208  18
   4  -9 -14 1299.15 57.8982  15
   4   9 -14 1134.74 68.5269  13
   4  -9 -13 14.3608 16.3707   9
   4   9 -13-94.0161 44.9507  18
   4   9 -13-54.7799 44.0095  13
   4  -9 -12 188.720 24.5893   9
   4   9 -12 189.216 50.9938  20
   4   9 -12 145.304 45.4925  13
   4   9 -11 30.4070 44.1385  20
   4  -9 -11 87.0095 20.3803   9
   4  -9 -10 38.4330 16.4080   9
   4   9 -10 43.1029 50.7393  20
   4   9 -10-60.7610 53.3861  11
   4  -9  -9 6134.33 118.443   9
   4  -9  -9 6258.17 410.706   2
   4   9  -9 6763.16 241.805  20
   4   9  -8 3985.70 188.534  20
   4  -9  -8 3379.13 304.154   2
   4   9  -8 3578.22 119.834  10
   4   9  -7 20.5318 103.325   5
   4  -9  -7-10.4179 76.2858   2
   4  -9  -6 160.498 91.1005   2
   4  -9  -5 108.678 86.3774   2
   4  -9  -4 2303.59 218.012   2
   4  -9  -3 2464.35 211.693   2
   4  -9  -2 1932.67 175.988   2
  -4   9   2 2232.68 91.1451   3
   4  -9  -1 3.89413 42.1461   2
  -4   9   1 15.7323 20.9872   3
  -4   9   0 347.070 47.1594   3
  -4   9  -1 8.31479 23.7426   3
  -4   9  -2 1703.19 123.274   3
  -4   9  -3 43.2106 35.2137   3
  -4   9  -4 7497.96 306.429   3
   4   9   5 505.876 38.1137  17
  -4  -9  -5 488.660 40.5055  15
  -4   9  -5 403.588 40.1777  18
   4   9   6 8133.10 163.302  17
  -4   9  -6 8025.60 162.340  18
  -4   9  -7 544.212 47.7999  18
  -4  -9  -7 610.907 50.0410  15
  -4   9  -8 3780.47 112.015  18
  -4  -9  -8 3595.79 120.781  15
  -4   9  -9 889.061 60.2847  18
  -4  -9  -9 827.022 59.9216  15
   4   9   9 838.098 47.5151  12
  -4   9 -10 676.143 52.0561  18
  -4  -9 -10 589.827 51.1071  15
   4   9  10 606.933 37.8854  12
  -4   9 -11 2397.02 76.4390  18
  -4  -9 -11 2309.60 87.8022  15
  -4   9 -12 111.698 26.0865  18
  -4  -9 -12 57.2351 19.2398  15
   4  10 -15 62.7695 21.5811  18
   4 -10 -15 30.1626 12.6643  15
   4  10 -14 41.2747 29.2539  18
   4 -10 -14 34.0323 17.2524  15
   4  10 -14 48.9251 30.2571  13
   4  10 -13 286.907 42.7689  18
   4  10 -13 281.089 45.7172  13
   4  10 -12 82.4860 35.2409  18
   4 -10 -12 216.604 23.8388   9
   4  10 -12 128.343 41.4069  13
   4  10 -12 186.264 49.0737  20
   4 -10 -11 1222.89 49.6193   9
   4  10 -11 1082.86 94.5746  20
   4 -10 -10 203.116 23.0075   9
   4  10 -10 140.566 58.9426  20
   4  10 -10 119.515 50.3966  11
   4 -10  -9 2437.42 68.1900   9
   4  10  -9 2609.17 154.990  20
   4  10  -9 2204.39 108.696  11
   4  10  -8 689.386 60.6110  10
   4 -10  -8 492.575 135.731   2
   4  10  -8 557.380 85.9033  20
   4  10  -8 626.367 142.818   5
   4  10  -7 2665.64 269.543   5
   4 -10  -7 2146.86 244.412   2
   4  10  -7 2214.57 147.431  20
   4  10  -7 2587.40 107.163  10
   4  10  -6 1026.43 177.880   5
   4 -10  -6 939.223 165.117   2
   4  10  -5 449.307 128.033   5
   4 -10  -5 346.292 121.662   2
   4  10  -4 1072.46 155.566   5
   4 -10  -4 971.443 153.413   2
   4 -10  -3 1223.42 158.838   2
   4  10  -3 1464.19 162.092   5
  -4  10   3 1632.86 81.1468   3
   4 -10  -2 24.5564 59.1086   2
  -4  10   2 1.53442 18.2055   3
  -4  10   1 3184.07 133.852   3
  -4  10   0 543.341 62.6089   3
  -4  10  -1 3915.95 182.018   3
  -4  10  -2 1385.66 118.898   3
  -4  10  -3 2965.78 187.931   3
   4  10   3 3858.34 101.444  12
   4  10   4 2345.61 83.1832  17
  -4  10  -4 2385.05 76.4949  18
  -4  10  -5 4667.27 114.006  18
   4  10   5 4743.37 123.191  17
  -4  10  -6 2484.75 87.7021  18
   4  10   6 2546.82 89.4945  17
  -4 -10  -6 2561.81 95.4737  15
  -4  10  -7 7643.98 160.860  18
   4  10   7 7711.27 162.850  17
  -4 -10  -7 7167.06 173.126  15
  -4  10  -8 6.20595 32.5440  18
  -4 -10  -8 24.4547 24.7713  15
   4  10   8 2.96918 18.1142  12
  -4  10  -9 554.974 50.6505  18
  -4 -10  -9 510.394 49.1457  15
   4  10   9 532.132 39.2377  12
  -4  10 -10 70.6359 35.0921  18
  -4 -10 -10 28.0275 25.3865  15
   4  10  10 22.5641 16.3390  12
  -4  10 -11 617.053 42.8928  18
  -4 -10 -11 562.891 43.8571  15
  -4  10 -12 186.237 25.5525  18
  -4 -10 -12 155.513 22.1621  15
   4 -11 -15 7.93133 9.07143  15
   4  11 -15-46.8136 20.4200  13
   4  11 -14 183.276 27.9063  18
   4  11 -14 199.022 31.0964  13
   4 -11 -14 162.550 21.9786  15
   4  11 -13-6.31177 26.8541  18
   4  11 -13-4.14504 29.2390  13
   4  11 -12 32.7116 36.5054  20
   4  11 -12-35.7527 34.6503  18
   4  11 -12-34.9992 35.9465  13
   4  11 -11 1389.81 101.514  20
   4  11 -11 1244.20 73.7776  18
   4  11 -10 114.174 52.3828  20
   4 -11 -10 179.240 21.4212   9
   4  11  -9 130.040 56.9003  20
   4  11  -9 1192.37 91.9846  11
   4  11  -8 460.693 79.8101  20
   4  11  -8 794.385 65.5029  10
   4 -11  -7 35.3049 85.8515   2
   4  11  -7 40.7907 55.3930  20
   4  11  -7 288.413 63.6195  10
   4  11  -7 130.782 110.097   5
   4  11  -6 2741.03 111.208  10
   4  11  -6 2676.56 159.440  20
   4 -11  -6 2518.40 261.277   2
   4  11  -6 2973.25 273.638   5
   4  11  -5 4854.30 136.741  10
   4 -11  -5 4352.38 326.397   2
   4  11  -5 4221.20 154.369   8
   4  11  -5 5061.36 325.659   5
   4  11  -5 2402.11 66.1262   7
  -4  11   5 6540.08 167.717   3
   4 -11  -4 243.634 101.891   2
   4  11  -4 278.686 100.090   5
  -4  11   4 368.202 41.6388   3
   4 -11  -3 3.05849 65.9675   2
  -4  11   3 8.00681 19.2421   3
  -4  11   2 4236.76 155.060   3
  -4  11   1 1736.11 110.245   3
  -4  11   0 2188.34 134.419   3
  -4  11  -1 807.489 89.6717   3
   4  11   2 2170.43 82.2365  17
   4  11   2 2100.21 82.8220  16
  -4  11  -2 2082.32 154.949   3
   4  11   2 2205.37 77.9913  12
  -4  11  -3 522.304 37.3332  18
   4  11   3 464.608 40.1097  17
   4  11   3 470.925 40.9227  16
  -4 -11  -3 492.708 38.7216  15
  -4  11  -3 428.290 78.5728   3
   4  11   3 545.379 40.5616  12
  -4  11  -4 3712.45 97.2759  18
   4  11   4 3690.56 111.780  17
   4  11   4 3718.91 112.797  16
  -4 -11  -4 3503.77 105.555  15
   4  11   4 3905.40 108.464  12
  -4  11  -5 1842.58 72.7618  18
   4  11   5 1973.15 80.5904  17
  -4 -11  -5 1835.35 78.5648  15
   4  11   5 1989.91 78.2761  12
  -4  11  -6 1442.02 67.5196  18
   4  11   6 1555.56 71.7353  17
  -4 -11  -6 1463.94 73.8430  15
   4  11   6 1615.35 70.3816  12
  -4  11  -7 8.50811 30.5940  18
   4  11   7-1.12217 17.3039  17
  -4 -11  -7 8.98516 21.6186  15
   4  11   7 17.3914 18.7116  12
  -4 -11  -8 70.8469 26.8010  15
  -4  11  -8 77.9949 36.3427  18
   4  11   8 65.0522 19.5334  17
   4  11   8 73.8656 22.0157  12
  -4  11  -9 28.8471 32.8302  18
   4  11   9 10.4967 16.8645  12
  -4 -11  -9 4.65098 24.6565  15
  -4 -11 -10 37.8073 24.1241  15
  -4  11 -10 69.7357 31.7266  18
   4  11  10 43.5078 16.6168  12
  -4  11 -11 198.181 28.7432  18
  -4 -11 -11 150.154 25.8505  15
   4  11  11 124.066 15.7947  12
  -4  11 -12 124.124 19.3846  18
   4  12 -14 519.216 29.6229  18
   4 -12 -14 471.019 29.0420  15
   4  12 -13 138.961 26.9946  18
   4 -12 -13 122.619 22.5701  15
   4  12 -13 115.991 29.0601  13
   4  12 -12 148.520 37.8805  20
   4  12 -12 111.199 30.3059  18
   4  12 -12 78.4164 31.4090  13
   4  12 -11 32.7189 38.0216  20
   4  12 -11-4.71919 31.4420  18
   4  12 -11 8.21109 32.4605  13
   4  12 -10-2.38387 47.6611  20
   4  12 -10-50.4977 32.0643  18
   4  12  -9 2.08577 47.5597  20
   4  12  -9 1749.08 108.937  11
   4  12  -8-7.81676 54.6294  20
   4  12  -8 587.191 60.4475  10
   4  12  -7 510.382 87.8674  20
   4  12  -7 901.428 86.0079  10
   4  12  -6 809.486 80.0736  10
   4  12  -6 697.666 140.892   5
   4  12  -6 556.895 87.3391  20
  -4  12   6 816.907 60.7475   3
   4 -12  -5 129.077 84.0130   2
   4  12  -5 224.025 37.8148  17
   4  12  -5 42.2098 45.8505  10
   4  12  -5 225.848 87.1953   5
   4  12  -5 191.897 46.1861   8
   4  12  -5 193.199 37.6117  14
  -4  12   5 281.472 37.8184   3
   4  12  -4-20.0176 44.0740  10
   4  12  -4 111.694 28.4051  17
   4  12  -4 161.475 42.4456   8
   4  12  -4 90.5680 30.5674  14
  -4  12   4 166.399 32.7483   3
   4 -12  -4 90.8155 78.3304   2
   4  12  -3 14.1062 21.1959  17
  -4  12   3 15.9220 21.3821   3
   4  12  -3-4.99432 26.1810   8
   4  12  -3-6.05419 22.1228  14
   4  12  -3 83.1959 25.3906   7
   4  12  -3-10.7515 20.4697  12
   4  12  -2 281.410 35.6554  16
   4  12  -2 310.591 45.8454   8
   4  12  -2 323.848 37.6253  17
   4  12  -2 289.227 37.4211  14
  -4  12   2 280.377 47.8203   3
   4  12  -2 273.505 32.9332  12
   4  12  -1 2475.74 94.2324  17
   4  12  -1 2418.85 95.6739  16
  -4  12   1 2270.12 135.923   3
  -4  12   1 2222.61 67.2708   7
   4  12  -1 2444.90 88.8942  12
   4  12   0 103.674 26.3471  16
   4  12   0 102.735 24.9328  17
   4  12   0 110.193 23.6013  12
  -4  12   0 98.1048 42.2521   3
  -4  12   0 91.9511 19.2466   7
   4  12   1 25332.6 372.395  17
   4  12   1 25283.8 377.164  16
  -4  12  -1 24113.2 342.886   7
   4  12   1 24649.4 353.151  12
   4  12   2 22635.5 345.199  17
   4  12   2 21819.8 346.413  16
   4  12   2 22715.2 330.230  12
  -4  12  -3 5247.45 112.533  18
  -4 -12  -3 5013.27 126.400  15
   4  12   3 5131.79 137.625  17
   4  12   3 5086.33 140.255  16
   4  12   3 5141.16 130.557  12
  -4  12  -4 5459.15 120.035  18
   4  12   4 5596.00 145.764  17
   4  12   4 5581.54 145.344  16
  -4 -12  -4 5324.05 136.479  15
   4  12   4 5573.70 137.469  12
  -4  12  -5 1074.59 56.2782  18
   4  12   5 1075.12 62.1755  17
  -4 -12  -5 1031.75 59.6250  15
   4  12   5 1122.34 59.9623  12
  -4  12  -6 412.320 41.1416  18
   4  12   6 417.035 40.7984  17
  -4 -12  -6 433.449 42.1934  15
   4  12   6 397.132 38.4098  12
  -4 -12  -7 746.283 54.6914  15
   4  12   7 800.713 52.7786  17
  -4  12  -7 868.210 54.3597  18
   4  12   7 877.605 53.3859  12
  -4  12  -8 399.309 41.8908  18
   4  12   8 341.554 33.2642  17
  -4 -12  -8 363.094 41.2549  15
   4  12   8 390.663 36.6157  12
  -4  12  -9 65.4138 28.9303  18
  -4 -12  -9 51.0403 26.4814  15
   4  12   9 34.7198 18.1513  12
  -4  12 -10 108.910 29.1163  18
  -4 -12 -10 65.0021 24.1630  15
   4  12  10 78.7423 18.1828  12
  -4  12 -11 68.9060 22.1322  18
  -4 -12 -11 33.6860 16.6484  15
   4 -13 -14 128.189 14.9914  15
   4 -13 -13 6.61894 13.8379  15
   4  13 -13 43.5970 18.9196  13
  -4  13  13 17.9698 7.16414   7
   4  13 -12 500.377 36.0150  18
   4  13 -12 371.371 37.2187  13
   4  13 -11 1494.58 88.0566  20
   4  13 -11 1331.59 59.4214  18
   4  13 -11 1342.93 68.0960  13
   4  13 -10 40.1053 42.6424  20
   4  13 -10 836.459 83.7506  11
   4  13  -9 408.557 69.9527  20
   4  13  -9 2878.68 122.568  11
   4  13  -8 793.705 65.0145  10
   4  13  -8 323.607 72.0304  20
   4  13  -7 1080.93 110.699  20
   4  13  -7 1177.88 96.7676  10
   4  13  -6 1769.36 112.107  10
   4  13  -6 1875.92 55.3041   7
   4  13  -5 6453.90 176.511  10
   4 -13  -5 6396.79 399.655   2
   4  13  -5 6425.63 201.694   8
   4 -13  -4 785.699 153.823   2
   4  13  -4 749.817 60.0356  17
   4  13  -4 470.719 57.3152  10
   4  13  -4 789.075 75.4332   8
   4  13  -4 728.112 61.3988  14
   4  13  -4 1265.54 54.7456   7
  -4  13   4 1040.67 82.1855   3
   4  13  -3 914.059 64.8346  17
   4  13  -3 821.489 62.5179  14
   4  13  -3 983.577 77.7910   8
   4  13  -3 817.306 45.8255   7
   4  13  -3 850.260 56.9850  12
  -4  13   3 1062.47 86.8279   3
   4  13  -2 1787.14 87.2809  16
   4  13  -2 1838.61 87.4076  17
   4  13  -2 1888.27 102.573   8
   4  13  -2 1866.88 88.7787  14
  -4  13   2 1921.60 123.449   3
   4  13  -2 1794.01 80.5458  12
  -4  13   2 1764.60 61.5655   7
   4  13  -1 6899.13 172.581  17
   4  13  -1 6828.44 174.789  16
  -4  13   1 7179.87 263.286   3
  -4  13   1 6570.28 136.725   7
   4  13  -1 6631.01 161.362  12
  -4  13   0 5063.88 124.518   7
   4  13   0 5247.38 151.212  16
  -4  13   0 5075.64 231.310   3
   4  13   0 5315.49 139.886  12
   4  13   0 5406.04 147.832  17
   4  13   1 23766.7 370.484  17
   4  13   1 23120.5 372.223  16
  -4  13  -1 23338.0 566.737   3
  -4  13  -1 24469.5 359.152   7
   4  13   1 23670.7 356.104  12
   4  13   2 3027.27 109.234  17
   4  13   2 2915.02 109.345  16
  -4  13  -2 3183.58 109.996   7
   4  13   2 3006.11 100.912  12
   4  13   3 3536.35 116.414  17
   4  13   3 3403.03 116.476  16
   4  13   3 3519.58 109.496  12
  -4  13  -4 3055.94 89.3372  18
   4  13   4 3300.94 107.242  12
   4  13   4 3302.42 112.471  17
   4  13   4 3173.61 111.179  16
  -4 -13  -4 3408.54 106.128  15
  -4  13  -5 92.2749 28.6101  18
   4  13   5 82.0140 26.0458  17
   4  13   5 70.0336 22.0817  16
  -4 -13  -5 87.2085 25.7132  15
   4  13   5 85.8147 25.7359  12
  -4  13  -6 1228.77 58.3265  18
   4  13   6 1351.35 69.9318  17
  -4 -13  -6 1334.66 69.0645  15
   4  13   6 1237.18 64.5959  12
  -4  13  -7 141.269 32.6432  18
   4  13   7 117.707 26.1758  17
  -4 -13  -7 102.943 28.1106  15
   4  13   7 110.117 25.9672  12
   4  13   8 129.103 23.8712  17
  -4  13  -8 165.805 30.2889  18
  -4 -13  -8 127.437 28.9253  15
   4  13   8 131.399 26.2098  12
  -4  13  -9 78.1491 27.5257  18
  -4 -13  -9 43.3489 21.5941  15
   4  13   9 61.0077 20.3643  12
  -4  13 -10 62.5076 21.6172  18
  -4 -13 -10 24.9924 18.4242  15
   4  13  10 20.3474 13.3422  12
  -4 -13 -11 4.09530 11.7164  15
   4 -14 -13 525.133 28.1720  15
   4 -14 -12 3053.37 80.5030  15
  -4  14  12 3136.67 62.0928   7
   4  14 -11 3032.40 107.665  20
   4  14 -11 1566.88 94.9760  11
   4  14 -10 120.543 41.0314  20
   4  14 -10 717.534 78.2842  11
   4  14  -9 1892.91 118.470  20
   4  14  -9 4468.09 149.633  11
   4  14  -8 2590.55 148.280  20
   4  14  -8 2583.71 106.642  10
   4  14  -7 115.860 74.4725  10
   4  14  -7 25.0225 51.5415  20
   4  14  -6 5707.30 176.279  10
   4  14  -6 6689.25 252.021  20
   4  14  -5 2312.54 114.244  10
   4  14  -5 2369.49 64.5793   7
   4  14  -4 2884.84 117.469  10
   4  14  -4 3257.97 123.755  17
   4  14  -4 3208.07 145.548   8
   4  14  -4 3226.29 124.876  14
   4  14  -3 572.209 55.7099  17
   4  14  -3 576.500 64.8142   8
   4  14  -3 546.945 54.0665  14
   4  14  -3 727.079 41.7071   7
  -4  14   3 590.858 37.7047   7
   4  14  -2 598.008 63.5368   8
   4  14  -2 600.732 55.4035  14
   4  14  -2 603.334 54.8190  17
   4  14  -2 650.261 45.3528   7
   4  14  -2 533.383 47.8671  12
  -4  14   2 604.706 39.1563   7
   4  14  -1 515.920 49.8647  17
   4  14  -1 474.464 48.6197  14
   4  14  -1 457.677 39.0650   7
   4  14  -1 460.202 44.4575  12
   4  14  -1 522.628 50.6709  16
  -4  14   1 552.707 41.5115   7
   4  14   0 18.8158 24.0482  17
   4  14   0 12.6050 22.3858  16
   4  14   0 7.26613 21.5283  12
  -4  14   0 14.0669 19.3285   7
   4  14   1 5170.85 150.645  17
   4  14   1 5057.95 151.238  16
  -4  14  -1 5481.79 147.004   7
   4  14   1 5119.17 140.435  12
   4  14   2 185.668 33.5401  17
   4  14   2 216.664 36.4445  16
   4  14   2 190.975 31.8909  12
  -4  14  -2 222.497 35.0575   7
   4  14   3 5944.10 159.840  17
   4  14   3 5648.09 157.463  16
   4  14   3 5685.45 148.453  12
   4  14   4 980.359 63.6385  17
   4  14   4 923.831 60.8167  16
  -4 -14  -4 1010.22 56.5552  15
   4  14   4 969.142 59.4179  12
   4  14   5 5322.66 146.124  17
   4  14   5 5111.62 138.669  16
  -4 -14  -5 5264.23 134.009  15
  -4  14  -5 4980.57 111.491  18
   4  14   5 5096.89 136.807  12
   4  14   6 231.556 33.4763  17
  -4 -14  -6 221.425 32.2121  15
  -4  14  -6 255.729 31.7412  18
   4  14   6 231.892 33.3626  12
  -4  14  -7 263.099 32.1352  18
   4  14   7 219.151 30.0609  17
  -4 -14  -7 231.671 31.1476  15
   4  14   7 224.220 31.4893  12
  -4  14  -8 1618.51 57.6681  18
   4  14   8 1726.28 65.8589  17
  -4 -14  -8 1685.96 70.3756  15
   4  14   8 1717.21 68.2258  12
  -4 -14  -9-12.0756 17.9715  15
   4  14   9-0.37459 15.1061  12
  -4  14  -9 16.8895 20.8815  18
  -4 -14 -10 343.898 27.0558  15
   4  14  10 374.888 23.7047  12
  -4  14 -10 365.008 24.2310  18
  -4  15  13 47.1243 9.42514  17
   4 -15 -12 1116.02 40.3672  15
  -4  15  12 1011.51 30.0835   7
   4 -15 -11 217.787 23.0448  15
  -4  15  11 227.624 17.5832   7
   4  15 -10 6590.75 167.539  20
  -4  15  10 7065.47 117.187   7
   4  15  -9 207.746 46.4164  20
   4  15  -9 3290.14 120.727  11
   4  15  -8 523.101 71.3049  20
   4  15  -8 587.879 53.3558  10
   4  15  -7 8258.99 263.658  20
   4  15  -7 7128.79 190.837  10
   4  15  -6 735.870 94.9146  20
   4  15  -6 815.110 102.584  10
   4  15  -5 6276.77 243.881  20
  -4  15   5 6244.29 122.950   7
   4  15  -4 421.726 48.9565  17
   4  15  -4 424.097 61.3015   8
  -4  15   4 446.594 34.7059   7
   4  15  -3 1966.34 96.9074  17
   4  15  -3 1953.24 114.250   8
   4  15  -3 1982.02 97.3796  14
   4  15  -3 1788.05 59.8338   7
  -4  15   3 2145.83 76.4813   7
   4  15  -2 300.042 42.5956  17
   4  15  -2 274.816 50.5478   8
   4  15  -2 277.086 43.2766  14
   4  15  -2 297.923 38.0817  12
  -4  15   2 332.534 33.3264   7
   4  15  -1 10128.2 224.467  17
   4  15  -1 10343.0 255.648   8
   4  15  -1 9879.06 220.583  14
   4  15  -1 9915.48 208.689  12
  -4  15   1 10575.4 199.065   7
   4  15   0 1658.06 88.2525  16
   4  15   0 1712.55 88.5830  17
   4  15   0 1853.11 89.2845  14
  -4  15   0 1962.46 85.9333   7
   4  15   0 1667.55 81.2745  12
   4  15   1 9.43398 25.5904  17
   4  15   1 15.5999 25.8677  16
   4  15   1 7.01784 21.6568  12
  -4  15  -1 15.4316 25.4797   7
   4  15   2 150.601 33.5733  17
   4  15   2 155.346 33.4226  16
   4  15   2 127.056 29.1377  12
  -4  15  -2 158.669 34.0264   7
   4  15   3 1492.93 79.5149  16
   4  15   3 1578.34 82.3590  17
  -4  15  -3 1631.04 80.9576   7
   4  15   3 1505.49 75.2133  12
   4  15   4 349.420 41.7891  17
   4  15   4 300.115 37.8592  16
   4  15   4 342.323 39.9201  12
   4  15   5 21.3498 23.3153  17
   4  15   5 16.3238 18.8195  16
  -4 -15  -5 8.16473 15.8678  15
   4  15   5 19.5402 23.5163  12
   4  15   6 10.8121 20.7117  17
  -4 -15  -6-1.51073 17.0749  15
   4  15   6 4.16277 22.3055  12
  -4  15  -7 68.6991 22.7697  18
   4  15   7 45.9789 20.0025  17
  -4 -15  -7 68.1302 21.0582  15
   4  15   7 71.1376 23.6141  12
   4  15   8-2.99606 14.1297  17
  -4 -15  -8 2.28646 15.8185  15
  -4  15  -8 22.9965 19.2988  18
   4  15   8 2.73562 17.1282  12
  -4 -15  -9 1012.55 43.0510  15
   4  15   9 1135.85 44.9881  12
  -4  16  12 38.7338 9.95932  17
  -4  16  12 32.0359 9.35135  16
   4 -16 -11 65.8435 12.6564  15
  -4  16  11 75.1208 11.9108   7
   4 -16 -10 1181.95 44.4008  15
  -4  16  10 1319.66 43.9200   7
   4  16  -9 35.2545 26.6678  20
  -4  16   9 8.17946 12.4531   7
   4  16  -8 636.671 64.8559  20
  -4  16   8 729.593 37.6185   7
   4  16  -7 691.135 74.1267  20
  -4  16   7 783.624 40.3579   7
   4  16  -6 3291.17 163.466  20
   4  16  -6 3398.76 142.387  10
  -4  16   6 3626.47 94.7553   7
   4  16  -5 202.298 64.3042  20
  -4  16   5 269.997 29.5416   7
   4  16  -4 0.40573 34.7715   8
  -4  16   4 21.0375 18.6570   7
   4  16  -3 41.9118 28.5463  17
   4  16  -3 39.3569 37.3682   8
  -4  16   3 35.7415 21.3949   7
   4  16  -2 147.938 34.5152  17
   4  16  -2 141.705 45.1186   8
   4  16  -2 145.083 33.8849  14
  -4  16   2 205.013 31.5680   7
   4  16  -1 95.2560 31.4936  17
   4  16  -1 90.3476 38.5604   8
   4  16  -1 89.3857 30.4445  14
   4  16  -1 103.612 28.4532  12
  -4  16   1 107.262 28.9964   7
   4  16   0 928.540 77.3412   8
   4  16   0 926.161 65.0239  14
  -4  16   0 1085.89 66.9600   7
   4  16   0 883.603 60.0140  12
   4  16   0 884.533 66.1429  17
   4  16   1 99.5411 31.9334  17
   4  16   1 98.6884 31.3313  16
   4  16   1 156.410 34.2514  14
   4  16   1 96.0347 28.4211  12
  -4  16  -1 110.363 31.8617   7
   4  16   2 1221.76 73.8053  17
   4  16   2 1140.07 71.2915  16
  -4  16  -2 1380.04 75.7915   7
   4  16   2 1208.60 68.1647  12
   4  16   3-12.9560 25.8543  17
   4  16   3-12.9971 23.0805  16
   4  16   3-0.58846 21.9363  12
  -4  16  -3-26.1641 24.0029   7
   4  16   4 1814.31 83.8799  17
   4  16   4 1827.15 80.3333  12
   4  16   5 270.307 36.7722  17
   4  16   5 264.914 34.3247  12
   4  16   6 178.529 29.4875  17
  -4 -16  -6 142.423 21.8971  15
   4  16   6 185.969 29.7029  12
   4  16   7 1.59587 16.6200  17
  -4 -16  -7 13.3171 13.8000  15
   4  16   7 9.25377 18.2632  12
   4  16   8 197.720 20.4166  17
   4  16   8 210.618 23.4637  12
   4  16   9 735.010 31.7514  14
  -4  17  11 47.0228 10.9563  17
  -4  17  11 49.0853 11.7178  16
  -4  17  10 1165.56 41.2542  17
  -4  17  10 1153.65 39.1191   7
  -4  17   9 1112.57 43.2282   7
   4  17  -9 177.473 79.5196  11
  -4  17   8 478.106 31.7020   7
   4  17  -8 3882.17 124.065  11
   4  17  -7 26.9439 29.6004  20
  -4  17   7 15.5986 16.1114   7
   4  17  -6 60.1421 41.1752  20
   4  17  -6 74.8631 72.9288  10
  -4  17   6 90.8740 16.9344  17
  -4  17   6 89.4458 21.2092   7
   4  17  -5 194.089 80.5855  10
   4  17  -5 97.1963 46.5416  20
  -4  17   5 118.752 24.5653   7
  -4  17   4 217.755 32.1381   7
   4  17  -4 74.8826 50.0982  20
   4  17  -3 599.048 56.0505  17
   4  17  -3 643.356 69.4995   8
  -4  17   3 749.416 52.7601   7
   4  17  -2 16.4681 25.9375  17
   4  17  -2-3.89153 34.4029   8
  -4  17   2 2.64725 24.4272   7
   4  17  -1 43.1211 29.4984  17
   4  17  -1 17.5939 34.3547   8
   4  17  -1 19.0904 23.5842  14
  -4  17   1 31.7270 26.7541   7
   4  17   0 862.606 63.9913  17
   4  17   0 826.904 73.2759   8
  -4  17   0 1018.01 65.3149   7
   4  17   0 841.669 56.0161  12
   4  17   0 789.467 58.5371  14
   4  17   1 244.615 36.2658  14
   4  17   1 231.849 46.0264   8
   4  17   1 225.525 33.7431  12
  -4  17  -1 190.973 37.3552   7
   4  17   1 218.224 38.7604  17
   4  17   2 87.9209 30.7029  17
   4  17   2 80.1449 36.6910   8
   4  17   2 95.5861 27.4261  14
   4  17   2 74.7927 25.2822  12
  -4  17  -2 72.0780 25.6840   7
   4  17   3 46.1951 28.5652  17
   4  17   3 81.1452 26.6042  14
   4  17   3 39.4436 22.8929  12
   4  17   4 591.251 49.6203  17
   4  17   4 608.949 46.5869  12
   4  17   5 1347.47 61.4633  10
   4  17   5 1460.35 69.2129  17
   4  17   5 1486.08 59.9455   9
   4  17   5 1413.89 64.4434  12
   4  17   6 432.231 31.5433   9
   4  17   6 394.995 34.9168  17
   4  17   6 402.008 34.3509  12
   4  17   7 1.36171 11.3863   9
   4  17   7 1.70042 13.1360  17
   4  17   7 15.4790 16.3782  14
   4  17   7-0.16338 14.5189  12
   4  17   8 77.5763 13.8248  14
   4  17   8 58.3943 12.5764  12
  -4  18  10 69.8534 12.8706  16
  -4  18   9 729.161 32.4259  17
  -4  18   9 699.940 36.8089  16
  -4  18   9 718.501 33.2763   7
  -4  18   8 55.9915 13.2698  17
  -4  18   8 64.6134 16.8954   7
  -4  18   7 536.811 30.5104  17
  -4  18   7 465.438 34.9171   7
   4  18  -7 450.749 34.6718  10
   4  18  -6 587.804 51.4210  10
  -4  18   6 1.74718 18.0373   7
   4  18  -5 898.198 73.2906  20
  -4  18   5 936.258 52.4013   7
   4  18  -4 222.578 48.7074  20
  -4  18   4 306.540 31.7223  16
  -4  18   4 299.849 34.7083   7
   4  18  -3 30.8118 38.0911  20
  -4  18   3 78.8328 20.5641  16
   4  18  -3 65.4576 36.2609   8
  -4  18   3 22.2706 25.6143   7
   4  18  -2 478.797 48.7181  17
   4  18  -2 452.134 57.4281   8
  -4  18   2 506.230 49.7845   7
   4  18  -1 124.970 32.4123  17
   4  18  -1 129.496 39.5322   8
  -4  18   1 166.120 32.6458   7
   4  18   0 2.65047 23.4629  17
   4  18   0-3.71369 31.5770   8
   4  18   0-6.17930 19.0253  14
  -4  18   0 0.12403 24.0793   7
   4  18   1 501.229 55.0846   8
   4  18   1 507.057 48.8147  17
   4  18   1 457.216 42.2545  14
  -4  18  -1 539.173 46.3200   7
   4  18   1 469.718 39.7027  12
   4  18   2 2467.30 96.8955  17
   4  18   2 2476.65 107.727   8
   4  18   2 2382.63 87.0239  14
  -4  18  -2 2307.60 81.6509   7
   4  18   2 2473.04 86.5387  12
   4  18   3 52.0210 30.5048   8
   4  18   3 67.8858 21.8306  14
   4  18   3 53.3299 25.8522  17
   4  18   3 60.6728 22.2631  12
   4  18   4 353.600 43.5574   8
   4  18   4 318.970 32.0485  14
   4  18   4 321.653 32.7067  12
   4  18   4 320.376 35.9297  17
   4  18   5 39.3419 24.7975  10
   4  18   5 118.658 24.4887  17
   4  18   5 138.106 22.9955  14
   4  18   5 121.728 29.1705   8
   4  18   5 110.187 21.8946  12
   4  18   6 8.48336 14.3257  17
   4  18   6 2.35678 18.4759   8
   4  18   6 6.35600 13.6536  14
   4  18   6 3.33194 13.3095  12
   4  18   7 582.819 32.8776   8
   4  18   7 604.839 28.2982  12
  -4  19   9 5.60630 9.07072  16
  -4  19   8 4.01153 10.9005  16
  -4  19   8-7.69388 13.0954   7
  -4  19   7 53.2815 16.1044  16
  -4  19   7 45.7794 16.4065   7
  -4  19   6 206.567 24.4120  16
  -4  19   6 169.886 25.1380   7
  -4  19   5 90.6338 19.1026  16
  -4  19   5 72.1231 21.9261   7
  -4  19   4 441.273 33.3797  16
  -4  19   4 416.814 38.7372   7
  -4  19   3 670.992 47.2346   7
  -4  19   3 631.070 38.5733  16
   4  19  -2-2.86571 31.3960  20
   4  19  -2 27.5794 27.6040   8
  -4  19   2 10.0881 22.3977   7
   4  19  -1 343.958 38.2016  17
   4  19  -1 334.757 44.7222   8
  -4  19   1 383.597 40.2059   7
   4  19   0 10.7837 21.4718  17
  -4  19   0 2.09895 21.8329   7
   4  19   0 23.5472 26.8935   8
   4  19   1 1094.36 60.9938  17
   4  19   1 1059.83 68.4874   8
  -4  19  -1 1099.01 55.1914   7
   4  19   2 1020.11 50.1635  14
   4  19   2 1115.65 59.7236  17
   4  19   2 1126.95 68.1778   8
   4  19   3 385.729 41.2688   8
   4  19   3 394.940 31.5551  14
   4  19   3 420.024 38.0454  17
   4  19   3 400.054 31.6339  12
   4  19   4 306.147 32.5886  10
   4  19   4 402.365 34.1796  17
   4  19   4 320.533 26.3174  14
   4  19   4 423.150 39.6382   8
   4  19   4 405.821 29.2772  12
   4  19   5 150.456 21.0111  17
   4  19   5 139.198 23.4552   8
  -4  20   7 9.26009 8.96539  16
  -4  20   7 10.9151 10.5136   7
  -4  20   6-0.10079 10.6306  16
  -4  20   6 2.70963 13.9701   7
  -4  20   5-6.29234 11.1767  16
  -4  20   5 4.14482 15.8908   7
  -4  20   4 667.801 32.7800  16
  -4  20   4 751.154 42.9213   7
   4  20  -3 397.808 60.8718  10
  -4  20   3 213.677 28.2138   7
   4  20  -2 701.010 68.4325  10
  -4  20   2 708.171 45.9198   7
   4  20  -1-49.3710 60.3691  10
  -4  20   1 192.045 27.1905   7
   4  20   0 3330.41 105.412  10
   4  20   0 3518.08 107.025   8
   4  20   1 75.5153 21.6768  17
   4  20   1 70.4092 24.3434   8
   4  20   2 627.561 44.6816   8
   4  20   2 627.959 47.6884  10
   4  20   2 697.562 41.7912  17
   4  20   3 3419.72 83.0619  10
   4  20   3 3383.74 92.6649   8
   4  20   3 3543.47 87.0046  17
   4  20   4 1509.79 49.0670  17
  -4  21   4 586.664 30.8481   7
   4  21  -3 428.972 29.8240  10
  -4  21   3 0.05458 13.1784   7
   4  21  -2 867.612 51.4222  10
  -4  21   2 919.340 38.9484   7
   4  21  -1 155.215 41.6599  10
  -4  21   1 114.970 16.3392   7
   4  21   0 179.218 39.4025  10
  -4  21   0 570.331 22.7648   7
   4  21   1 159.297 33.2091  10
   5   0 -17 19.0041 9.08931   9
   5   0 -16 0.55493 12.9262   9
   5   0 -16-56.7912 26.9531  13
   5   0 -16-37.5447 25.6653  18
   5   0 -15-11.6768 17.3384   9
   5   0 -15 26.9241 28.7649  13
   5   0 -14 136.513 26.2882   9
   5   0 -14 115.275 36.4526  13
   5   0 -13-4.02604 22.3798   9
   5   0 -13-18.5729 35.0314  13
   5   0 -12 69168.7 811.129   9
   5   0 -11-0.03728 20.7089   9
   5   0 -10-36.0322 38.1436   2
   5   0  -9-7.12845 38.6228   2
   5   0  -8 44610.5 832.901   2
   5   0  -7 1.20373 44.1611   2
   5   0  -6 4852.32 226.175   2
   5   0  -5 6.82298 41.7960   2
   5   0  -4 1327.96 107.968   2
   5   0  -3-14.7580 37.2635   2
   5   0  -2 28267.1 481.383   2
   5   0  -1-7.98120 24.9951   2
  -5   0   1 0.38539 11.8097   4
  -5   0   0 1228.66 63.4129   4
  -5   0   0 1501.17 50.6456   3
  -5   0  -1 41.8718 52.8855   1
  -5   0  -1-1.32064 18.7822   4
  -5   0  -1 8.15676 12.9110   3
  -5   0  -2 4611.89 160.945   4
  -5   0  -2 4623.41 225.443   1
  -5   0  -3-2.35379 24.0049   4
  -5   0  -3-22.2244 70.1748   1
  -5   0  -4 18040.4 582.885   1
  -5   0  -4 19732.6 429.965   4
  -5   0  -5 12.9537 68.4166   1
  -5   0  -5 45.9760 37.5103   4
  -5   0  -6 364.307 120.797   1
  -5   0  -6 376.956 66.4357   4
  -5   0  -7 9.72401 33.7771   4
  -5   0  -7-13.0801 96.0443   1
   5  -1 -17 276.241 17.4760   9
   5   1 -17 216.032 20.7815  13
   5   1 -16 206.009 20.6355   9
   5  -1 -16 222.608 21.8707   9
   5   1 -16 146.178 27.8083  18
   5  -1 -16 175.018 24.0462  13
   5   1 -16 133.105 29.3153  13
   5  -1 -15-6.41209 19.3965   9
   5   1 -15 32.7200 17.4626   9
   5  -1 -15 16.6000 26.2719  13
   5   1 -15 48.5059 30.3958  13
   5  -1 -14 950.277 53.0986   9
   5   1 -14 848.170 49.8364   9
   5  -1 -14 968.688 60.8616  13
   5   1 -14 914.891 66.6262  13
   5  -1 -13 645.536 47.8800   9
   5   1 -13 610.006 47.0184   9
   5  -1 -13 640.413 54.8999  13
   5   1 -13 607.583 60.4891  13
   5  -1 -12 628.796 48.9105   9
   5   1 -12 528.813 46.8665   9
   5  -1 -12 525.306 52.5255  13
   5   1 -11 257.900 49.5875  20
   5   1 -11 183.604 31.9175   9
   5  -1 -11 130.803 56.9028   2
   5  -1 -11 185.657 31.9049   9
   5  -1 -10 52.9242 50.1985   2
   5   1 -10 49.8198 35.3882   2
   5  -1  -9 773.578 111.662   2
   5   1  -9 731.661 93.1008   2
   5  -1  -8 1270.39 134.216   2
   5   1  -8 1324.85 120.701   2
   5  -1  -7 5296.65 257.089   2
   5   1  -7 5470.68 234.778   2
   5  -1  -6 3530.16 202.072   2
   5   1  -6 3667.09 185.207   2
   5  -1  -5 11712.2 357.223   2
   5   1  -5 11888.7 327.294   2
   5  -1  -4 2548.08 155.352   2
   5   1  -4 2289.98 130.730   2
   5  -1  -3 503.501 73.1025   2
   5   1  -3 441.365 60.4496   2
   5  -1  -2 545.537 66.6641   2
   5   1  -2 533.458 59.6228   2
  -5   1   1 524.898 30.4416   4
   5  -1  -1 617.683 60.3428   2
   5   1  -1 570.304 56.0500   2
   5  -1   0 21313.3 355.814   2
  -5   1   0 20986.9 276.338   3
  -5  -1  -1 4.50357 49.5998   1
  -5   1  -1 35.2612 49.6651   1
  -5   1  -1-3.99637 18.2477   4
  -5   1  -1 8.77355 14.8978   3
  -5   1  -2 39.0056 48.6836   1
  -5  -1  -2 50.4955 55.1500   1
  -5   1  -2 29.7513 22.3173   4
  -5   1  -2 42.5638 21.8651   3
  -5  -1  -3 3313.00 221.412   1
  -5   1  -3 3675.21 152.663   4
  -5   1  -3 3346.83 220.952   1
  -5  -1  -4 189.158 78.9897   1
  -5   1  -4 238.103 93.0352   1
  -5   1  -4 312.870 52.0845   4
  -5  -1  -5 50.6426 77.6236   1
  -5   1  -5 0.59659 29.5816   4
  -5  -1  -5 31.8044 35.5400   4
  -5   1  -5 21.3674 77.3975   1
  -5   1  -6 6429.84 255.075   4
  -5  -1  -6 6329.26 263.879   4
  -5  -1  -6 4987.11 356.516   1
  -5   1  -6 5509.26 372.699   1
  -5  -1  -7 4190.61 124.371  15
  -5   1  -7 4182.41 102.015  18
  -5   1  -7 3150.25 302.340   1
  -5   1  -7 3847.97 204.031   4
  -5  -1  -7 3537.74 206.699   4
  -5  -1  -7 3064.98 302.157   1
  -5   1  -8 20071.4 280.845  18
  -5  -1  -8 19408.5 328.336  15
  -5   1  -9 9277.05 164.498  18
  -5   1 -10 221.634 30.6338  18
   5   2 -17 37.8223 15.2425  18
   5   2 -17 17.2807 16.9346  13
   5   2 -16 320.592 22.2725   9
   5  -2 -16 340.954 25.6738   9
   5   2 -16 260.180 33.4192  18
   5   2 -16 244.824 34.7789  13
   5  -2 -15 1287.67 54.2518   9
   5   2 -15 1267.12 52.0279   9
   5   2 -15 1270.22 70.0523  13
   5  -2 -14 903.013 51.7581   9
   5   2 -14 835.726 49.6584   9
   5   2 -14 797.539 66.0915  13
   5  -2 -13 261.039 34.1620   9
   5   2 -13 265.738 33.4747   9
   5   2 -13 276.091 48.4201  13
   5  -2 -12 5637.45 140.683   9
   5   2 -12 5719.55 146.230   9
   5  -2 -11 5547.04 139.535   9
   5   2 -11 5531.81 145.767   9
   5  -2 -10 111.057 63.1537   2
   5  -2 -10 133.478 26.6083   9
   5   2 -10 85.8680 40.1054  20
   5   2 -10 102.305 41.6354   2
   5   2 -10 126.433 27.6761   9
   5  -2  -9 658.754 107.679   2
   5   2  -9 703.425 84.1511   2
   5  -2  -8 1185.27 137.721   2
   5   2  -8 1272.29 108.940   2
   5  -2  -7 1736.06 162.217   2
   5   2  -7 1709.75 122.252   2
   5   2  -6 14.0076 34.6181   2
   5  -2  -6 6.39846 53.1224   2
   5  -2  -5 555.272 93.4995   2
   5   2  -5 603.063 72.2691   2
   5  -2  -4 253.507 64.6281   2
   5   2  -4 309.673 54.2582   2
   5  -2  -3 152.892 52.1611   2
   5   2  -3 176.524 44.7149   2
   5  -2  -2 5686.59 204.571   2
   5   2  -2 6171.54 187.116   2
   5  -2  -1 8028.09 219.035   2
  -5   2   0 17845.0 372.036   1
  -5   2   0 15048.7 250.056   4
   5  -2   0 17235.1 308.406   2
  -5   2   0 16104.9 238.989   3
  -5   2  -1 6228.51 161.660   4
  -5  -2  -1 6590.73 240.052   1
  -5   2  -1 6450.52 242.237   1
  -5   2  -1 6674.92 158.016   3
  -5  -2  -2 330.569 81.4755   1
  -5   2  -2 354.594 44.2850   4
  -5   2  -2 353.358 79.9274   1
  -5   2  -2 350.300 42.3322   3
  -5  -2  -3 1230.58 140.175   1
  -5   2  -3 1157.62 136.854   1
  -5   2  -3 1031.11 80.9060   4
  -5  -2  -4 5489.52 319.333   1
  -5   2  -4 6032.89 332.540   1
  -5   2  -4 6367.59 220.382   4
  -5  -2  -5 136.014 84.7930   1
  -5   2  -5 99.0625 37.1478   4
  -5   2  -5 74.8728 88.9710   1
  -5  -2  -6 344.815 122.193   1
  -5   2  -6 508.537 37.9015  18
  -5  -2  -6 507.429 42.8222  15
  -5   2  -6 347.563 63.6568   4
  -5   2  -6 280.701 104.499   1
  -5   2  -7 991.570 52.4984  18
  -5  -2  -7 581.076 151.280   1
  -5  -2  -7 1014.94 62.4022  15
  -5   2  -7 829.761 93.9345   4
  -5  -2  -7 904.733 107.378   4
  -5   2  -7 793.036 168.009   1
  -5   2  -8 5032.64 118.316  18
  -5  -2  -8 4958.96 144.053  15
  -5   2  -9 211.356 32.9627  18
  -5  -2  -9 131.060 31.5595  15
  -5  -2 -10 1218.18 69.0961  15
  -5   2 -10 1315.01 57.3803  18
  -5   2 -11 322.168 31.4775  18
   5   3 -17 268.922 22.7220  18
   5   3 -17 247.446 24.2494  13
   5   3 -16 58.0965 12.0197   9
   5  -3 -16 69.8879 16.6445   9
   5  -3 -15 124.817 22.9591   9
   5   3 -15 137.289 37.9707  13
   5   3 -15 168.054 21.4850   9
   5  -3 -14 49.4358 23.4366   9
   5   3 -14 9.10152 17.8343   9
   5   3 -14-3.74874 37.6805  13
   5   3 -13 520.452 42.9171   9
   5  -3 -13 533.429 43.0209   9
   5   3 -13 526.616 59.7628  13
   5   3 -12 799.922 79.1859  20
   5  -3 -12 674.619 48.6124   9
   5   3 -12 654.752 50.3325   9
   5   3 -11 1772.18 109.086  20
   5   3 -11 1673.50 77.9936   9
   5  -3 -11 1572.66 70.5006   9
   5  -3 -11 1449.85 160.497   2
   5   3 -10 68.3336 41.5179  20
   5  -3 -10 71.9607 21.9618   9
   5   3 -10 84.9100 26.3808   9
   5  -3 -10 62.0632 53.8653   2
   5  -3  -9 125.357 66.5334   2
   5   3  -9 152.512 41.9669   2
   5   3  -8 4364.19 188.184   2
   5  -3  -8 3676.02 246.953   2
   5  -3  -7 1046.03 137.462   2
   5   3  -7 1123.82 95.1545   2
   5  -3  -6 20.2402 55.0151   2
   5   3  -6 3.94866 26.8338   2
   5  -3  -5 9490.97 357.783   2
   5   3  -5 10286.9 275.703   2
   5  -3  -4 1180.41 121.926   2
   5   3  -4 1302.59 91.9774   2
   5  -3  -3 9173.96 302.743   2
   5   3  -3 10372.2 257.350   2
   5  -3  -2 3994.54 183.189   2
   5  -3  -1 11809.7 284.955   2
  -5   3   0 978.922 53.2777   4
   5  -3   0 1063.44 69.8251   2
  -5   3   0 1020.55 89.9224   1
  -5   3   0 1151.21 55.1678   3
  -5  -3  -1 2188.56 139.001   1
  -5   3  -1 2039.46 89.9018   4
  -5   3  -1 2004.02 87.3189   3
  -5   3  -1 2332.42 149.983   1
  -5  -3  -2 11.3843 56.3999   1
  -5   3  -2-11.7585 60.1664   1
  -5   3  -2-1.18101 17.2686   4
  -5   3  -2-1.71424 19.4321   3
  -5   3  -3 185.807 74.8623   1
  -5   3  -3 251.086 41.4172   4
  -5  -3  -3 303.807 84.5816   1
  -5   3  -3 313.559 48.8745   3
  -5   3  -4 1637.36 179.316   1
  -5   3  -4 1664.07 109.546   4
  -5  -3  -4 1453.16 172.217   1
  -5   3  -5 460.772 117.054   1
  -5  -3  -5 450.744 115.494   1
  -5   3  -5 509.587 68.0300   4
  -5   3  -6 482.059 38.3406  18
  -5   3  -6 367.220 114.202   1
  -5  -3  -6 307.659 115.787   1
  -5  -3  -6 479.890 42.5290  15
  -5   3  -6 391.967 65.9296   4
  -5   3  -6 610.594 41.2823  13
  -5   3  -7 2447.68 160.057   4
  -5   3  -7 2468.76 83.2358  18
  -5  -3  -7 2449.01 97.6448  15
  -5  -3  -7 2201.83 169.092   4
  -5   3  -8 3190.61 94.5919  18
  -5  -3  -8 3066.01 112.858  15
  -5   3  -9 359.951 40.3155  18
  -5  -3  -9 349.250 44.6707  15
  -5   3 -10 3810.70 99.1075  18
  -5  -3 -10 3822.92 124.878  15
  -5   3 -11 677.778 40.7501  18
  -5   3 -12 485.398 30.2397  18
   5   4 -17 122.007 18.2735  18
   5   4 -17 61.7290 19.1083  13
   5  -4 -16 101.006 17.3547   9
   5   4 -16 164.868 32.2174  13
   5  -4 -15 87.2707 21.5381   9
   5   4 -15 78.3101 16.0982   9
   5   4 -15 84.6853 36.9693  13
   5  -4 -14 69.6976 21.8795   9
   5   4 -14 80.7925 20.3098   9
   5   4 -14 57.7711 39.1060  13
   5   4 -13 72.9094 22.9863   9
   5  -4 -13 99.4481 25.5172   9
   5   4 -13 70.0650 42.1169  13
   5   4 -12 162.204 52.9063  20
   5  -4 -12 99.5229 25.9273   9
   5   4 -12 99.6803 28.0339   9
   5  -4 -11 270.465 33.7344   9
   5   4 -11 272.138 36.7187   9
   5   4 -11 207.358 124.841   5
   5   4 -11 308.029 58.3470  20
   5  -4 -11 181.262 67.9931   2
   5  -4 -10 356.278 35.0235   9
   5  -4 -10 329.321 87.7023   2
   5   4 -10 373.610 59.4569  20
   5   4 -10 381.545 40.1727   9
   5  -4  -9 99.5671 63.7534   2
   5   4  -9 120.572 35.1510   2
   5  -4  -8 582.831 113.727   2
   5   4  -8 771.437 77.2663   2
   5   4  -7 1423.94 101.774   2
   5  -4  -7 1256.37 152.895   2
   5  -4  -6 448.191 100.366   2
   5   4  -6 622.611 70.3665   2
   5  -4  -5 9614.73 378.239   2
   5   4  -5 10769.7 275.989   2
   5  -4  -4 2543.10 181.333   2
   5   4  -4 2933.14 135.349   2
   5  -4  -3 858.216 102.809   2
   5  -4  -2 9693.37 301.409   2
  -5   4   1 3255.61 141.947   1
  -5   4   1 3627.50 97.2212   3
   5  -4   0 1522.94 85.3137   2
  -5   4   0 1511.55 108.128   1
  -5   4   0 1604.79 69.7140   3
  -5  -4  -1 44.2110 50.0981   1
  -5   4  -1-0.43683 14.6896   4
  -5   4  -1 7.24789 46.4459   1
  -5   4  -1-0.74759 17.8477   3
  -5   4  -2 510.953 51.1985   4
  -5   4  -2 529.652 56.4520   3
  -5  -4  -2 512.405 90.4267   1
  -5   4  -2 443.460 83.7974   1
  -5   4  -3 69.0747 71.6066   1
  -5   4  -3 15.2116 20.8389   4
  -5  -4  -3 18.4264 65.6470   1
  -5   4  -3 12.7635 24.3136   3
  -5  -4  -4 2829.41 229.857   1
  -5   4  -4 2917.19 144.526   4
  -5   4  -4 3137.56 243.980   1
  -5  -4  -5 166.337 94.9767   1
  -5   4  -5 99.0178 83.4268   1
  -5   4  -5 141.329 41.2135   4
  -5  -4  -6 658.231 144.002   1
  -5   4  -6 946.460 51.4097  18
  -5   4  -6 677.606 141.571   1
  -5   4  -6 671.513 81.2856   4
  -5  -4  -6 858.279 55.9467  15
  -5   4  -6 1031.15 50.0572  13
  -5   4  -7 751.812 50.1648  18
  -5  -4  -7 719.409 54.8918  15
  -5   4  -8 829.242 54.3984  18
  -5  -4  -8 902.673 62.9965  15
  -5   4  -9 129.309 33.2126  18
  -5  -4  -9 97.4681 30.6549  15
  -5   4 -10 138.110 33.4367  18
  -5  -4 -10 118.276 30.3375  15
  -5   4 -11 145.910 29.3973  18
  -5  -4 -11 82.9651 24.5757  15
  -5   4 -12 419.796 29.7132  18
   5   5 -17 22.1573 14.6379  18
   5   5 -17-34.8050 18.4254  13
   5  -5 -16 7.12255 13.4003   9
   5   5 -16 43.4768 27.7263  13
   5  -5 -15 27.8980 17.3574   9
   5   5 -15 22.8050 34.6702  13
   5   5 -14 126.564 20.6500   9
   5  -5 -14 136.699 23.9596   9
   5   5 -14 106.959 42.3602  13
   5  -5 -13 22.8004 20.5708   9
   5   5 -13-0.12048 18.8361   9
   5  -5 -12 415.631 37.0243   9
   5   5 -12 385.233 39.5245   9
   5  -5 -11 73.7969 68.0206   2
   5  -5 -11 124.214 24.8883   9
   5   5 -11 124.590 29.0644   9
   5   5 -11 180.343 54.2327  20
   5  -5 -10 209.837 74.1774   2
   5  -5 -10 218.562 28.9250   9
   5   5 -10 238.405 52.9153  20
   5   5 -10 214.090 34.1517   9
   5  -5  -9-6.34510 53.9562   2
   5   5  -8 156.316 38.9615   2
   5  -5  -8 142.754 78.7324   2
   5  -5  -7 141.857 72.1766   2
   5   5  -7 124.009 34.5199   2
   5  -5  -6 277.828 90.2637   2
   5   5  -6 326.111 51.5171   2
   5  -5  -5 3459.06 230.997   2
   5  -5  -4 5546.54 275.153   2
   5  -5  -3 2114.93 160.151   2
   5  -5  -2 373.293 67.6821   2
   5  -5  -1 8549.67 266.018   2
  -5   5   1 9090.77 244.808   1
   5  -5   0 4719.23 157.657   2
  -5   5   0 4586.35 191.630   1
  -5   5   0 4761.89 136.661   3
  -5  -5  -1 355.020 68.8220   1
  -5   5  -1 331.143 69.7111   1
  -5   5  -1 310.217 42.0539   3
  -5   5  -2 3732.52 220.117   1
  -5   5  -2 3262.27 146.050   3
  -5  -5  -2 3424.99 202.800   1
  -5   5  -3 173.348 36.5861   4
  -5   5  -3 208.004 80.4321   1
  -5  -5  -3 129.903 71.7943   1
  -5   5  -3 206.064 48.9467   3
  -5  -5  -4 373.581 100.516   1
  -5   5  -4 314.202 50.5571   4
  -5   5  -4 360.496 105.287   1
  -5   5  -5 1610.76 62.6508  18
  -5   5  -5 1404.17 107.206   4
  -5  -5  -5 1312.65 178.093   1
  -5  -5  -5 1567.32 70.8316  15
  -5   5  -5 1196.45 171.977   1
  -5   5  -6 833.851 51.5166  18
  -5  -5  -6 811.595 157.637   1
  -5   5  -6 629.959 76.3600   4
  -5  -5  -6 898.172 58.2469  15
  -5   5  -7 22501.1 318.359  18
  -5  -5  -7 21639.7 354.807  15
  -5   5  -8 569.850 48.7796  18
  -5  -5  -8 614.211 54.5167  15
  -5   5  -9 3307.92 98.0867  18
  -5  -5  -9 3157.73 117.041  15
  -5   5 -10 294.665 39.4881  18
  -5  -5 -10 300.569 39.8588  15
  -5   5 -11 180.840 29.7494  18
  -5  -5 -11 126.607 27.6137  15
  -5   5 -12 28.0657 21.4516  18
   5   6 -17 361.229 20.9917  18
   5   6 -17 308.241 22.7133  13
   5   6 -16 59.1321 25.9515  18
   5   6 -16 110.306 28.8266  13
   5   6 -15 238.173 41.6244  18
   5  -6 -15 429.150 29.7920   9
   5  -6 -15 344.987 28.3723  15
   5   6 -15 322.532 45.9802  13
   5  -6 -14 73.1573 20.7077   9
   5   6 -14 21.7355 42.0309  13
   5   6 -13 665.326 42.9753   9
   5  -6 -13 701.281 43.5646   9
   5   6 -12 24.7952 44.5764  20
   5   6 -12-7.66361 21.4101   9
   5  -6 -12 20.2409 20.4939   9
   5   6 -11 50.0256 42.7301  20
   5  -6 -11 54.2422 20.5965   9
   5   6 -11 45.0477 23.7253   9
   5  -6 -10 201.019 27.1316   9
   5  -6 -10 168.616 78.2194   2
   5   6 -10 180.125 59.2722  20
   5   6 -10 186.092 32.1272   9
   5   6  -9 292.207 38.2517   9
   5  -6  -9 282.394 28.8127   9
   5   6  -9 304.212 60.5585  20
   5  -6  -9 242.215 93.3355   2
   5   6  -9 334.471 40.8703  10
   5  -6  -8 529.641 113.281   2
   5  -6  -7 192.042 83.4720   2
   5  -6  -6-19.0772 64.4100   2
   5  -6  -5 1544.63 165.138   2
   5  -6  -4 15.2631 61.8699   2
   5  -6  -3 3995.23 226.775   2
   5  -6  -2 8515.33 309.187   2
  -5   6   2 9693.66 229.279   1
   5  -6  -1 1786.44 122.054   2
  -5   6   1 1835.12 109.893   1
  -5   6   1 2029.09 81.0018   3
  -5   6   0 14280.3 360.726   1
  -5  -6   0 15265.2 373.912   1
  -5   6   0 14690.4 285.162   3
  -5   6  -1 1584.38 130.952   1
  -5  -6  -1 1766.93 135.089   1
  -5   6  -1 1675.00 98.6714   3
  -5   6  -2 2341.55 174.664   1
  -5   6  -2 1977.65 119.730   3
  -5  -6  -2 1993.04 160.435   1
  -5  -6  -3 787.025 120.180   1
  -5   6  -3 926.636 128.938   1
  -5   6  -3 897.221 91.3770   3
  -5   6  -4 1734.61 182.527   1
  -5  -6  -4 1599.08 181.700   1
  -5   6  -5 1622.10 81.4783  19
  -5   6  -5 2132.20 74.6192  18
  -5   6  -5 1675.73 196.802   1
  -5  -6  -5 2058.44 82.9056  15
  -5  -6  -5 1669.62 196.684   1
  -5   6  -6 16013.6 249.029  18
  -5  -6  -6 15802.2 277.616  15
  -5   6  -7 2277.96 84.7331  18
  -5  -6  -7 2194.21 95.1447  15
  -5   6  -8 2745.79 92.8169  18
  -5  -6  -8 2627.13 107.482  15
  -5   6  -9 1260.37 64.7776  18
  -5  -6  -9 1140.19 71.0218  15
  -5   6 -10 3022.18 90.6812  18
  -5  -6 -10 3051.88 109.964  15
  -5   6 -11 610.123 42.4262  18
  -5  -6 -11 502.925 43.3591  15
  -5   6 -12 1198.15 44.7236  18
   5   7 -16 635.456 39.2503  18
   5  -7 -16 595.703 24.7392  15
   5   7 -15 77.9532 33.7618  18
   5  -7 -15 189.323 21.3380   9
   5  -7 -15 140.193 20.5648  15
   5   7 -15 137.273 37.9538  13
   5  -7 -14 178.007 23.7630   9
   5   7 -14 95.5117 43.0096  13
   5  -7 -13 766.386 42.5155   9
   5   7 -13 680.284 66.7203  13
   5   7 -12 2905.75 145.945  20
   5  -7 -12 2761.75 84.7338   9
   5  -7 -11 4757.95 114.986   9
   5   7 -11 4676.55 128.313   9
   5   7 -11 4768.53 192.812  20
   5  -7 -10 3.51555 61.2405   2
   5   7 -10-23.0912 54.4318  20
   5  -7 -10 10.3334 16.8114   9
   5   7 -10-12.2778 22.3942   9
   5   7 -10-0.70785 26.6878  10
   5   7  -9 4816.88 200.471  20
   5   7  -9 4404.17 128.682   9
   5  -7  -9 3850.22 295.349   2
   5  -7  -9 4224.96 102.890   9
   5   7  -9 4351.06 135.229  10
   5  -7  -8 4063.50 299.665   2
   5  -7  -7 1134.00 159.556   2
   5  -7  -6 56.6327 61.8028   2
   5  -7  -5 1609.37 172.945   2
   5  -7  -4 4875.53 279.491   2
   5  -7  -3-6.98909 53.6216   2
   5  -7  -2 235.848 65.6160   2
  -5   7   2 316.160 34.7848   3
   5  -7  -1 3804.63 181.844   2
  -5   7   1 4166.58 131.496   3
  -5   7   0 59.2556 27.3886   3
  -5  -7   0 87.7815 47.3752   1
  -5  -7  -1 96.6170 53.1526   1
  -5   7  -1 46.4092 29.3340   3
  -5   7  -2 865.251 83.8954   3
  -5  -7  -2 757.404 110.184   1
  -5  -7  -3 963.341 133.308   1
  -5   7  -3 1044.24 103.704   3
  -5   7  -4 150.928 27.7128  18
  -5  -7  -4 89.4354 83.9853   1
  -5  -7  -4 106.519 23.3923  15
  -5   7  -5 2569.06 84.9230  18
  -5  -7  -5 2553.78 94.6807  15
   5   7   5 2527.75 79.8211  12
  -5   7  -6 1707.42 73.2319  18
  -5  -7  -6 1779.48 83.0611  15
   5   7   6 1671.65 66.3545  12
  -5   7  -7 2643.81 91.9049  18
  -5  -7  -7 2646.92 105.201  15
   5   7   7 2737.15 85.4045  12
  -5   7  -8 375.009 44.9073  18
  -5  -7  -8 317.631 43.6575  15
  -5   7  -9 2101.81 81.8441  18
  -5  -7  -9 2104.55 94.9001  15
  -5  -7 -10 3130.14 110.967  15
  -5   7 -10 3216.33 93.1184  18
  -5   7 -11 233.582 33.4198  18
  -5  -7 -11 140.445 27.7034  15
  -5   7 -12 309.667 27.9276  18
   5  -8 -16 708.213 25.7412  15
   5   8 -16 631.629 39.0293  13
   5   8 -15 1723.39 72.5763  18
   5  -8 -15 1860.66 59.8602  15
   5   8 -15 1732.99 74.8503  13
   5   8 -14 258.302 43.5426  18
   5   8 -14 295.110 48.3409  13
   5   8 -13 36.4943 42.0062  20
   5  -8 -13 14.0957 16.0508   9
   5   8 -13-56.6867 46.3724  13
   5   8 -12-15.3330 41.7046  20
   5  -8 -12 7.90972 16.2782   9
   5   8 -11-14.7424 51.1469  20
   5  -8 -11 15.1220 15.9221   9
   5   8 -10 49.6090 51.9529  20
   5   8 -10 38.9794 25.2575  10
   5  -8 -10 75.2900 19.9911   9
   5   8  -9 94.8237 51.1765  20
   5  -8  -9 15.6098 53.4992   2
   5   8  -9 77.4040 30.1487  10
   5  -8  -9 64.2094 18.1801   9
   5   8  -9 40.9020 120.459   5
   5   8  -8 4901.88 208.701  20
   5   8  -8 4529.33 137.988  10
   5  -8  -7 45.4239 73.2250   2
   5  -8  -6 4661.57 311.580   2
   5  -8  -5 14827.5 531.788   2
   5  -8  -4 1280.60 155.241   2
   5  -8  -3 608.652 105.481   2
   5  -8  -2 458.219 86.4257   2
  -5   8   2 489.073 46.0506   3
  -5   8   1 1545.73 84.2194   3
  -5  -8   0 96.4097 50.4000   1
  -5   8   0 75.2489 28.6116   3
  -5  -8  -1 71.4316 49.1648   1
  -5   8  -1 41.6377 28.6408   3
  -5  -8  -2 1213.19 136.302   1
  -5   8  -2 1237.15 107.073   3
  -5  -8  -3 578.375 111.386   1
  -5   8  -3 643.050 90.3961   3
  -5   8  -4 6138.10 128.994  18
  -5  -8  -4 5756.15 143.542  15
   5   8   4 6044.23 132.004  12
  -5   8  -5-1.19691 26.8079  18
  -5  -8  -5 3.85925 19.5982  15
   5   8   5 15.7981 16.6727  12
  -5   8  -6 6229.93 140.030  18
  -5  -8  -6 5888.71 158.423  15
   5   8   6 5911.57 135.890  12
  -5   8  -7 5837.75 138.154  18
  -5  -8  -7 5711.30 161.371  15
   5   8   7 5885.27 135.748  12
  -5   8  -8 2283.18 87.1069  18
  -5  -8  -8 2255.76 98.8336  15
   5   8   8 2298.72 79.0486  12
  -5   8  -9 1112.35 62.1762  18
  -5  -8  -9 1079.79 68.3486  15
  -5   8 -10 1554.41 65.7732  18
  -5  -8 -10 1536.82 76.1297  15
  -5   8 -11 240.607 32.3742  18
  -5  -8 -11 166.434 28.6499  15
  -5   8 -12 234.924 24.8299  18
   5   9 -16 271.189 21.8517  18
   5   9 -16 117.362 20.5163  13
   5   9 -15 35.7208 25.4357  18
   5  -9 -15 49.8521 14.1724  15
   5   9 -15 68.2915 28.1908  13
   5   9 -14-52.8147 37.9229  18
   5   9 -14-10.7580 35.2867  13
   5   9 -13 41.5701 39.7809  20
   5  -9 -13 32.9167 16.3629   9
   5   9 -13-19.0923 43.0817  13
   5  -9 -12 397.805 30.0168   9
   5   9 -12 335.758 60.2329  20
   5  -9 -11 3975.86 94.8221   9
   5   9 -11 3913.79 179.434  20
   5   9 -10-0.99557 25.5494  10
   5   9 -10-0.18497 54.0643  20
   5  -9 -10 0.06674 14.7024   9
   5   9  -9 4696.17 206.163  20
   5  -9  -9 4367.30 98.0164   9
   5  -9  -9 3785.83 300.852   2
   5   9  -9 4018.23 134.202  10
   5  -9  -8 155.674 78.9054   2
   5   9  -8 171.542 58.9722  20
   5   9  -8 151.362 36.1560  10
   5   9  -8 293.487 142.805   5
   5   9  -7 240.561 62.9154  20
   5   9  -7 111.368 41.4865  10
   5  -9  -7 197.209 87.7391   2
   5  -9  -6 1090.19 163.087   2
   5  -9  -5 11.4060 62.7742   2
   5  -9  -4 371.562 95.5815   2
   5  -9  -3 298.458 81.5891   2
  -5   9   3 531.998 49.3490   3
   5  -9  -2 1246.63 132.682   2
  -5   9   2 1708.76 89.5662   3
  -5  -9   1 1416.41 109.390   1
  -5   9   1 1323.51 88.8164   3
  -5  -9   0 472.050 76.8617   1
  -5   9   0 476.745 61.3309   3
  -5   9  -1 47.1588 29.4944   3
  -5   9  -2 262.720 58.6118   3
  -5   9  -3 11949.9 192.226  18
   5   9   3 11508.7 209.563  17
  -5  -9  -3 11551.4 213.267  15
   5   9   3 11945.2 205.679  12
  -5   9  -4 1079.80 55.7972  18
   5   9   4 1191.34 59.8683  17
  -5  -9  -4 1157.17 63.6171  15
   5   9   4 1215.60 58.5932  12
  -5   9  -5 20340.3 293.248  18
  -5  -9  -5 19825.3 325.010  15
   5   9   5 20270.6 307.591  17
   5   9   5 19706.8 299.051  12
  -5   9  -6 2815.89 92.8447  18
  -5  -9  -6 2704.31 104.524  15
   5   9   6 2832.30 91.9513  12
  -5   9  -7 1914.88 79.2495  18
  -5  -9  -7 1947.75 91.2340  15
   5   9   7 1912.40 75.1805  12
  -5   9  -8 197.358 40.7285  18
  -5  -9  -8 155.082 34.9391  15
   5   9   8 176.638 26.8342  12
  -5   9  -9 258.638 42.2195  18
  -5  -9  -9 222.320 37.5872  15
   5   9   9 214.449 26.3778  12
  -5   9 -10 60.6711 30.7272  18
  -5  -9 -10 3.34410 22.9441  15
  -5   9 -11 52.0114 25.2331  18
  -5  -9 -11 10.6124 19.0462  15
  -5   9 -12 88.4620 17.7986  18
   5  10 -15 31.9719 20.1331  18
   5 -10 -15 9.28264 10.6713  15
   5  10 -15 50.8871 23.2119  13
   5  10 -14-32.1856 27.5850  18
   5  10 -14-11.4450 29.7153  13
   5  10 -13-15.2811 35.2525  18
   5  10 -13 36.1381 37.0233  13
   5  10 -12 683.987 74.6409  20
   5 -10 -12 763.570 37.6344   9
   5 -10 -11 205.460 22.4025   9
   5  10 -11 144.536 57.8723  20
   5 -10 -10 710.274 36.6864   9
   5  10 -10 625.960 53.7918  10
   5  10  -9-3.89794 49.3577  20
   5  10  -9 4.67090 26.5456  10
   5 -10  -8 70.4521 77.6932   2
   5  10  -8 198.992 43.7784  10
   5  10  -8 199.518 67.1750  20
   5 -10  -7 32.7304 70.8928   2
   5  10  -7 44.8593 56.5406  20
   5  10  -7 20.7944 94.5240   5
   5  10  -7 116.055 48.8553  10
   5 -10  -6 1.83243 73.4727   2
   5  10  -6-134.596 105.199   5
   5  10  -6 18.2627 28.0999  14
   5 -10  -5 691.597 130.319   2
   5  10  -5 869.692 72.4547   8
   5 -10  -4 24.0140 63.5296   2
  -5  10   4 109.634 28.6539   3
   5 -10  -3-27.0572 55.7107   2
  -5  10   3 11.3075 19.3654   3
  -5  10   2 75.6042 29.5638   3
  -5  10   1 170.939 38.8215   3
  -5  10   0 73.9678 35.3168   3
   5  10   1 2712.46 94.6958  17
  -5  10  -1 2516.10 155.939   3
   5  10   1 2583.84 87.9146  12
   5  10   2 207.193 29.9189  17
   5  10   2 179.053 27.3951  16
  -5 -10  -2 210.444 28.4730  15
  -5  10  -2 229.063 30.3318  18
   5  10   2 230.420 29.0935  12
  -5  10  -2 161.661 54.7579   3
  -5  10  -3 1136.32 54.8333  18
   5  10   3 1146.92 61.8507  17
  -5 -10  -3 1119.49 61.2771  15
  -5  10  -3 1107.35 121.886   3
   5  10   3 1113.83 57.6061  12
  -5  10  -4 10563.0 185.881  18
   5  10   4 10501.9 207.649  17
  -5 -10  -4 10382.2 208.917  15
   5  10   4 10556.8 199.662  12
  -5  10  -5 1078.50 59.5766  18
   5  10   5 1110.99 61.6468  17
  -5 -10  -5 1103.60 65.5384  15
   5  10   5 1147.07 60.1109  12
  -5  10  -6 5240.42 127.640  18
   5  10   6 5378.09 135.454  17
  -5 -10  -6 5147.95 148.728  15
   5  10   6 5172.40 131.900  12
  -5  10  -7 1645.81 74.0178  18
  -5 -10  -7 1560.39 82.1373  15
   5  10   7 1633.22 71.2235  12
  -5 -10  -8 11.0044 25.4205  15
  -5  10  -8 23.8584 35.8345  18
   5  10   8 2.37966 17.2112  12
  -5  10  -9 2603.58 83.2114  18
  -5 -10  -9 2527.76 97.4962  15
   5  10   9 2546.12 78.6163  12
  -5 -10 -10 30.7841 23.1488  15
  -5  10 -10 99.2421 31.3591  18
  -5  10 -11 52.3427 23.5095  18
   5  11 -15 494.260 25.1931  18
   5 -11 -15 487.772 24.0642  15
   5  11 -14 198.285 27.1212  18
   5 -11 -14 171.948 21.9924  15
   5  11 -14 201.751 31.4035  13
   5  11 -13-37.8339 28.6413  18
   5  11 -13-5.30521 32.1093  13
   5  11 -12 11.6471 36.4427  20
   5  11 -12-83.9163 34.5257  18
   5  11 -12-34.1052 37.8262  13
   5  11 -11 30.3366 46.5166  20
   5 -11 -11 12.7568 12.3359   9
   5  11 -10 3.10768 53.7465  20
   5  11 -10 0.75710 26.0525  10
   5  11 -10 5.62340 49.0239  11
   5  11  -9 93.7722 59.4926  20
   5  11  -9 79.7618 30.9375  10
   5  11  -8 186.346 44.9095  10
   5  11  -8-22.8164 55.8737  20
   5 -11  -7 4.40147 82.7367   2
   5  11  -7 152.648 65.4157  20
   5  11  -7 77.9736 60.8267  10
   5 -11  -6 104.719 80.5090   2
   5  11  -6 109.727 94.0471   5
   5 -11  -5 1164.41 172.345   2
   5  11  -5 1089.75 167.109   5
   5  11  -5 1272.37 89.3572   8
   5  11  -5 1146.02 76.4868  14
   5  11  -5 977.677 33.4783   7
   5 -11  -4 130.107 71.9109   2
   5  11  -4 99.7163 36.6137  10
   5  11  -4 119.307 30.4480  17
  -5  11   4 117.014 29.1803   3
   5  11  -4 124.880 38.3912   8
   5  11  -4 83.0926 30.5313  14
   5  11  -3 270.720 37.9258  10
   5  11  -3 310.443 38.9088  17
   5  11  -3 292.832 44.8892   8
   5  11  -3 287.478 39.9922  14
   5  11  -3 297.100 35.7734  12
  -5  11   3 348.237 49.4886   3
   5  11  -2 1039.74 63.9444   9
   5  11  -2 1185.63 77.2969   8
   5  11  -2 1060.82 64.9599  14
   5  11  -2 1116.37 62.7793  12
  -5  11   2 1172.25 89.3267   3
   5  11  -2 1100.20 65.9134  17
   5  11  -1 17769.3 301.790  17
   5  11  -1 17775.1 292.147  12
  -5  11   1 17256.1 239.043   7
   5  11   0 6283.06 159.115  17
   5  11   0 5983.54 155.450  16
   5  11   0 6264.34 150.936  12
   5  11   1 3732.45 117.803  17
   5  11   1 3642.31 116.503  16
  -5  11  -1 3750.35 200.389   3
   5  11   1 3658.99 111.477  12
  -5  11  -2 267.732 31.7002  18
   5  11   2 252.089 33.9496  17
   5  11   2 239.727 31.8930  16
  -5 -11  -2 250.459 30.8951  15
   5  11   2 254.254 32.6151  12
  -5  11  -2 184.657 63.1007   3
  -5  11  -3 134.379 28.9245  18
   5  11   3 109.008 26.5338  17
   5  11   3 108.973 24.3655  16
  -5 -11  -3 99.5763 24.6555  15
   5  11   3 98.7204 24.4607  12
  -5  11  -4 1376.12 63.8963  18
   5  11   4 1407.97 71.4142  17
  -5 -11  -4 1463.44 73.2267  15
   5  11   4 1499.41 70.8509  12
  -5  11  -5 652.899 49.0203  18
   5  11   5 681.690 50.6974  17
  -5 -11  -5 659.110 53.1963  15
   5  11   5 653.034 48.8305  12
  -5  11  -6 42.9721 31.1212  18
   5  11   6 1.16876 18.1024  17
  -5 -11  -6 3.57455 23.3974  15
   5  11   6 7.59732 19.9394  12
  -5  11  -7 279.210 40.9148  18
  -5 -11  -7 273.364 38.4818  15
   5  11   7 277.156 33.5592  12
  -5  11  -8 929.379 55.5172  18
  -5 -11  -8 891.356 60.3274  15
   5  11   8 913.006 51.1299  12
  -5  11  -9 2221.02 74.5694  18
  -5 -11  -9 2179.06 86.6917  15
   5  11   9 2211.33 71.4108  12
  -5  11 -10 265.880 32.6843  18
  -5 -11 -10 208.032 29.8127  15
  -5  11 -11 353.262 26.9415  18
   5  12 -14 1014.61 36.3574  18
   5  12 -14 925.632 41.9692  13
   5  12 -13 256.263 29.0899  18
   5  12 -13 184.208 31.5593  13
   5  12 -12 87.7770 36.8903  20
   5  12 -12 66.7774 25.2733  18
   5  12 -12 40.3901 30.3988  13
   5  12 -11-18.8585 44.7295  20
   5  12 -11-37.1257 31.0544  18
   5  12 -10 1037.73 99.1052  20
   5  12 -10 841.002 72.8191  11
   5  12 -10 865.425 59.2087  10
   5  12  -9 61.5282 30.4337  10
   5  12  -9 54.4091 54.7365  20
   5  12  -8 36.6218 53.0459  20
   5  12  -8 228.368 51.6116  10
   5  12  -7 368.573 82.5657  20
   5  12  -7 220.008 71.3611  10
   5  12  -6 530.868 86.0296  20
   5  12  -6 1011.72 90.7197  10
  -5  12   5 124.628 30.5525   3
   5 -12  -5 32.3823 74.8967   2
   5  12  -5 129.156 44.0882   8
   5  12  -5 71.8483 32.8643  14
   5  12  -4 1830.92 94.0395  10
   5  12  -4 1746.27 90.3478  17
   5  12  -4 1683.43 104.366   8
   5  12  -4 1501.14 87.7463  14
   5  12  -4 1650.06 46.1737   7
   5  12  -3 5754.40 153.717   9
   5  12  -3 6162.81 166.192  17
   5  12  -3 6165.35 186.362   8
   5  12  -3 5735.37 162.814  14
   5  12  -3 5699.93 148.812  12
   5  12  -2 2881.58 108.987   9
   5  12  -2 2979.03 113.965  17
   5  12  -2 3151.56 129.658   8
   5  12  -2 2993.10 113.464  14
  -5  12   2 3280.33 161.413   3
   5  12  -2 2950.92 106.213  12
   5  12  -1 975.093 64.8520  17
  -5  12   1 954.431 95.3108   3
   5  12  -1 922.127 60.0611  12
  -5  12   1 892.319 44.7965   7
   5  12   0 666.948 53.8937  17
   5  12   0 627.552 51.7754  16
  -5  12   0 681.597 89.6301   3
   5  12   0 663.336 50.7468  12
  -5  12   0 716.010 43.2621   7
   5  12   1 1.62800 21.3359  17
   5  12   1-9.24312 21.2396  16
   5  12   1 6.42038 19.3415  12
  -5  12  -2 50.4152 26.5698  18
   5  12   2 47.8842 24.3724  17
   5  12   2 34.0754 20.1655  16
   5  12   2 45.7794 24.0495  12
  -5  12  -3 158.528 31.6143  18
   5  12   3 168.784 32.4244  17
   5  12   3 149.650 27.8367  16
  -5 -12  -3 159.572 28.9823  15
   5  12   3 149.690 28.4248  12
  -5  12  -4 10692.5 190.383  18
   5  12   4 10994.8 223.871  17
  -5 -12  -4 11144.3 218.280  15
   5  12   4 11056.8 217.302  12
  -5  12  -5 39.9516 30.1953  18
   5  12   5 8.84327 20.3658  17
  -5 -12  -5 22.5456 22.3104  15
   5  12   5 10.2794 20.1838  12
  -5  12  -6 29.2353 29.4139  18
   5  12   6 0.29159 18.8203  17
  -5 -12  -6-6.39938 22.2450  15
   5  12   6 6.94993 20.2638  12
   5  12   7 474.273 38.4449  17
  -5  12  -7 490.554 43.0042  18
  -5 -12  -7 461.443 45.1308  15
   5  12   7 416.314 39.2484  12
  -5 -12  -8 176.462 32.3612  15
  -5  12  -8 240.036 36.5327  18
   5  12   8 207.001 27.7975  12
  -5  12  -9 43.4995 27.4723  18
  -5 -12  -9 15.4054 20.1734  15
   5  12   9 8.99189 14.6352  12
  -5  12 -10 808.949 39.3361  18
  -5 -12 -10 708.068 41.2429  15
   5 -13 -14 318.381 19.9999  15
   5  13 -13 919.744 33.5762  18
   5  13 -13 976.713 43.9658  13
   5  13 -12 300.250 27.6885  18
   5  13 -12 334.240 43.1637  20
   5  13 -12 242.726 32.8042  13
   5  13 -11 3.64188 34.9334  20
   5  13 -11-25.2892 29.5706  13
   5  13 -10 722.741 79.7606  20
   5  13 -10 471.169 61.4585  11
   5  13  -9 964.181 99.2952  20
   5  13  -9 841.038 61.4519  10
   5  13  -8 672.211 92.8778  20
   5  13  -8 874.866 69.6288  10
   5  13  -7 5090.27 171.346  10
   5  13  -7 5931.43 246.033  20
   5  13  -6 2058.04 149.345  20
   5  13  -6 2298.89 126.122  10
   5  13  -5 2234.64 124.019   8
   5  13  -5 2265.51 108.695  14
   5  13  -4 300.231 52.5874  10
   5  13  -4 230.135 41.2100  17
   5  13  -4 234.436 49.9123   8
   5  13  -4 212.028 41.5782  14
   5  13  -3 5822.41 162.994  10
   5  13  -3 5688.60 160.511  17
   5  13  -3 5622.10 183.118   8
   5  13  -3 5162.53 157.947  14
   5  13  -2 517.009 50.0765   9
   5  13  -2 535.435 61.1972   8
   5  13  -2 558.510 53.3594  14
   5  13  -2 553.172 50.1055  12
  -5  13   2 557.208 35.9276   7
   5  13  -2 548.981 53.4538  17
   5  13  -1 21341.5 353.317   9
   5  13  -1 21436.8 363.952  17
   5  13  -1 22034.6 397.485   8
   5  13  -1 21869.8 362.664  14
   5  13  -1 20961.7 345.489  12
  -5  13   1 21692.4 308.895   7
   5  13   0 3073.52 116.501  17
   5  13   0 3068.39 111.154  12
   5  13   1 593.648 53.2189  17
   5  13   1 537.377 48.2579  12
   5  13   2 121.127 30.1684  17
   5  13   2 94.2119 27.9373  16
   5  13   2 132.468 29.3941  12
  -5  13  -3 553.675 43.3830  18
   5  13   3 542.214 50.3488  17
  -5 -13  -3 611.398 46.0943  15
   5  13   3 533.873 47.2147  12
  -5  13  -4 1571.74 66.2736  18
   5  13   4 1602.30 80.0286  17
  -5 -13  -4 1581.03 74.1354  15
   5  13   4 1563.23 76.8822  12
  -5  13  -5 259.058 35.0691  18
  -5 -13  -5 211.696 32.6003  15
   5  13   5 214.219 33.4154  17
   5  13   5 203.452 33.0457  12
  -5  13  -6 175.565 31.8866  18
   5  13   6 190.388 29.2882  17
  -5 -13  -6 185.590 32.0214  15
   5  13   6 183.043 30.4541  12
  -5  13  -7 872.503 48.9002  18
  -5 -13  -7 880.701 55.8965  15
   5  13   7 910.630 50.6315  17
   5  13   7 876.231 52.4048  12
  -5 -13  -8 1038.51 57.4063  15
  -5  13  -8 1049.57 50.1599  18
   5  13   8 1146.61 54.0374  12
  -5  13  -9 715.943 38.6696  18
  -5 -13  -9 669.753 42.2857  15
   5  13   9 737.175 36.8720  12
  -5  13 -10 8.72375 15.3568  18
   5 -14 -13 2208.05 54.5287  15
  -5  14  13 1921.37 40.1954   7
   5 -14 -12 2421.66 68.8614  15
   5  14 -11 766.215 60.7583  20
   5  14 -11 629.081 42.2940  13
   5  14 -10 330.449 55.3390  20
   5  14 -10 10.8260 53.1502  11
   5  14  -9 1094.75 97.2564  20
   5  14  -9 900.430 59.7057  10
   5  14  -8 5773.58 166.403  11
   5  14  -8 6052.07 166.020  10
   5  14  -7 6598.68 253.337  20
   5  14  -7 5743.94 181.067  10
   5  14  -6 3305.76 149.700  10
   5  14  -6 3490.20 190.858  20
   5  14  -5 887.192 91.4322  10
   5  14  -5 788.075 79.4888   8
   5  14  -5 836.758 68.8358  14
   5  14  -4 1459.04 95.6788  10
   5  14  -4 1665.07 93.6312  17
   5  14  -4 1599.30 106.985   8
   5  14  -4 1605.58 92.8162  14
   5  14  -3 2748.14 120.498  10
   5  14  -3 2927.98 120.207  17
   5  14  -3 2950.04 138.731   8
   5  14  -3 2781.88 118.842  14
  -5  14   3 3246.09 87.6352   7
   5  14  -2 3550.34 135.429  10
   5  14  -2 3686.70 151.311   8
   5  14  -2 3604.87 134.154  17
   5  14  -2 3497.07 133.147  14
   5  14  -2 3651.03 124.225  12
  -5  14   2 4009.78 104.493   7
   5  14  -1 8717.43 201.074   9
   5  14  -1 8416.50 209.607  17
   5  14  -1 8532.22 232.561   8
   5  14  -1 8382.88 206.209  14
   5  14  -1 8392.08 196.962  12
   5  14   0 3981.78 131.177   9
   5  14   0 3795.35 134.136  17
   5  14   0 4167.05 137.337  14
  -5  14   0 4437.01 125.607   7
   5  14   0 3593.94 124.242  12
   5  14   1 22.8444 25.9592  17
   5  14   1 5.95683 23.4685  12
  -5  14  -1 26.3148 22.8550   7
   5  14   2 2887.76 111.923  17
   5  14   2 2920.58 107.173  12
   5  14   3 263.628 39.7831  17
   5  14   3 259.817 37.0603  12
  -5  14  -4 257.450 32.6763  18
   5  14   4 264.263 37.1601  17
  -5 -14  -4 278.656 33.8427  15
   5  14   4 254.044 35.3768  12
  -5  14  -5 433.541 37.3057  18
  -5 -14  -5 398.836 38.3953  15
   5  14   5 438.639 43.1920  17
   5  14   5 424.440 42.6459  12
   5  14   6 2203.54 83.5326  17
  -5  14  -6 2037.05 68.4421  18
  -5 -14  -6 2014.46 79.7083  15
   5  14   6 2097.43 82.5552  12
  -5  14  -7 30.6612 25.4152  18
   5  14   7 7.50776 15.6193  17
  -5 -14  -7 9.08137 19.2153  15
   5  14   7 8.30947 19.1379  12
  -5  14  -8 23.5137 21.3259  18
  -5 -14  -8 4.32068 17.0156  15
   5  14   8-2.42451 16.7668  12
  -5  14  -9 117.201 19.1483  18
   5  14   9 156.707 16.8052  12
   5 -15 -12 2987.52 66.2280  15
  -5  15  12 3105.75 58.7103   7
   5  15 -11 3067.99 98.2771  20
   5 -15 -11 3272.21 79.5469  15
   5  15 -10-7.45409 29.5821  20
   5  15  -9 914.934 78.7479  20
   5  15  -9 839.249 51.9401  10
   5  15  -8 2227.01 131.834  20
   5  15  -8 2113.03 91.7191  10
   5  15  -7 132.240 57.5564  20
   5  15  -7-75.0906 66.4994  10
   5  15  -6 3603.44 187.457  20
   5  15  -6 3741.22 152.724  10
   5  15  -5 5921.60 181.548  10
   5  15  -5 5552.34 236.829  20
  -5  15   5 6042.67 126.159   7
   5  15  -4 89.6730 43.3133   8
   5  15  -4 93.2495 33.4373  14
  -5  15   4 103.063 21.4215   7
   5  15  -3 185.651 39.7344  17
   5  15  -3 159.817 48.0033   8
   5  15  -3 203.932 41.0319  14
  -5  15   3 218.851 27.9791   7
   5  15  -2 3085.75 124.603  17
   5  15  -2 2929.14 123.204  10
   5  15  -2 3134.54 141.976   8
   5  15  -2 3047.98 123.777  14
   5  15  -1 97.1551 48.5534  10
   5  15  -1 213.264 39.8341  17
   5  15  -1 184.031 45.5673   8
   5  15  -1 206.992 39.3101  14
   5  15  -1 187.756 34.7181  12
  -5  15   1 282.106 35.0065   7
   5  15   0 28.8835 28.2812  17
   5  15   0 31.7049 23.7457   9
   5  15   0 23.3272 35.8179   8
   5  15   0 28.9261 27.8467  14
   5  15   0 36.1735 25.9663  12
  -5  15   0 40.6826 23.6492   7
   5  15   1 1186.36 70.2749   9
   5  15   1 1054.50 71.2405  17
   5  15   1 1179.90 73.4036  14
  -5  15  -1 1299.27 70.9233   7
   5  15   1 1047.13 67.0561  12
   5  15   2 1.22262 25.6859  17
   5  15   2-9.45162 24.4787  12
   5  15   3 93.7600 29.9716  17
   5  15   3 100.301 28.4148  12
   5  15   4 174.354 32.8898  17
   5  15   4 195.306 32.0727  10
   5  15   4 184.003 33.4215  12
   5  15   5 207.208 32.2098  17
  -5 -15  -5 187.736 26.3437  15
   5  15   5 202.978 32.8999  12
  -5  15  -6 831.716 41.0099  18
   5  15   6 874.753 51.1914  17
  -5 -15  -6 765.065 45.4415  15
   5  15   6 853.177 51.2986  12
   5  15   7 10.2205 15.2377  17
  -5  15  -7 5.99656 19.0058  18
   5  15   7-0.47067 17.6068  12
   5  15   8 75.6863 17.9061   8
   5  15   8 67.0832 16.8296  12
  -5  16  12 548.321 22.1322  17
   5 -16 -11 356.793 20.4386  15
  -5  16  11 424.728 22.0245   7
   5  16 -10 5415.57 131.217  20
   5 -16 -10 5643.33 100.646  15
   5  16  -9 177.427 37.5663  20
  -5  16   9 236.376 22.1294   7
   5  16  -8 1429.76 93.7316  20
  -5  16   8 1601.90 54.4623   7
   5  16  -8 1354.27 67.5249  10
   5  16  -7 110.685 49.6753  20
  -5  16   7 125.768 21.1345   7
   5  16  -6 55.2996 51.3307  20
   5  16  -6 5.76932 77.6396  10
  -5  16   6 54.7841 18.3903   7
   5  16  -5 1869.09 120.183  10
   5  16  -5 1688.84 128.968  20
  -5  16   5 1987.28 70.2341   7
   5  16  -4 576.949 67.2748   8
  -5  16   4 693.832 44.3822   7
   5  16  -3 204.478 40.3514  17
   5  16  -3 188.792 47.4252   8
   5  16  -3 211.802 39.8937  14
  -5  16   3 246.186 31.5302   7
   5  16  -2 1099.43 75.3316  17
   5  16  -2 1105.83 87.0896   8
   5  16  -2 1072.72 72.3555  14
  -5  16   2 1331.07 65.5547   7
   5  16  -1 1454.72 83.8182  17
   5  16  -1 965.329 74.4207  10
   5  16  -1 1475.46 96.4522   8
   5  16  -1 1388.49 81.4661  14
   5  16  -1 1394.34 74.6534  12
  -5  16   1 1923.39 82.3320   7
   5  16   0 490.302 52.1364  17
   5  16   0 445.903 58.4231   8
   5  16   0 470.295 50.4417  14
  -5  16   0 520.816 46.4326   7
   5  16   0 438.544 44.7425  12
   5  16   1 250.603 39.4992  10
   5  16   1 388.479 40.8908   9
   5  16   1 420.569 49.4901  17
   5  16   1 407.660 55.6824   8
   5  16   1 382.451 44.9423  14
  -5  16  -1 441.227 43.6804   7
   5  16   1 427.695 45.1387  12
   5  16   2-30.7912 43.6117  10
   5  16   2 74.8537 30.6394  17
   5  16   2 72.2697 24.1290   9
   5  16   2 71.0824 36.0127   8
   5  16   2 64.8832 28.8714  14
   5  16   2 58.0581 26.4106  12
   5  16   3 297.006 38.8348  10
   5  16   3 373.770 39.2247   9
   5  16   3 326.412 41.2504  17
   5  16   3 416.487 44.9306  14
   5  16   3 339.004 39.9967  12
   5  16   4 1363.42 65.1152  10
   5  16   4 1320.69 69.9480  17
   5  16   4 1344.48 68.2045  12
   5  16   5 16.6808 20.1557  17
   5  16   5 14.1753 20.6260  12
   5  16   6 5653.52 124.697  17
   5  16   6 5565.89 125.474  12
   5  16   7 180.850 22.2497   9
   5  16   7 127.800 17.0136  17
   5  16   7 142.709 23.1657   8
   5  16   7 175.355 23.6081  14
   5  16   7 145.844 21.5131  12
  -5  17  11 338.217 20.3507  16
  -5  17  10 64.4505 11.3707  17
  -5  17  10 66.8640 13.2374   7
   5  17  -9 18.3305 19.9578  20
  -5  17   9 44.4027 11.4230  17
  -5  17   9 55.6313 15.2704   7
   5  17  -8-14.6031 28.6502  20
   5  17  -8 9.39986 17.6249  10
  -5  17   8 20.0342 10.7883  17
  -5  17   8 26.4969 15.1616   7
   5  17  -7 10.2531 33.3105  20
  -5  17   7 5.42017 15.2892   7
   5  17  -6 12.6345 38.7821  20
  -5  17   6-2.35212 16.6144   7
   5  17  -5 231.981 55.8486  20
  -5  17   5 331.059 31.6108   7
   5  17  -4 30.3999 77.0611  10
   5  17  -4 28.4134 46.7211  20
  -5  17   4 16.2362 20.6919   7
   5  17  -3 260.828 49.3496   8
   5  17  -3 289.186 38.3060  14
  -5  17   3 370.374 37.3351   7
   5  17  -2 421.132 48.2233  17
   5  17  -2 420.968 58.3300   8
   5  17  -2 370.373 42.8951  14
  -5  17   2 470.411 42.8172   7
   5  17  -1 608.830 55.6459  17
   5  17  -1 561.479 63.6788   8
   5  17  -1 592.922 52.4639  14
  -5  17   1 779.631 54.1382   7
   5  17   0 230.906 39.3318  17
   5  17   0 213.135 45.1140   8
   5  17   0 243.228 37.4922  14
  -5  17   0 272.248 34.8759   7
   5  17   0 275.217 35.0851  12
   5  17   1 501.674 50.2853  17
   5  17   1 537.156 59.0992   8
   5  17   1 520.548 48.0818  14
  -5  17  -1 596.897 45.9036   7
   5  17   1 533.480 45.3083  12
   5  17   2 15.8870 25.5144  17
   5  17   2 10.1884 30.3300   8
   5  17   2 10.2798 22.2170  14
   5  17   2 10.2541 21.8613  12
   5  17   3 299.959 30.2637   9
   5  17   3 311.842 38.6706  17
   5  17   3 311.648 44.5976   8
   5  17   3 320.658 37.0855  14
   5  17   3 191.687 35.5135  10
   5  17   3 307.481 36.0961  12
   5  17   4 944.187 50.5622  10
   5  17   4 943.981 47.6591   9
   5  17   4 967.858 56.2629  17
   5  17   4 956.040 63.3319   8
   5  17   4 946.464 54.2716  14
   5  17   4 935.803 52.8839  12
   5  17   5 195.527 23.4651   9
   5  17   5 187.572 26.5960  17
   5  17   5 192.400 32.6109   8
   5  17   5 183.614 26.9560  14
   5  17   5 182.740 25.8511  12
   5  17   6 4.06803 13.0194  17
   5  17   6-5.18124 11.8223   9
   5  17   6-4.99182 18.2134   8
   5  17   6 12.0381 15.9605  14
   5  17   6-3.11235 14.6609  12
  -5  18  10 1723.21 44.9928  16
  -5  18   9 373.917 25.0320  16
  -5  18   9 355.169 23.4893   7
   5  18  -8 257.077 45.7887  11
  -5  18   8 46.1055 15.0578   7
   5  18  -7 20.0315 18.4840  10
   5  18  -7 5.44252 25.1900  20
  -5  18   7 1.32502 14.9012   7
   5  18  -6 495.502 53.3990  20
  -5  18   6 625.612 39.2643   7
   5  18  -5 77.3013 38.5148  20
  -5  18   5 111.474 19.4883  16
  -5  18   5 108.443 24.1631   7
   5  18  -4 258.602 53.3445  20
  -5  18   4 331.700 28.6795  16
  -5  18   4 260.997 32.5821   7
   5  18  -3 382.245 59.7593  20
  -5  18   3 468.461 40.9854   7
   5  18  -2 30.8894 32.8141   8
   5  18  -2 20.9584 19.8160  14
  -5  18   2 13.6138 21.0533   7
   5  18  -1 14.2916 25.1292  17
   5  18  -1 47.4343 34.7905   8
   5  18  -1 11.8765 19.9574  14
  -5  18   1 5.97861 20.8206   7
   5  18   0 37.1404 26.5907  17
   5  18   0 31.5810 32.6381   8
   5  18   0 20.5553 21.9779  14
  -5  18   0 9.78839 19.5693   7
   5  18   1 1126.16 65.4287  17
   5  18   1 1127.00 73.9068   8
   5  18   1 1061.66 59.7445  14
  -5  18  -1 1172.90 54.3881   7
   5  18   2-32.5280 42.4063  10
   5  18   2 12.9294 22.6826  17
   5  18   2 16.7907 28.0151   8
   5  18   2-10.6730 19.9392  14
   5  18   2 9.36076 17.8698  12
   5  18   3 77.7402 32.4350  10
   5  18   3 67.3165 23.9738  17
   5  18   3 71.9453 29.2155   8
   5  18   3 65.7443 21.8628  14
   5  18   3 60.5163 20.3308  12
   5  18   4 340.230 30.9952  10
   5  18   4 321.844 31.6106  17
   5  18   4 323.187 37.0780   8
   5  18   4 306.464 29.7287  14
   5  18   4 297.915 28.9729  12
   5  18   5 723.583 37.8578  17
   5  18   5 685.052 42.6538   8
   5  18   5 664.786 36.1006  14
   5  18   5 693.196 35.9339  12
  -5  19   8 3.95220 8.69165  16
  -5  19   8-9.17993 11.8164   7
  -5  19   7 15.0598 10.6375  16
  -5  19   7-22.2260 14.1842   7
   5  19  -6 75.7149 20.0202  10
  -5  19   6 7.86070 10.9537  16
   5  19  -6 110.817 52.2689  11
  -5  19   6-4.02211 15.9125   7
  -5  19   5 1701.44 54.1163  16
  -5  19   5 1681.26 64.1263   7
   5  19  -4 7.88879 27.0302  20
  -5  19   4 4.23918 18.4709   7
   5  19  -3 3.44628 29.7643  20
   5  19  -3 61.6066 64.9562  10
  -5  19   3 14.5890 19.1218   7
   5  19  -2 113.087 38.9673  20
  -5  19   2 170.249 27.6218   7
   5  19  -1 88.4971 31.1747   8
  -5  19   1 120.423 23.7610   7
   5  19   0 29.0100 26.5685   8
   5  19   0 34.7421 17.1041  14
  -5  19   0 27.4790 16.4505   7
   5  19   1 91.3067 44.6267  10
   5  19   1 23.2522 20.5898  17
   5  19   1 41.3714 27.3659   8
   5  19   1 21.4883 16.1093  14
   5  19   2 905.929 49.5918  17
   5  19   2 859.073 55.0978   8
   5  19   2 785.913 41.5693  14
   5  19   3 1227.47 48.3812  10
   5  19   3 1174.96 51.5395  17
   5  19   3 1161.36 57.7219   8
   5  19   4 216.163 25.2009   8
  -5  20   6 647.537 31.4972   7
   5  20  -5 296.691 43.4222  11
   5  20  -5 446.583 27.8826  10
   5  20  -4 682.523 39.5879  10
  -5  20   4 440.033 31.2408   7
   5  20  -3 457.094 48.1027  10
  -5  20   3 968.568 44.4405   7
   5  20  -2 4341.91 114.735  10
  -5  20   2 5026.81 104.921   7
   5  20  -1 2098.24 79.9732  10
  -5  20   1 1749.11 53.0167   7
   5  20   0 752.472 51.6411  10
  -5  20   0 562.770 21.3323   7
   5  20   1 1657.06 60.5233  10
   5  20   1 1440.41 59.6789   8
   5  20   2 732.228 39.5134   8
   6   0 -17-1.79354 7.83151   9
   6   0 -16 149.858 19.4566   9
   6   0 -16 108.400 22.0640  13
   6   0 -15 14.1195 17.8164   9
   6   0 -15 12.9859 22.9409  13
   6   0 -14 236.923 32.2329   9
   6   0 -14 226.272 38.2321  13
   6   0 -13 3.41640 21.0242   9
   6   0 -13-16.7185 32.3845  13
   6   0 -12 18443.1 305.104   9
   6   0 -11-24.1845 32.2077   2
   6   0 -11 3.96007 24.0713   9
   6   0 -10 67.8126 34.7673  20
   6   0 -10 92.6109 27.7162   9
   6   0 -10 43.2461 39.5792   2
   6   0  -9 26.1609 42.0322   2
   6   0  -8 11.2303 41.9791   2
   6   0  -7 18.2651 35.3805   2
   6   0  -6 319.690 64.1915   2
   6   0  -5 4.69890 42.2141   2
   6   0  -4 3337.60 166.853   2
   6   0  -3 10.4500 31.6625   2
   6   0  -2 30074.4 517.606   2
  -6   0   1 6.94320 9.31561   3
   6   0  -1-6.73964 23.1450   2
  -6   0   0 165.475 60.5895   1
  -6   0  -1 2.90072 45.3721   1
  -6   0  -1-5.23772 16.5456   4
  -6   0  -2 3467.69 143.673   4
  -6   0  -2 3570.20 234.302   1
  -6   0  -3-2.66745 23.1296   4
  -6   0  -3-39.8086 77.4397   1
  -6   0  -4 1271.71 177.322   1
  -6   0  -4 1285.99 103.930   4
  -6   0  -5 0.70446 19.6328  15
  -6   0  -5-6.77713 30.6154   4
  -6   0  -5-10.5376 85.3797   1
  -6   0  -6 10456.6 173.010  18
  -6   0  -6 9536.63 321.036   4
  -6   0  -6 9082.94 509.153   1
   6  -1 -17 129.223 13.2774   9
   6   1 -17 118.626 11.7063   9
   6  -1 -16 271.213 23.6538   9
   6  -1 -16 175.527 23.6773  18
   6   1 -16 263.209 30.2175  13
   6   1 -16 250.267 22.6001   9
   6  -1 -15 1094.96 50.9251   9
   6   1 -15 1051.48 50.2228   9
   6   1 -15 1083.27 59.9783  13
   6  -1 -14 306.064 35.1563   9
   6   1 -14 287.558 33.6480   9
   6  -1 -14 317.921 39.5333  13
   6   1 -14 317.171 44.1840  13
   6  -1 -13 418.966 41.1455   9
   6   1 -13 395.608 41.4530   9
   6  -1 -13 422.375 45.8922  13
   6   1 -13 411.503 50.2858  13
   6  -1 -12 68909.7 811.093   9
   6   1 -12 67713.7 816.814   9
   6  -1 -11 6917.98 166.248   9
   6   1 -11 6578.85 166.858   9
   6  -1 -11 6297.68 293.606   2
   6   1 -11 6957.00 269.711   2
   6   1 -10 865.961 72.7599  20
   6   1 -10 830.253 57.2426   9
   6  -1 -10 851.807 57.0243   9
   6  -1 -10 787.530 110.507   2
   6   1 -10 795.821 97.1012   2
   6  -1  -9 1719.29 158.002   2
   6   1  -9 1861.24 143.783   2
   6  -1  -8 198.314 62.5651   2
   6   1  -8 172.888 53.2331   2
   6  -1  -7 295.879 72.9535   2
   6   1  -7 330.707 68.5686   2
   6  -1  -6 370.517 74.5785   2
   6   1  -6 348.620 65.2564   2
   6  -1  -5 10555.6 337.210   2
   6   1  -5 11088.7 320.973   2
   6  -1  -4 279.530 60.3672   2
   6   1  -4 299.360 57.3033   2
   6  -1  -3 5480.49 209.525   2
   6   1  -3 5866.42 206.907   2
   6  -1  -2 1.80120 30.6550   2
   6   1  -2 17.0026 29.0195   2
   6  -1  -1 13794.9 315.560   2
  -6   1   1 16272.7 230.605   3
  -6  -1   0 1954.70 140.241   1
  -6   1   0 1798.07 132.537   1
  -6   1   0 1794.89 72.9106   3
  -6   1  -1 326.087 78.7866   1
  -6   1  -1 415.151 42.9630   4
  -6  -1  -1 365.573 44.7825   4
  -6  -1  -1 411.483 82.1330   1
  -6  -1  -2 196.545 78.7045   1
  -6   1  -2 198.777 36.1431   4
  -6  -1  -2 208.274 40.8057   4
  -6   1  -2 162.253 73.7208   1
  -6   1  -3 10.1444 19.2486   4
  -6  -1  -3 12.3347 21.7304   4
  -6  -1  -3 1.79347 67.6556   1
  -6   1  -3-32.9963 79.7195   1
  -6  -1  -4 2781.89 248.700   1
  -6   1  -4 2846.57 256.032   1
  -6   1  -4 2718.98 147.723   4
  -6  -1  -4 2852.70 158.612   4
  -6   1  -5 3692.98 122.708  19
  -6   1  -5 4048.07 97.6147  18
  -6  -1  -5 3753.83 310.722   1
  -6  -1  -5 4018.23 125.029  15
  -6   1  -5 3518.65 178.872   4
  -6   1  -5 3768.73 316.889   1
  -6  -1  -5 3743.43 193.518   4
  -6   1  -6 22506.7 299.832  18
  -6  -1  -6 21254.5 353.486  15
  -6   1  -6 20308.4 482.421   4
  -6  -1  -6 20861.0 503.316   4
  -6  -1  -6 20742.9 775.315   1
  -6   1  -6 20609.7 773.454   1
  -6   1  -7 4447.59 107.597  18
  -6  -1  -7 4251.43 138.359  15
  -6   1  -8 2399.59 77.4137  18
  -6   1  -9 22.2107 23.2858  18
   6   2 -17-14.1301 14.5288  18
   6  -2 -17 9.29485 9.29414   9
   6   2 -17 11.7027 6.42133   9
   6  -2 -16 1267.04 44.9149   9
   6   2 -16 1238.43 54.4356  13
   6  -2 -15 32.1199 20.4459   9
   6   2 -15 35.8615 17.5168   9
   6   2 -15 34.5427 29.4496  13
   6  -2 -14 429.826 38.4967   9
   6   2 -14 407.654 37.9608   9
   6   2 -14 399.106 50.4268  13
   6  -2 -13 276.334 36.1435   9
   6   2 -13 235.108 34.3230   9
   6  -2 -12 5943.45 149.542   9
   6   2 -12 5905.19 155.216   9
   6  -2 -11 4742.91 131.216   9
   6  -2 -11 4351.63 256.472   2
   6   2 -11 4662.66 138.011   9
   6  -2 -10 217.999 66.2962   2
   6   2 -10 263.128 56.6088   2
   6   2 -10 216.977 45.0433  20
   6  -2 -10 246.972 34.8303   9
   6   2 -10 219.671 35.1340   9
   6  -2  -9 2405.76 194.892   2
   6   2  -9 2627.61 161.883   2
   6  -2  -8 2045.62 175.381   2
   6   2  -8 2247.06 147.549   2
   6  -2  -7 1061.46 126.933   2
   6   2  -7 1018.58 100.285   2
   6  -2  -6 635.288 96.0146   2
   6   2  -6 739.775 82.8692   2
   6  -2  -5 2467.82 168.479   2
   6   2  -5 2520.41 142.764   2
   6  -2  -4 1908.79 142.647   2
   6   2  -4 2065.03 126.366   2
   6  -2  -3 1137.65 104.659   2
   6   2  -3 1228.81 93.6459   2
   6  -2  -2 1957.26 121.097   2
   6  -2  -1 966.402 77.3768   2
  -6   2   1 1149.71 51.4996   3
  -6  -2   0 3982.95 196.275   1
  -6   2   0 3631.04 111.895   3
  -6  -2  -1 79.2723 61.6064   1
  -6   2  -1 15.5169 53.1433   1
  -6   2  -1 17.0475 14.8947   4
  -6   2  -1 24.7230 18.3595   3
  -6   2  -2 3706.68 238.680   1
  -6   2  -2 3706.17 141.189   4
  -6  -2  -2 3661.60 235.048   1
  -6   2  -3 1576.49 180.783   1
  -6   2  -3 1643.57 102.593   4
  -6  -2  -3 1594.89 178.204   1
  -6  -2  -4 258.755 96.7010   1
  -6   2  -4 164.811 90.1539   1
  -6   2  -4 208.110 43.7728   4
  -6   2  -5 19.1804 20.1947  19
  -6   2  -5 36.8426 24.8862  18
  -6  -2  -5 94.2456 89.9910   1
  -6  -2  -5 33.9835 24.6619  15
  -6   2  -5-4.99833 26.7330   4
  -6  -2  -5 13.3921 33.7453   4
  -6   2  -5 12.0021 87.2507   1
  -6  -2  -6 5076.50 238.338   4
  -6   2  -6 5253.58 119.889  18
  -6  -2  -6 5187.65 150.997  15
  -6   2  -6 4610.16 210.873   4
  -6  -2  -6 4828.27 373.250   1
  -6   2  -6 4587.80 358.087   1
  -6   2  -7 595.397 43.9119  18
  -6  -2  -7 526.378 51.2648  15
  -6   2  -8 834.173 49.4938  18
  -6  -2  -8 694.929 57.6683  15
  -6   2  -9 4665.69 109.452  18
  -6   2 -10 92.7379 25.9403  18
   6  -3 -17 22.9333 9.62721   9
   6   3 -17-20.8992 16.0696  18
   6   3 -16 187.831 18.1135   9
   6   3 -16 247.152 32.1505  13
   6  -3 -16 235.151 21.8863   9
   6  -3 -15 6.86225 18.1996   9
   6   3 -15 15.6201 15.2099   9
   6   3 -15 15.7039 30.6133  13
   6  -3 -14 1060.95 55.1902   9
   6   3 -14 971.048 52.9629   9
   6   3 -14 953.635 68.5637  13
   6  -3 -13 255.505 33.1856   9
   6   3 -13 253.831 34.9329   9
   6   3 -12 187.363 47.9502  20
   6   3 -12 156.116 32.1589   9
   6  -3 -12 144.350 28.6541   9
   6  -3 -11 491.462 42.9192   9
   6   3 -11 532.707 49.6855   9
   6  -3 -11 467.504 92.3829   2
   6   3 -11 510.616 64.7647  20
   6   3 -10 163.617 46.8979  20
   6  -3 -10 180.790 29.1565   9
   6  -3 -10 154.606 66.1239   2
   6   3 -10 194.443 49.4694   2
   6   3 -10 175.381 33.1836   9
   6  -3  -9 59.3914 56.8257   2
   6   3  -9 69.4977 35.3131   2
   6   3  -8 17.1104 31.4060   2
   6  -3  -8 28.7149 53.7875   2
   6  -3  -7 196.785 68.8606   2
   6   3  -7 204.653 46.4630   2
   6  -3  -6 128.504 57.5631   2
   6   3  -6 193.021 47.4169   2
   6  -3  -5 35.9890 45.8897   2
   6   3  -5 61.7115 37.3857   2
   6  -3  -4 8655.07 316.377   2
   6   3  -4 9533.14 270.379   2
   6  -3  -3 1938.99 135.695   2
   6   3  -3 2085.38 120.391   2
   6  -3  -2 7464.26 242.663   2
  -6   3   1 9588.42 285.582   1
  -6   3   1 9394.82 176.078   3
  -6  -3   0 1878.52 140.651   1
   6  -3   0 1752.41 93.9782   2
  -6   3   0 1681.99 133.021   1
  -6   3   0 1808.95 83.3111   3
  -6   3  -1 756.360 54.8248   4
  -6  -3  -1 847.090 110.327   1
  -6   3  -1 795.274 64.1111   3
  -6   3  -1 737.492 106.722   1
  -6  -3  -2 122.119 71.8025   1
  -6   3  -2 107.947 27.0032   4
  -6   3  -2 114.099 69.3443   1
  -6   3  -2 155.784 35.9159   3
  -6  -3  -3 1890.55 194.268   1
  -6   3  -3 2054.70 200.153   1
  -6   3  -3 1906.89 109.050   4
  -6  -3  -4 517.083 120.058   1
  -6   3  -4 465.631 60.6965   4
  -6   3  -4 460.538 118.336   1
  -6   3  -5 558.214 49.2981  19
  -6  -3  -5 482.556 46.6751  19
  -6   3  -5 685.970 44.4380  18
  -6   3  -5 524.010 136.561   1
  -6  -3  -5 662.690 148.507   1
  -6   3  -5 490.447 67.5732   4
  -6  -3  -5 630.284 52.3689  15
  -6   3  -6 135.774 32.2119  18
  -6  -3  -6 38.2101 106.366   1
  -6   3  -6 54.6120 85.1861   1
  -6  -3  -6 78.5084 28.5039  15
  -6   3  -7 1086.64 57.8265  18
  -6  -3  -7 983.085 68.3449  15
  -6   3  -8 3133.27 93.8665  18
  -6  -3  -8 3176.81 120.729  15
  -6   3  -9 95.0705 30.6183  18
  -6   3 -10 350.877 33.6809  18
  -6   3 -11 187.335 24.7655  18
   6   4 -17 60.6492 16.0866  18
   6   4 -17 5.51248 17.0453  13
   6  -4 -16 610.938 30.3569   9
   6   4 -16 441.559 21.9239   9
   6   4 -16 421.606 39.0823  18
   6   4 -16 572.498 41.6000  13
   6  -4 -15 446.443 32.5473   9
   6   4 -15 412.477 29.0523   9
   6   4 -15 430.237 48.0335  13
   6   4 -14 81.9954 21.6208   9
   6  -4 -14 118.317 24.8404   9
   6   4 -14 70.2217 37.6460  13
   6   4 -13 602.319 46.9414   9
   6  -4 -13 657.755 46.1613   9
   6  -4 -12 230.306 32.7395   9
   6   4 -12 240.726 36.5304   9
   6   4 -12 271.025 55.8705  20
   6   4 -11 195.302 35.1113   9
   6   4 -11 276.435 57.8186  20
   6  -4 -11 212.023 31.0984   9
   6   4 -10 152.165 52.1255  20
   6  -4 -10 196.229 29.5974   9
   6  -4 -10 188.402 68.7695   2
   6   4 -10 190.634 35.5998   9
   6  -4  -9-15.9167 50.5071   2
   6   4  -9 34.1577 40.9569  20
   6  -4  -9 9.26781 17.8732   9
   6   4  -9-26.5424 27.3845   9
   6   4  -9 0.79306 23.8057   2
   6  -4  -8 222.554 81.4536   2
   6   4  -8 253.155 51.4418   2
   6  -4  -7 225.673 78.4860   2
   6   4  -7 256.984 52.1926   2
   6  -4  -6-16.6282 48.9548   2
   6   4  -6 26.4963 27.6112   2
   6  -4  -5 5855.07 286.055   2
   6   4  -5 6852.46 231.603   2
   6  -4  -4 6211.55 271.675   2
   6  -4  -3 7600.97 282.595   2
   6  -4  -2 3522.93 172.084   2
  -6   4   1 9.57380 14.3283   3
   6  -4  -1-3.92872 25.3686   2
  -6   4   1 26.5133 38.5493   1
  -6  -4   0 2270.75 152.053   1
  -6   4   0 1976.95 144.431   1
  -6   4   0 2071.29 95.5730   3
  -6  -4  -1 761.357 102.304   1
  -6   4  -1 862.131 71.2062   3
  -6   4  -1 788.284 111.518   1
  -6   4  -2 271.041 39.2799   4
  -6  -4  -2 253.933 82.4902   1
  -6   4  -2 295.604 51.1265   3
  -6   4  -2 223.771 81.8526   1
  -6  -4  -3 1063.92 151.002   1
  -6   4  -3 1106.25 157.546   1
  -6   4  -3 1183.89 85.5009   4
  -6   4  -4 12.5117 21.7132  19
  -6  -4  -4 54.4270 84.5848   1
  -6   4  -4 25.6552 23.0163  18
  -6  -4  -4 27.9113 20.5144  15
  -6   4  -4 10.7618 22.4350   4
  -6   4  -4 18.8068 74.8047   1
  -6   4  -5 7461.15 192.006  19
  -6   4  -5 8956.62 163.748  18
  -6   4  -5 8001.95 262.538   4
  -6  -4  -5 7938.04 446.399   1
  -6  -4  -5 9097.57 199.468  15
  -6   4  -5 7810.33 441.717   1
  -6   4  -6 453.491 42.7523  18
  -6   4  -6 376.825 137.911   1
  -6  -4  -6 446.226 47.5692  15
  -6   4  -7 122.140 32.6121  18
  -6  -4  -7 85.5458 31.7734  15
  -6   4  -8 131.510 33.2840  18
  -6  -4  -8 73.3028 29.5145  15
  -6   4  -9 352.777 39.7859  18
  -6  -4  -9 295.147 41.6271  15
  -6   4 -10 1691.41 62.3914  18
  -6   4 -11 876.632 40.6768  18
   6   5 -17 287.470 21.0356  18
   6   5 -17 216.644 19.7966  13
   6  -5 -16 13.0556 12.4997   9
   6   5 -16 48.5258 25.7462  13
   6  -5 -15-2.92880 15.9101   9
   6   5 -15 11.7201 12.0822   9
   6   5 -15 7.67222 32.5498  13
   6  -5 -14-20.4290 21.2402   9
   6   5 -14 2.90254 15.7144   9
   6   5 -14-46.9383 41.2406  13
   6   5 -13 80.0455 45.4883  20
   6  -5 -13 51.4809 21.2420   9
   6   5 -13 28.6663 20.7323   9
   6   5 -12 353.758 60.2402  20
   6   5 -12 339.711 40.2261   9
   6  -5 -12 306.253 34.1411   9
   6   5 -11-11.0515 44.2855  20
   6  -5 -11-5.52389 19.3226   9
   6   5 -11 2.76514 22.5401   9
   6   5 -10 879.423 61.5681   9
   6   5 -10 999.925 95.1113  20
   6  -5 -10 890.695 51.3581   9
   6  -5 -10 939.847 138.689   2
   6  -5  -9 1750.83 70.1010   9
   6   5  -9 1766.86 84.4910   9
   6   5  -9 2044.44 124.816  20
   6  -5  -9 1732.93 186.245   2
   6   5  -9 1831.79 87.7554  10
   6  -5  -8 46.8880 58.8153   2
   6  -5  -7 681.294 115.234   2
   6  -5  -6 928.234 130.653   2
   6  -5  -5 5348.78 280.507   2
   6  -5  -4 9366.31 353.331   2
   6  -5  -3 158.542 57.2159   2
  -6   5   2 3656.16 164.227   1
  -6   5   2 3957.84 116.668   3
   6  -5  -1 442.435 57.5688   2
  -6   5   1 585.135 77.1848   1
  -6   5   1 612.721 48.4329   3
  -6  -5   0 4440.01 214.772   1
  -6   5   0 4499.35 151.071   3
  -6   5   0 4293.00 215.766   1
  -6   5  -1 4182.20 236.506   1
  -6  -5  -1 4200.16 230.926   1
  -6   5  -1 4500.39 173.094   3
  -6   5  -2 10.4022 62.4092   1
  -6  -5  -2 25.0490 63.6623   1
  -6   5  -2-4.01853 23.0633   3
  -6   5  -3 41.8943 60.4318   1
  -6  -5  -3 82.5924 69.7521   1
  -6   5  -3 76.5893 36.4891   3
  -6   5  -4 11217.2 185.000  18
  -6  -5  -4 11334.0 220.876  15
  -6  -5  -4 9550.30 463.041   1
  -6   5  -4 9555.37 462.822   1
  -6   5  -4 9426.03 222.447  19
  -6   5  -5 13.1299 21.8104  19
  -6   5  -5-111.354 91.8192   1
  -6   5  -5 30.0767 28.0899  18
  -6  -5  -5 25.4624 22.2255  15
  -6  -5  -5 5.77408 96.8108   1
  -6   5  -6 12420.0 210.325  18
  -6  -5  -6 12921.0 252.985  15
  -6   5  -7 172.138 35.8403  18
  -6  -5  -7 107.919 33.5767  15
  -6   5  -8 859.890 54.1118  18
  -6  -5  -8 777.830 62.7669  15
  -6   5  -9 261.722 39.4719  18
  -6  -5  -9 209.411 37.8326  15
  -6   5 -10 1147.54 54.5200  18
  -6   5 -11 567.677 36.0078  18
   6  -6 -16 316.427 20.5976   9
   6   6 -16 266.252 31.3782  13
   6   6 -15-9.18396 33.2639  13
   6  -6 -15 2.81876 14.0756   9
   6  -6 -14 725.458 39.7008   9
   6   6 -14 596.512 36.2974   9
   6   6 -14 638.805 60.8861  13
   6   6 -13 63.9826 43.3970  20
   6  -6 -13 49.5312 21.0052   9
   6   6 -13 26.4407 19.7741   9
   6   6 -12 1630.51 110.066  20
   6  -6 -12 1687.42 67.4550   9
   6   6 -12 1594.24 74.9114   9
   6   6 -11 292.794 62.9548  20
   6  -6 -11 277.794 31.5114   9
   6   6 -11 229.833 35.0961   9
   6   6 -10 721.418 85.4935  20
   6  -6 -10 738.295 45.5124   9
   6   6 -10 680.880 55.7124   9
   6  -6 -10 682.583 128.314   2
   6   6  -9-0.43645 26.5912  10
   6   6  -9-10.9698 47.8195  20
   6  -6  -9-0.95652 61.1472   2
   6  -6  -9-1.85685 17.5043   9
   6   6  -9 2.79388 24.0902   9
   6  -6  -8 55.4303 64.1240   2
   6   6  -8 59.3152 27.6910  10
   6   6  -8 79.0117 46.6763  20
   6   6  -8 68.5441 27.3983   9
   6  -6  -7 2867.25 232.134   2
   6  -6  -6 815.830 129.574   2
   6  -6  -5 773.586 117.466   2
   6  -6  -4 5857.41 286.403   2
   6  -6  -3 2162.24 162.058   2
   6  -6  -2 5394.93 232.800   2
  -6   6   2 6916.85 165.086   3
  -6   6   1 1704.22 86.4351   3
  -6  -6   0 236.451 68.8652   1
  -6   6   0 205.511 38.0614   3
  -6  -6  -1 82.0704 65.0577   1
  -6   6  -1 92.2977 34.4064   3
  -6   6  -2 4630.93 202.617   3
  -6  -6  -2 4455.75 267.205   1
  -6   6  -3 6690.26 181.967  19
  -6   6  -3 7775.36 146.154  18
  -6  -6  -3 6326.18 351.718   1
  -6  -6  -3 7792.53 172.918  15
  -6   6  -3 7312.53 275.272   3
  -6   6  -4 383.211 47.0312  19
  -6   6  -4 468.695 41.0579  18
  -6  -6  -4 311.158 106.964   1
  -6  -6  -4 464.196 44.2682  15
   6   6   4 437.573 35.3075  12
  -6   6  -5 6586.17 187.313  19
  -6   6  -5 7748.01 156.137  18
  -6  -6  -5 8114.76 188.914  15
  -6  -6  -5 7029.60 415.422   1
  -6   6  -6 669.349 49.9084  18
  -6  -6  -6 624.764 55.2282  15
  -6   6  -7 55.1498 32.9772  18
  -6  -6  -7 20.5872 27.0185  15
  -6   6  -8 709.937 52.0928  18
  -6  -6  -8 618.033 57.6761  15
  -6   6  -9 253.846 38.6841  18
  -6  -6  -9 188.256 36.0497  15
  -6   6 -10 919.463 49.8472  18
  -6   6 -11 196.061 27.5536  18
   6   7 -16 550.773 36.7273  18
   6  -7 -16 539.823 22.2213  15
   6   7 -16 602.803 37.7530  13
   6   7 -15 258.723 37.6416  18
   6   7 -15 312.075 41.1638  13
   6  -7 -14 689.434 36.7267   9
   6   7 -14 605.087 59.0895  13
   6   7 -13 561.312 69.8551  20
   6  -7 -13 501.900 35.3566   9
   6   7 -13 423.314 34.6409   9
   6   7 -12 11.2836 20.4634   9
   6   7 -12 0.14452 42.9871  20
   6  -7 -12 4.53781 17.2355   9
   6   7 -11 138.140 54.5847  20
   6  -7 -11 172.714 25.6198   9
   6   7 -11 156.247 31.2065   9
   6   7 -10 276.805 63.0849  20
   6   7 -10 250.924 38.3669   9
   6  -7 -10 308.558 30.5944   9
   6   7 -10 247.208 41.4307  10
   6   7  -9 312.591 72.0666  20
   6  -7  -9 225.974 77.3276   2
   6  -7  -9 249.335 27.3556   9
   6   7  -9 267.722 39.1792   9
   6   7  -9 266.503 41.5601  10
   6   7  -8 265.661 63.3136  20
   6  -7  -8 242.279 90.3006   2
   6   7  -8 297.198 40.5899   9
   6   7  -8 291.479 42.4608  10
   6  -7  -7 1036.74 151.418   2
   6  -7  -6 420.800 98.8246   2
   6  -7  -5 25.6119 66.9868   2
   6  -7  -4 16.2586 47.4513   2
   6  -7  -3 1416.26 138.452   2
   6  -7  -2 447.686 73.4851   2
  -6   7   2 610.108 51.9661   3
  -6  -7   1 336.426 74.1337   1
  -6   7   1 274.214 41.7853   3
  -6  -7   0 50.6166 48.2741   1
  -6   7   0 10.0710 28.3959   3
  -6   7  -1 1524.94 111.445   3
  -6  -7  -1 1448.81 147.275   1
  -6  -7  -2 1014.24 140.327   1
  -6   7  -2 1006.25 98.6024   3
  -6   7  -3 1102.40 73.3949  19
  -6   7  -3 1309.36 58.9630  18
  -6  -7  -3 1233.62 67.4951  15
  -6   7  -3 1195.43 117.010   3
   6   7   3 1263.35 59.5652  12
  -6   7  -4 1284.70 81.1821  19
  -6   7  -4 1539.15 67.4103  18
  -6  -7  -4 1449.60 190.882   1
  -6  -7  -4 1549.79 77.3417  15
   6   7   4 1534.54 66.8646  12
  -6   7  -5 2307.63 82.7770  18
  -6  -7  -5 2334.62 98.7435  15
   6   7   5 2306.07 82.9822  12
  -6   7  -6 3743.76 108.127  18
  -6  -7  -6 3820.39 131.661  15
   6   7   6 3949.83 109.064  12
  -6   7  -7 578.609 50.6329  18
  -6  -7  -7 631.468 56.8996  15
  -6   7  -8 502.589 47.2554  18
  -6  -7  -8 439.471 49.5968  15
  -6   7  -9 1369.16 64.1924  18
  -6  -7  -9 1169.94 71.0553  15
  -6   7 -10 47.2492 29.6495  18
  -6   7 -11 360.830 29.8848  18
   6   8 -16 619.166 33.6847  18
   6   8 -16 706.924 36.3615  13
   6   8 -15 4122.09 106.825  18
   6   8 -15 3856.13 108.134  13
   6  -8 -14 11.0375 13.6340   9
   6   8 -14-20.6103 38.2270  13
   6   8 -13 4316.25 162.574  20
   6  -8 -13 4255.23 94.2779   9
   6   8 -12 1142.21 95.2206  20
   6   8 -12 1169.36 58.3273   9
   6  -8 -12 1201.68 50.5127   9
   6  -8 -11 138.276 21.9614   9
   6   8 -11 139.607 28.6762   9
   6   8 -11 139.254 57.5362  20
   6   8 -10 691.678 89.9617  20
   6  -8 -10 656.753 39.9340   9
   6   8 -10 587.792 49.4046   9
   6   8 -10 573.155 55.3068  10
   6   8  -9 1990.24 91.8140   9
   6   8  -9 2035.78 139.269  20
   6   8  -9 1885.50 94.6324  10
   6   8  -8 13.2210 50.8538  20
   6  -8  -8 0.99806 52.2607   2
   6   8  -8 6.24078 26.7516  10
   6   8  -8 7.49963 24.6995   9
   6   8  -7 2212.00 142.262  20
   6   8  -7 2576.32 105.236  10
   6   8  -7 2288.91 99.8715   9
   6  -8  -7 2218.91 214.949   2
   6   8  -6-42.1240 37.9682  10
   6  -8  -6 13.4216 51.1625   2
   6   8  -6-23.7838 43.9354  21
   6   8  -6 38.4814 24.0032  14
   6  -8  -5 68.6309 68.4468   2
   6  -8  -4 165.124 63.5810   2
   6  -8  -3 78.9868 48.1162   2
  -6   8   3 133.125 29.2490   3
  -6   8   2 747.718 62.4876   3
  -6  -8   1 1346.73 120.544   1
  -6   8   1 1424.13 93.7827   3
  -6  -8   0 1924.66 152.624   1
  -6   8   0 2145.71 126.007   3
  -6   8  -1 1241.35 75.6243  19
  -6   8  -1 1321.74 110.798   3
  -6  -8  -1 1230.22 139.953   1
  -6   8  -2 27.1645 25.5701  19
  -6   8  -2 20.5337 24.9311  18
   6   8   2 10.4899 16.2905  17
  -6  -8  -2-0.81014 19.5692  15
  -6  -8  -2-20.1502 76.3683   1
   6   8   2 14.9439 17.8536  12
  -6   8  -2 20.4030 36.4437   3
  -6   8  -3 2984.21 90.0678  18
  -6  -8  -3 2806.61 237.607   1
  -6  -8  -3 2950.21 105.546  15
  -6   8  -3 2857.50 184.231   3
   6   8   3 2992.07 96.2317  12
  -6   8  -4 1146.04 59.0717  18
  -6  -8  -4 1121.11 67.3415  15
   6   8   4 1106.94 59.2086  12
  -6   8  -5 269.026 39.4599  18
  -6  -8  -5 230.467 37.8265  15
   6   8   5 221.710 30.6468  12
  -6   8  -6 2151.17 82.5942  18
  -6  -8  -6 2133.19 97.7177  15
   6   8   6 2137.38 81.5246  12
  -6   8  -7 2464.99 89.2034  18
  -6  -8  -7 2529.97 107.550  15
   6   8   7 2469.36 84.7148  12
  -6   8  -8 1051.14 59.5815  18
  -6  -8  -8 945.873 67.2615  15
  -6   8  -9 53.1288 33.7354  18
  -6  -8  -9 4.32794 25.3316  15
  -6   8 -10 348.465 35.9430  18
  -6   8 -11 279.775 26.2935  18
   6   9 -15 1234.36 52.8282  18
   6  -9 -15 1279.66 45.5391  15
   6   9 -15 1176.16 55.8323  13
   6  -9 -14 270.152 21.3590   9
   6   9 -14 185.307 39.1374  13
   6   9 -13 220.046 49.4517  20
   6  -9 -13 206.875 21.9062   9
   6  -9 -12 976.004 42.5360   9
   6   9 -12 929.731 85.0426  20
   6   9 -11 9.56967 52.3254  20
   6  -9 -11 29.8504 14.2514   9
   6   9 -10 283.535 67.8967  20
   6   9 -10 267.179 36.1596   9
   6  -9 -10 209.387 23.2652   9
   6   9 -10 244.748 40.6312  10
   6   9  -9-9.55060 29.5434  10
   6   9  -9 9.15944 55.7766  20
   6   9  -9-2.01333 23.2812   9
   6   9  -8 2147.63 95.1304   9
   6  -9  -8 1956.03 217.111   2
   6   9  -8 1892.37 138.797  20
   6   9  -8 2066.45 99.0125  10
   6   9  -7 526.541 82.9984  20
   6   9  -7 582.556 53.4586   9
   6  -9  -7 597.311 123.197   2
   6   9  -7 451.095 51.0767  10
   6   9  -6 1222.63 73.2869   9
   6  -9  -6 1073.13 152.241   2
   6   9  -6 1362.43 79.6814  10
   6   9  -6 1278.85 81.9353  14
   6  -9  -5-11.7228 50.0753   2
   6   9  -5 71.5629 35.7208  10
   6   9  -5-69.1354 48.7424  21
   6   9  -5-0.54543 25.6069   9
   6   9  -5 16.8697 28.4305   8
   6   9  -5 1.04457 24.5575  14
   6   9  -4 302.235 38.1397  17
   6   9  -4 274.394 39.5556  14
  -6   9   3 337.384 43.1831   3
  -6   9   2 2297.90 114.520   3
  -6  -9   1 363.591 75.2874   1
  -6   9   1 396.685 56.5144   3
   6   9  -1 382.385 37.9298  12
  -6   9   0 5259.71 120.509  18
   6   9   0 5318.40 142.595  17
  -6   9   0 5671.54 224.958   3
  -6  -9   0 5087.33 249.815   1
   6   9   0 5260.40 136.805  12
  -6   9  -1 4071.67 104.853  18
   6   9   1 4196.24 123.760  17
  -6  -9  -1 3970.34 117.406  15
  -6   9  -1 4405.01 211.396   3
   6   9   1 4044.93 117.351  12
  -6   9  -2 3421.44 97.9796  18
   6   9   2 3457.02 111.520  17
  -6  -9  -2 3491.44 113.512  15
  -6   9  -2 3679.42 207.212   3
   6   9   2 3512.48 108.396  12
  -6   9  -3 8410.12 164.036  18
   6   9   3 8551.32 184.568  17
  -6  -9  -3 8562.73 191.103  15
  -6   9  -3 8335.53 333.860   3
   6   9   3 8471.10 180.732  12
  -6   9  -4 1522.51 69.1091  18
  -6  -9  -4 1507.31 78.4890  15
   6   9   4 1538.10 71.6368  12
  -6   9  -5 708.980 52.4453  18
  -6  -9  -5 636.072 55.0125  15
   6   9   5 638.396 47.4293  12
  -6   9  -6 52.3604 34.0808  18
  -6  -9  -6 14.2001 25.9022  15
   6   9   6 11.4340 18.8699  12
  -6   9  -7 1830.83 75.1860  18
  -6  -9  -7 1788.86 88.9457  15
   6   9   7 1693.70 71.0822  12
  -6   9  -8 53.5329 36.6344  18
  -6  -9  -8 2.98780 27.0512  15
  -6   9  -9 170.301 36.6970  18
  -6  -9  -9 113.081 29.3677  15
  -6   9 -10 443.653 36.2274  18
  -6   9 -11 879.206 34.3671  18
   6  10 -15 1044.27 41.3469  18
   6 -10 -15 1070.12 37.7890  15
   6  10 -15 944.496 44.1742  13
   6  10 -14 139.073 28.2825  18
   6  10 -14 209.099 36.0977  13
   6  10 -13 2335.02 109.793  20
   6  10 -13 2114.78 91.5811  13
   6  10 -12 50.2198 44.2166  20
   6 -10 -12 54.9038 14.0474   9
   6  10 -11 596.336 79.0237  20
   6 -10 -11 439.918 27.7799   9
   6  10 -10 1358.74 115.946  20
   6  10 -10 1194.20 74.5603  10
   6  10  -9 35.2302 54.4663  20
   6  10  -9 10.3015 29.7293  10
   6  10  -8 38.3542 55.7158  20
   6  10  -8 39.0423 33.3547  10
   6  10  -8 36.2893 26.7097   9
   6  10  -7 35.8875 50.7840  20
   6 -10  -7 99.0064 72.6602   2
   6  10  -7 81.3912 29.5730   9
   6 -10  -6 575.585 123.006   2
   6  10  -6 676.613 64.1415  10
   6  10  -6 600.663 54.5318   9
   6  10  -6 601.929 60.5631  14
  -6  10   5 260.782 26.6397   6
   6 -10  -5 235.609 85.1232   2
   6  10  -5 262.062 58.1095  21
   6  10  -5 379.500 52.9891  10
   6  10  -5 288.021 41.6794   9
   6  10  -5 287.909 50.2741   8
   6  10  -5 280.694 44.6024  14
  -6  10   5 426.578 47.8449   3
  -6  10   4 12.7746 18.5119   3
   6  10  -4 66.9838 37.2946  10
   6  10  -4 7.25839 22.9742  17
  -6  10   4 1.97811 14.0685   6
   6 -10  -4 67.4354 58.6659   2
   6  10  -4-12.0827 44.0800  21
   6  10  -4 0.94626 24.3205   9
   6  10  -4-23.3655 34.7467   8
   6  10  -4 12.9116 26.0346  14
   6  10  -3 1863.28 87.3469  10
  -6  10   3 1594.71 63.1576   6
   6  10  -3 1681.77 85.1162   9
   6  10  -3 1834.41 88.0392  17
   6  10  -3 1603.57 106.171  21
   6  10  -3 1788.81 98.2695   8
   6  10  -3 1756.19 88.1784  14
   6  10  -3 1673.51 80.5336  12
  -6  10   2 8.37715 14.5239   6
  -6  10   2 23.7652 29.7460   3
   6  10  -2 14.2295 25.5798  10
   6  10  -2 10.8970 23.7409  17
   6  10  -2 39.1243 39.5841  21
   6  10  -2 17.9110 24.6292   9
   6  10  -2 10.6244 24.5943   8
   6  10  -2 15.4941 22.9570  14
   6  10  -2 4.16738 19.3323  12
   6  10  -1 3225.51 113.439  10
   6  10  -1 3080.94 132.760  21
   6  10  -1 3244.81 115.096  17
   6  10  -1 3484.74 128.071   8
   6  10  -1 3802.51 122.750  14
  -6  10   1 3584.21 172.833   3
   6  10  -1 3192.99 109.861  12
  -6  10   0 19.8612 27.3658  18
   6  10   0 8.30191 19.6006  17
   6  10   0 12.7351 21.6132  10
   6  10   0 5.40805 20.9324  12
  -6  10   0 29.9463 32.4927   3
   6  10   1 1330.59 70.5579  10
  -6  10  -1 1297.11 61.5852  18
   6  10   1 1293.90 71.5668  17
  -6 -10  -1 1207.80 65.6188  15
  -6  10  -1 1379.00 124.565   3
   6  10   1 1320.00 68.5905  12
  -6  10  -2 5829.77 133.871  18
   6  10   2 6047.64 156.867  17
  -6 -10  -2 5899.54 153.343  15
   6  10   2 6192.05 153.321  12
  -6  10  -3 2224.95 81.0855  18
   6  10   3 2267.53 92.6929  17
  -6 -10  -3 2223.12 93.4070  15
   6  10   3 2206.28 88.8461  12
  -6  10  -4 135.316 35.1343  18
   6  10   4 116.387 25.7815  17
  -6 -10  -4 114.621 29.5874  15
   6  10   4 101.166 26.5564  12
  -6  10  -5 832.470 55.5874  18
  -6 -10  -5 743.747 58.4327  15
   6  10   5 773.243 53.2814  12
  -6  10  -6 54.9701 34.2246  18
  -6 -10  -6 9.48970 25.1818  15
   6  10   6-0.24314 19.6071  12
  -6  10  -7 272.315 40.2010  18
  -6 -10  -7 195.123 37.7237  15
   6  10   7 216.030 29.1800  12
  -6  10  -8 405.636 42.3345  18
  -6 -10  -8 332.365 42.2461  15
   6  10   8 365.428 31.4271  12
  -6  10  -9 560.059 42.3839  18
  -6 -10  -9 475.710 42.4232  15
  -6  10 -10 1234.80 48.4652  18
   6 -11 -15 210.275 15.4102  15
   6  11 -15 206.002 19.9258  13
   6  11 -14-6.10718 18.7812  18
   6  11 -14-8.06555 23.1790  13
   6  11 -13 292.445 45.0129  20
   6  11 -13 198.246 30.2987  18
   6  11 -13 220.611 37.0197  13
   6  11 -12 69.2097 42.7871  20
   6  11 -11 50.7864 51.3188  20
   6  11 -10 465.346 76.6184  20
   6  11 -10 407.703 45.9058  10
   6  11  -9 1846.39 137.907  20
   6  11  -9 1735.67 91.2689  10
   6  11  -8 98.2358 59.7000  20
   6  11  -8 136.613 41.0079  10
   6  11  -7 675.764 54.9343   9
   6  11  -7 651.274 94.7384  20
   6  11  -6 848.701 63.5323   9
   6 -11  -6 816.931 138.433   2
  -6  11   5 2224.74 72.9455   6
   6  11  -5 2293.24 102.635   9
   6 -11  -5 2293.26 215.200   2
   6  11  -5 2230.09 120.488   8
   6  11  -5 2279.87 111.402  14
   6  11  -4 1855.09 121.932  21
   6  11  -4 2437.29 106.771  10
   6  11  -4 1950.21 94.9621   9
   6  11  -4 2223.74 103.792  17
   6  11  -4 2158.27 114.843   8
   6  11  -4 1991.20 102.097  14
  -6  11   4 2644.15 123.090   3
  -6  11   4 1900.67 69.6392   6
   6  11  -3 3208.61 151.094  21
   6  11  -3 3389.40 123.683   9
   6  11  -3 3517.83 129.299  17
   6  11  -3 3797.58 128.967  10
   6  11  -3 3676.94 144.856   8
   6  11  -3 3369.92 127.862  14
  -6  11   3 4051.00 165.097   3
   6  11  -2 21.3721 29.7142  10
  -6  11   2 9.96462 26.2189   3
   6  11  -2-22.0636 39.9055  21
   6  11  -2 7.11478 21.6151  17
   6  11  -2 4.21113 23.9039   9
   6  11  -2-5.21049 27.3760   8
   6  11  -2 29.5056 24.9300  14
   6  11  -2 5.82451 22.1274  12
   6  11  -1 121.536 32.9167  10
   6  11  -1 176.685 47.7462  21
   6  11  -1 141.775 31.1537  17
   6  11  -1 123.303 32.4094   9
   6  11  -1 134.779 36.5924   8
   6  11  -1 151.703 33.3457  14
   6  11  -1 118.632 28.4058  12
  -6  11   1 64.8967 32.6824   3
   6  11   0 20.8799 25.7068  10
  -6  11   0-16.5145 28.1807  18
   6  11   0 0.64527 23.5875  17
   6  11   0 2.18780 22.7899  12
  -6  11  -1 5595.93 130.575  18
   6  11   1 5777.00 155.570  10
   6  11   1 5535.40 155.406  17
  -6 -11  -1 5273.20 141.818  15
   6  11   1 5526.97 149.422  12
  -6  11  -2 441.564 42.2447  18
   6  11   2 450.307 45.4747  10
   6  11   2 408.663 44.2894  17
  -6 -11  -2 377.277 41.0043  15
   6  11   2 388.906 40.7317  12
  -6  11  -3 1124.01 60.3757  18
   6  11   3 1086.69 66.1919  17
  -6 -11  -3 1107.92 67.0523  15
   6  11   3 1100.66 65.5001  12
  -6  11  -4 195.033 35.2268  18
   6  11   4 174.370 31.9902  17
  -6 -11  -4 167.933 32.3160  15
   6  11   4 155.640 31.1892  12
  -6  11  -5 33.1216 31.8539  18
   6  11   5-2.09319 19.5472  17
  -6 -11  -5 2.66570 23.4960  15
   6  11   5 1.10336 20.8250  12
  -6  11  -6 128.282 37.5663  18
  -6 -11  -6 84.4356 28.8539  15
   6  11   6 84.6712 24.7124  12
  -6  11  -7 1126.44 60.1386  18
  -6 -11  -7 1006.27 65.0389  15
   6  11   7 1082.93 56.4752  12
  -6 -11  -8 255.057 36.2123  15
  -6  11  -8 330.287 40.2535  18
   6  11   8 285.936 27.7334  12
  -6  11  -9 281.865 32.6325  18
  -6  11 -10 122.881 21.7951  18
   6 -12 -14-2.62479 10.4379  15
   6  12 -14 2.90395 16.3147  13
   6  12 -13 0.33789 17.2366  18
   6  12 -13-23.9277 25.9721  13
   6  12 -12 1081.86 76.5739  20
   6  12 -12 1039.49 50.3886  18
   6  12 -12 1019.89 61.2685  13
   6  12 -11 273.887 32.7937  18
   6  12 -11 340.891 59.7157  20
   6  12 -10 42.4384 25.7308  10
   6  12 -10 11.5542 48.6855  20
   6  12  -9 5.29652 28.1162  10
   6  12  -9 47.4971 59.2307  20
   6  12  -8 221.457 68.6999  20
   6  12  -8 221.797 47.4178  10
   6  12  -7 65.1806 58.2217  20
   6  12  -6 1472.34 102.523  10
   6  12  -5 5070.45 152.763   9
   6  12  -5 4937.83 184.046   8
   6  12  -5 4915.44 168.092  14
   6  12  -4 12.8497 28.8948  17
   6  12  -4 13.4023 26.4884   9
   6  12  -4 22.4048 35.3865   8
   6  12  -4 10.0153 28.1946  14
   6  12  -3 21587.4 438.656  21
   6  12  -3 25107.1 395.567  10
   6  12  -3 23054.4 384.849   9
   6  12  -3 25056.5 405.688  17
   6  12  -3 23953.0 431.865   8
   6  12  -3 22293.5 396.276  14
   6  12  -2 12405.5 255.615  10
   6  12  -2 11391.4 289.427  21
   6  12  -2 11523.9 249.868   9
   6  12  -2 12173.6 258.634  17
   6  12  -2 12322.5 282.261   8
   6  12  -2 12248.1 260.522  14
   6  12  -2 12099.0 244.969  12
  -6  12   2 12872.3 195.713   7
   6  12  -1 6047.01 167.763  10
   6  12  -1 5921.32 167.853   9
   6  12  -1 6028.65 170.827  17
   6  12  -1 6087.60 186.618   8
   6  12  -1 6141.88 172.033  14
   6  12  -1 5838.80 159.818  12
   6  12   0 10870.2 234.543  10
   6  12   0 10682.5 235.370  17
   6  12   0 10806.7 227.561  12
   6  12   1 186.814 36.1243  10
  -6  12  -1 163.153 33.3567  18
   6  12   1 172.172 34.6203  17
   6  12   1 155.016 32.1230  12
   6  12   2 78.2149 27.6678  10
   6  12   2 71.7002 27.7432  17
  -6 -12  -2 63.8696 23.1248  15
  -6  12  -2 80.0020 29.8321  18
   6  12   2 72.1665 26.4156  12
  -6  12  -3 574.101 47.5404  18
   6  12   3 556.827 50.5406  17
  -6 -12  -3 519.178 46.8416  15
   6  12   3 540.842 48.6611  12
  -6  12  -4 44.8273 30.0668  18
   6  12   4 23.7004 23.8782  17
  -6 -12  -4 2.62099 23.5302  15
   6  12   4 1.44197 22.6575  12
  -6  12  -5 127.318 35.1127  18
   6  12   5 75.6116 24.1500  17
  -6 -12  -5 74.0855 26.5907  15
   6  12   5 60.5306 24.9969  12
  -6  12  -6 527.539 46.0396  18
  -6 -12  -6 480.384 45.6719  15
   6  12   6 517.311 43.0811  12
  -6  12  -7 28.7655 29.3849  18
  -6 -12  -7 7.13603 22.5299  15
   6  12   7-3.00719 18.9324  12
  -6  12  -8 58.1044 26.9236  18
   6  12   8 67.4597 17.3324  12
  -6  12  -9 494.153 32.7389  18
   6  12   9 577.508 30.7107  14
   6 -13 -14 32.6674 8.58368  15
   6  13 -13 476.785 32.3499  13
   6  13 -12 219.246 39.7610  20
   6  13 -12 129.495 27.8495  13
   6  13 -11 25.8138 37.9254  20
   6  13 -10 3944.21 166.293  20
   6  13 -10 3546.84 111.179  10
   6  13  -9 3242.94 165.571  20
   6  13  -9 3055.96 113.243  10
   6  13  -8 2006.50 142.827  20
   6  13  -8 2037.92 98.9087  10
   6  13  -7 54.7256 62.7019  10
   6  13  -7 174.180 71.8539  20
   6  13  -6 742.855 103.162  20
   6  13  -6 862.892 89.5310  10
   6  13  -5 294.853 58.2079   8
   6  13  -5 262.681 47.1032  14
   6  13  -4 998.322 68.7261   9
   6  13  -4 956.189 85.6632   8
   6  13  -4 994.789 75.8227  14
   6  13  -3 956.179 68.7375   9
   6  13  -3 1049.97 76.4271  17
   6  13  -3 891.723 80.6341   8
   6  13  -3 960.801 74.8763  14
  -6  13   3 1101.53 49.1613   7
   6  13  -2 9269.58 219.293  10
   6  13  -2 8877.73 212.318   9
   6  13  -2 9081.03 222.599  17
   6  13  -2 8926.58 241.941   8
   6  13  -2 8683.03 221.635  14
   6  13  -2 8998.85 208.118  12
   6  13  -1 166.252 41.4067  10
   6  13  -1 144.616 34.8097  17
   6  13  -1 172.965 37.1955   9
   6  13  -1 167.383 42.3012   8
   6  13  -1 142.308 36.1556  14
  -6  13   1 193.428 27.5756   7
   6  13  -1 147.484 33.3528  12
   6  13   0 101.533 34.5131  10
   6  13   0 133.091 34.0818  17
   6  13   0 136.010 35.9182   9
   6  13   0 105.283 37.0897   8
   6  13   0 155.274 36.0048  14
   6  13   0 115.150 30.5600  12
   6  13   1 549.334 53.0254  10
   6  13   1 552.232 53.4324  17
   6  13   1 577.122 52.7171  12
   6  13   2 894.510 61.3319  10
   6  13   2 880.536 64.3058  17
  -6  13  -2 971.037 55.4174  18
   6  13   2 892.867 61.4416  12
   6  13   3 44.0059 27.0577  17
  -6 -13  -3 37.9179 22.1484  15
  -6  13  -3 50.2980 29.2106  18
   6  13   3 28.6456 24.0448  12
  -6  13  -4 749.400 50.0810  18
   6  13   4 725.394 54.9058  17
  -6 -13  -4 657.342 51.3431  15
   6  13   4 712.277 53.5421  12
  -6  13  -5 245.422 34.7217  18
   6  13   5 194.605 29.5972  17
  -6 -13  -5 195.765 32.5866  15
   6  13   5 206.020 33.4495  12
   6  13   6-2.25634 15.5009  17
  -6 -13  -6-4.50314 21.9908  15
   6  13   6-11.2077 20.9882  12
  -6  13  -6 12.7930 28.7104  18
  -6  13  -7 36.2275 26.3775  18
   6  13   7 49.0842 19.3646   8
   6  13   7 46.0567 19.3918  12
  -6  13  -8-2.58531 23.6078  18
   6  13   8 7.26847 11.8125  12
   6  13   9 412.225 26.4028   9
   6 -14 -13 262.938 17.9597  15
  -6  14  13 262.760 13.9230   7
   6  14 -12 463.443 40.5503  20
   6  14 -12 296.752 26.0210  13
   6  14 -11 1972.86 92.4083  20
   6  14 -11 1934.15 69.0868  13
   6  14 -10 1104.08 84.4750  20
   6  14  -9 7068.39 226.199  20
   6  14  -9 6463.02 160.231  10
   6  14  -8 539.250 81.5382  20
   6  14  -8 567.389 55.9868  10
   6  14  -7 974.509 74.8123  10
   6  14  -7 216.936 72.2202  20
   6  14  -6 747.006 98.8544  20
   6  14  -6 677.797 88.1331  10
   6  14  -5 6097.82 183.542  10
   6  14  -4 1758.03 111.046   8
   6  14  -4 1670.99 96.2608  14
  -6  14   4 1981.98 66.6674   7
   6  14  -3 8320.73 211.874  10
   6  14  -3 7764.80 190.110   9
   6  14  -3 8150.51 211.580  17
   6  14  -3 7765.35 231.734   8
   6  14  -3 7450.32 207.789  14
  -6  14   3 8556.46 156.580   7
   6  14  -2 1042.45 75.6918  17
   6  14  -2 1041.85 69.4418   9
   6  14  -2 1021.92 84.3568   8
   6  14  -2 917.236 72.3197  14
   6  14  -1 1584.39 90.7700  10
   6  14  -1 1442.35 80.7686   9
   6  14  -1 1491.19 86.6498  17
   6  14  -1 1376.28 93.6222   8
   6  14  -1 1445.42 85.7782  14
   6  14  -1 1484.18 80.2165  12
   6  14   0 129.369 40.5571  10
   6  14   0 83.8134 32.6033  17
   6  14   0 78.7354 30.4246   9
   6  14   0 90.5654 38.7678   8
   6  14   0 89.6021 32.1591  14
   6  14   0 71.0646 29.5370  12
   6  14   1 2925.44 112.075  10
   6  14   1 3052.38 115.818   9
   6  14   1 2832.69 114.290  17
   6  14   1 3000.26 129.528   8
   6  14   1 3121.16 118.517  14
   6  14   1 2879.06 110.731  12
   6  14   2 226.831 36.8521  10
   6  14   2 203.847 37.4321  17
   6  14   2 254.740 45.9926   8
   6  14   2 216.820 36.8858  12
   6  14   3 31.9178 24.6416  10
   6  14   3 0.04195 23.2707  17
  -6  14  -3 3.84521 24.5468  18
   6  14   3 14.7905 25.3572  12
  -6  14  -4 257.112 34.5871  18
   6  14   4 263.720 35.5051  17
   6  14   4 249.275 36.5011  12
  -6  14  -5 259.467 33.0751  18
   6  14   5 289.612 33.0777  17
   6  14   5 278.629 35.1141  12
  -6  14  -6 723.936 42.9902  18
   6  14   6 783.537 43.0200  17
   6  14   6 826.685 52.0013   8
   6  14   6 796.079 48.3019  12
  -6  14  -7 1649.99 55.5816  18
   6  14   7 1750.15 62.2815   8
   6  14   7 1848.38 62.2294  12
   6  14   8-4.83490 14.6260   9
   6  14   8 18.1756 12.9854  14
   6 -15 -12 407.158 21.2107  15
  -6  15  12 515.926 21.4389   7
   6  15 -11 4527.25 122.040  20
  -6  15  11 5636.63 92.1479   7
   6  15 -10 2742.77 110.919  20
   6  15  -9 164.450 46.3823  20
   6  15  -9 140.034 26.9527  10
   6  15  -8 40.7594 28.1314  10
   6  15  -8 28.8730 48.4129  20
   6  15  -7 490.404 77.8381  20
   6  15  -7 905.405 71.0890  10
   6  15  -6 162.813 67.0263  20
  -6  15   6 311.133 27.1652   7
   6  15  -5 7742.40 212.308  10
   6  15  -5 7602.25 274.617  20
   6  15  -4 2617.88 127.331  10
   6  15  -4 2049.29 118.643   8
   6  15  -4 2006.97 101.917  14
  -6  15   4 2431.37 77.4617   7
   6  15  -3 90.8963 43.3990   8
   6  15  -3 69.3988 32.8899  14
  -6  15   3 126.761 23.9480   7
   6  15  -2 10.1243 28.7323  17
   6  15  -2 16.8354 24.7165   9
   6  15  -2 0.95409 35.0320   8
   6  15  -2-8.75731 29.4673  14
  -6  15   2-33.1653 20.0997   7
   6  15  -1 2150.05 99.9710  10
   6  15  -1 1724.38 83.6168   9
   6  15  -1 1654.29 90.6178  17
   6  15  -1 1644.16 101.630   8
   6  15  -1 1654.54 90.8026  14
  -6  15   1 2371.04 86.4609   7
   6  15   0 31.6301 28.5264  17
   6  15   0 10.3016 24.7773   9
   6  15   0 6.39209 32.9859   8
   6  15   0 2.08863 26.2839  14
   6  15   0 10.0004 24.6338  12
   6  15   1 264.403 43.8476  10
   6  15   1 172.225 37.5072  17
   6  15   1 163.684 33.9391   9
   6  15   1 161.279 40.9035   8
   6  15   1 194.002 37.7124  14
   6  15   1 178.169 34.6468  12
   6  15   2 188.890 36.0424  10
   6  15   2 125.506 33.1902  17
   6  15   2 146.120 31.6123   9
   6  15   2 123.820 36.6446   8
   6  15   2 141.251 34.2580  14
   6  15   2 98.6139 30.0231  12
   6  15   3 663.515 47.0813  10
   6  15   3 694.491 52.8711   9
   6  15   3 618.971 51.3389  17
   6  15   3 672.387 59.6122   8
   6  15   3 715.682 56.0228  14
   6  15   3 645.487 51.9521  12
   6  15   4 326.290 37.3069  17
   6  15   4 313.884 42.2878   8
   6  15   4 374.729 41.2426  14
   6  15   4 278.327 35.5623  12
   6  15   5 4.61766 16.6578  17
   6  15   5 0.24771 22.4520   8
   6  15   5 24.8179 23.4047  14
   6  15   5-0.71082 20.0773  12
   6  15   6 1291.51 56.9983   9
   6  15   6 1214.28 47.3261  17
   6  15   6 1238.97 57.3067   8
   6  15   6 1351.86 58.2820  14
   6  15   6 1209.01 53.2864  12
   6  15   7 277.783 25.2226   9
   6  15   7 287.954 25.8519  14
   6  15   7 283.620 23.2364  12
  -6  16  11 5.74744 8.58617   7
   6  16 -10 854.261 52.0183  20
   6 -16 -10 565.616 26.2510  15
   6  16  -9 513.082 53.6835  20
   6  16  -9 473.312 34.8303  10
   6  16  -8 675.015 67.7282  20
   6  16  -8 692.600 48.6463  10
   6  16  -7 920.861 86.5346  20
  -6  16   7 1068.72 46.0267   7
   6  16  -7 1041.59 64.6507  10
   6  16  -6 52.6106 51.1831  20
  -6  16   6 75.5134 18.6453   7
   6  16  -5 815.820 94.4592  10
   6  16  -5 763.221 91.0357  20
  -6  16   5 958.663 47.7072   7
   6  16  -4 1512.37 109.942  10
  -6  16   4 1313.28 58.3812   7
   6  16  -3 21.4225 36.7980   8
   6  16  -3 8.97058 26.1023  14
  -6  16   3-6.18291 19.0008   7
   6  16  -2 3.38488 27.5532  17
   6  16  -2 14.7897 36.2042   8
   6  16  -2-5.33343 27.1145  14
  -6  16   2 5.43971 19.1978   7
   6  16  -1 448.719 51.4854  17
   6  16  -1 485.733 59.9922   8
   6  16  -1 437.328 50.1773  14
   6  16   0 1592.95 88.0518  10
   6  16   0 1322.44 67.9852   9
   6  16   0 1422.86 80.3083  17
   6  16   0 1379.12 89.5207   8
   6  16   0 1305.59 76.8443  14
   6  16   1 90.6034 43.9757  10
   6  16   1 12.7427 26.5018  17
   6  16   1 12.6275 20.9001   9
   6  16   1 10.9364 31.8765   8
   6  16   1 20.2238 26.2490  14
   6  16   1 6.02452 22.7783  12
   6  16   2 1285.53 68.5218  10
   6  16   2 1172.83 62.1333   9
   6  16   2 1077.60 65.8808  17
   6  16   2 1121.78 75.1901   8
   6  16   2 1134.42 66.7244  14
   6  16   2 1104.29 63.1679  12
   6  16   3 108.181 27.9199  10
   6  16   3 51.1922 24.1215  17
   6  16   3 43.5768 22.2531   9
   6  16   3 28.5886 27.0980   8
   6  16   3 39.7671 25.8207  14
   6  16   3 36.4361 22.7470  12
   6  16   4 68.0092 23.0537  17
   6  16   4 57.5353 21.8637   9
   6  16   4 57.1771 26.8327   8
   6  16   4 79.2900 25.6790  14
   6  16   4 78.2606 24.1138  12
   6  16   5 3401.75 90.3407   9
   6  16   5 3473.51 89.8875  17
   6  16   5 3388.04 100.262   8
   6  16   5 3472.77 96.4400  14
   6  16   5 3408.13 91.5085  12
   6  16   6 585.526 32.2890   9
   6  16   6 567.619 34.5221   8
   6  16   6 609.610 35.9724  14
  -6  17  10 19.6456 9.84432   7
   6  17  -9 35.5767 19.9320  20
  -6  17   9 92.7757 14.8407   7
   6  17  -8 247.713 39.1509  20
   6  17  -8 296.503 35.6338  11
   6  17  -8 254.664 27.9120  10
   6  17  -7 1016.36 76.7547  20
  -6  17   7 1230.13 49.4573   7
   6  17  -7 1025.97 56.1081  10
   6  17  -6 281.269 54.6939  20
  -6  17   6 290.768 27.7641   7
   6  17  -5 308.936 60.0887  20
  -6  17   5 359.877 32.1108   7
   6  17  -4 87.5155 76.4665  10
   6  17  -4 63.1030 49.9910  20
  -6  17   4 71.3223 21.0098   7
   6  17  -3 41.4250 36.2170   8
  -6  17   3 5.94738 17.5870   7
   6  17  -2 1420.32 98.9095  10
   6  17  -2 1081.08 80.4523   8
   6  17  -2 1082.73 66.9982  14
  -6  17   2 1473.47 65.7737   7
   6  17  -1 19.0437 27.1278  17
   6  17  -1 11.0248 33.4890   8
   6  17  -1 3.72409 24.2172  14
  -6  17   1 18.7364 19.3605   7
   6  17   0 30.7953 28.9331  17
   6  17   0 27.8584 33.8892   8
   6  17   0 1.42812 23.9870  14
   6  17   1 2364.12 91.8708  10
   6  17   1 2113.45 72.8852   9
   6  17   1 2175.48 90.1429  17
   6  17   1 2149.78 100.037   8
   6  17   1 1909.98 83.3721  14
   6  17   2 141.434 24.0382   9
   6  17   2 128.421 28.9125  17
   6  17   2 145.158 35.5687   8
   6  17   2 139.533 29.5073  14
   6  17   3 903.448 45.6928  10
   6  17   3 794.862 42.3767   9
   6  17   3 852.354 51.0630  17
   6  17   3 845.954 57.5851   8
   6  17   3 859.018 51.6562  14
   6  17   4 407.349 32.9299  17
   6  17   4 417.276 38.1968   8
   6  17   4 381.643 33.7651  14
   6  17   4 368.830 27.5194   9
   6  17   5 1140.23 49.7368   8
   6  17   5 1050.12 46.1166  14
  -6  18   9 463.289 22.7192  16
  -6  18   9 479.619 24.0882   7
  -6  18   8 825.417 33.9868  16
  -6  18   8 811.992 34.7963   7
   6  18  -7 161.955 30.9572  20
  -6  18   7 233.225 20.4583  16
  -6  18   7 222.452 22.9715   7
   6  18  -7 180.595 23.8887  10
   6  18  -6 30.1583 29.5500  20
  -6  18   6 42.6417 12.2781  16
  -6  18   6 25.9568 16.4678   7
   6  18  -5 37.6986 33.9781  20
  -6  18   5 66.0997 19.4668   7
   6  18  -4 5.53200 36.4454  20
  -6  18   4 5.23207 18.8292   7
   6  18  -3 1467.14 85.0307  10
  -6  18   3 1436.48 60.2099   7
   6  18  -2 1403.10 86.0427  10
  -6  18   2 1223.43 56.4002   7
   6  18  -1 73.0025 33.2568   8
   6  18  -1 58.3477 23.4341  14
  -6  18   1 39.8121 18.8114   7
   6  18   0 65.7133 30.9829   8
   6  18   0 45.2551 21.9755  14
   6  18   1 34.8287 27.1174   8
   6  18   1 16.8638 19.2791  14
   6  18   2 278.107 36.5918   8
   6  18   2 264.900 29.9069  14
   6  18   3 502.000 39.5929   8
   6  18   3 459.237 33.1699  14
   6  18   4 289.556 26.8580   8
   6  18   4 254.693 22.6064  14
  -6  19   7 162.771 17.3963   7
   6  19  -6 4.39287 13.2896  10
  -6  19   6-14.1116 14.1878   7
   6  19  -5 35.1720 22.1583  20
  -6  19   5-8.51562 14.9980   7
   6  19  -5 76.0936 30.9125  11
   6  19  -5 79.7814 22.3520  10
   6  19  -4 104.334 30.5668  20
  -6  19   4 163.461 22.2473   7
   6  19  -3 123.576 32.9713  20
  -6  19   3 183.630 23.2229   7
   6  19  -2 873.264 63.6850  20
  -6  19   2 986.538 42.4405   7
   6  19  -1 2204.98 78.8749  10
   6  19  -1 2361.12 98.3965  20
   6  19   0 282.349 38.7822  10
   6  19   0 276.000 34.6289   8
   6  19   1 200.043 28.3368  10
   6  19   1 280.062 32.4285   8
   6  19   1 249.923 22.2421  14
   6  19   2 9.18999 16.6672   8
   6  20  -4 1552.96 47.7782  10
   6  20  -3 70.5279 17.4098  10
   6  20  -2 2607.88 68.0851  10
   6  20  -1 794.832 35.5115  10
   7   0 -17 8.52328 8.10042   9
   7   0 -16 22182.4 275.445   9
   7   0 -15 15.8241 18.3764   9
   7   0 -15 25.3375 21.7762  13
   7   0 -14 322.861 35.1842   9
   7   0 -14 333.416 38.6375  13
   7   0 -13-11.1560 24.2098   9
   7   0 -13-8.23404 32.8353  13
   7   0 -12 14265.7 260.023   9
   7   0 -11 0.61807 23.3060   9
   7   0 -10 31.4624 28.7515  20
   7   0 -10 7.91108 34.6721   2
   7   0 -10 24.7469 25.8795   9
   7   0  -9-4.36068 39.7597   2
   7   0  -9-0.04157 22.7856   9
   7   0  -8 368.519 73.8839   2
   7   0  -7-8.19626 32.9879   2
   7   0  -6 2257.04 153.587   2
   7   0  -5-12.0679 34.8526   2
   7   0  -4 849.436 89.8301   2
   7   0  -3 3.13528 27.8656   2
   7   0  -2 1240.49 96.1541   2
  -7   0   1 20.0585 51.6619   1
  -7   0   0 20108.9 528.953   1
  -7   0  -1-1.21582 59.9221   1
  -7   0  -2 7708.42 383.764   1
  -7   0  -3-13.5133 23.5842  19
  -7   0  -3-1.44724 23.9149  18
  -7   0  -3-18.1498 74.4357   1
  -7   0  -4 29825.9 461.255  19
  -7   0  -4 30508.6 389.390  18
  -7   0  -4 31295.5 922.858   1
  -7   0  -5-11.4086 23.4511  19
  -7   0  -5 48.1647 27.7514  18
  -7   0  -6 5293.52 121.834  18
   7  -1 -17 699.506 24.4459   9
   7   1 -17 568.803 21.6741   9
   7  -1 -16 5058.16 95.4015   9
   7   1 -16 5253.41 98.2664  13
   7  -1 -15 193.461 26.4911   9
   7   1 -15 178.210 25.2849   9
   7   1 -15 188.237 31.1137  13
   7  -1 -14 3.96974 21.2391   9
   7   1 -14 1.51529 21.0389   9
   7   1 -14 10.1002 29.3117  13
   7  -1 -13 1761.09 77.3193   9
   7   1 -13 1712.74 78.6674   9
   7   1 -12 162.177 34.5229   9
   7  -1 -12 154.606 33.0576   9
   7   1 -11 2039.68 91.0390   9
   7  -1 -11 2075.07 89.4454   9
   7   1 -10 1828.83 100.073  20
   7   1 -10 1603.95 80.7778   9
   7  -1 -10 1713.72 80.8923   9
   7  -1 -10 1476.02 139.017   2
   7   1 -10 1650.16 135.083   2
   7  -1  -9 1357.53 70.8578   9
   7   1  -9 1293.80 72.1324   9
   7  -1  -9 1216.13 130.668   2
   7   1  -9 1379.50 124.907   2
   7  -1  -8 779.111 106.476   2
   7   1  -8 758.244 93.7879   2
   7  -1  -7 19.7949 41.5831   2
   7   1  -7-4.21995 33.7007   2
   7  -1  -6 1749.71 142.658   2
   7   1  -6 1737.31 132.131   2
   7  -1  -5 97.6567 48.8321   2
   7   1  -5 86.9725 41.8228   2
   7  -1  -4 10121.9 315.663   2
   7   1  -4 10440.2 306.172   2
   7  -1  -3 960.275 92.2982   2
   7   1  -3 1027.47 92.2715   2
   7  -1  -2 1000.37 87.1448   2
  -7   1   1 140.408 61.8868   1
  -7  -1   1 139.286 63.3638   1
  -7  -1   0 508.742 94.5714   1
  -7   1   0 519.641 91.0072   1
  -7  -1  -1 32.3556 55.4499   1
  -7   1  -1 16.5724 60.9777   1
  -7   1  -2 6706.74 361.842   1
  -7  -1  -2 6988.44 366.795   1
  -7   1  -3 685.901 140.285   1
  -7  -1  -3 774.999 60.0712  19
  -7  -1  -3 768.217 141.961   1
  -7   1  -3 771.281 47.0326  18
  -7   1  -3 743.498 59.4205  19
  -7   1  -4 2014.70 97.3948  19
  -7  -1  -4 2049.90 97.2427  19
  -7   1  -4 2168.83 76.3189  18
  -7  -1  -4 2215.23 246.569   1
  -7   1  -4 2226.45 245.699   1
  -7  -1  -5 7411.42 191.658  19
  -7   1  -5 7624.86 152.773  18
  -7   1  -5 7448.51 193.479  19
  -7   1  -6 1689.86 86.1150  19
  -7   1  -6 1855.39 72.0990  18
  -7   1  -7 1537.71 65.4387  18
  -7   1  -8 96.5535 26.7462  18
   7  -2 -17 30.3584 9.11953   9
   7  -2 -16 4200.42 82.5751   9
   7   2 -16 4114.51 90.8174  13
   7  -2 -15 1475.50 57.0803   9
   7   2 -15 1326.26 54.5605   9
   7   2 -15 1373.47 65.2595  13
   7  -2 -14 35.8993 21.5351   9
   7   2 -14 31.7516 21.5532   9
   7   2 -14 3.47051 34.9425  13
   7  -2 -13 120.015 27.4422   9
   7   2 -13 107.540 29.3045   9
   7   2 -12 254.940 38.1250   9
   7  -2 -12 270.855 35.7580   9
   7   2 -11 212.462 49.4110  20
   7  -2 -11 171.003 31.6290   9
   7   2 -11 168.906 34.8886   9
   7   2 -10 447.517 57.8046  20
   7  -2 -10 430.281 42.8548   9
   7   2 -10 427.300 45.5975   9
   7   2 -10 507.544 74.8878   2
   7  -2 -10 450.445 85.7490   2
   7  -2  -9 5.08229 36.7591   2
   7   2  -9 26.8534 32.9157  20
   7   2  -9 44.6092 35.5297   2
   7  -2  -9 27.6617 20.5637   9
   7   2  -9 15.1728 23.5073   9
   7  -2  -8 7.80552 44.2232   2
   7   2  -8 15.1522 30.2901   2
   7  -2  -7 19.7035 33.7339   2
   7   2  -7 6.14826 29.4808   2
   7  -2  -6 1798.46 153.636   2
   7   2  -6 2034.15 138.012   2
   7  -2  -5 2755.63 175.072   2
   7   2  -5 3312.27 169.710   2
   7  -2  -4 320.482 66.5011   2
   7   2  -4 403.495 62.5910   2
   7  -2  -3 4220.42 190.546   2
   7  -2  -2 81.3735 34.6592   2
  -7   2   2 111.739 19.9176   3
  -7   2   1 1805.79 143.970   1
   7  -2  -1 1695.32 107.299   2
  -7  -2   0 5946.15 273.650   1
  -7   2   0 5713.57 274.681   1
  -7  -2  -1 340.387 92.0622   1
  -7   2  -1 289.879 83.6095   1
  -7   2  -2 1511.80 178.693   1
  -7  -2  -2 1308.08 171.707   1
  -7   2  -3 5701.65 165.225  19
  -7  -2  -3 5651.95 360.439   1
  -7   2  -3 6115.62 130.625  18
  -7   2  -3 5790.13 361.224   1
  -7   2  -4 12221.8 264.283  19
  -7  -2  -4 12985.7 266.598  19
  -7   2  -4 13153.3 214.111  18
  -7  -2  -4 13240.2 585.458   1
  -7   2  -4 13838.9 597.766   1
  -7  -2  -5 2887.70 116.213  19
  -7   2  -5 2975.12 118.675  19
  -7   2  -5 2991.68 92.6456  18
  -7   2  -6-12.1038 22.0659  19
  -7   2  -6 10.9624 28.3436  18
  -7   2  -7 151.793 32.8218  18
  -7   2  -8 25.0430 26.4581  18
  -7   2  -9 247.431 30.5122  18
   7  -3 -17 240.148 14.6418   9
   7   3 -17 170.845 17.9261  18
   7  -3 -16 8.58007 12.7938   9
   7   3 -16 4.79027 10.8708   9
   7   3 -16 24.6393 20.4689  13
   7  -3 -15 1465.27 54.3425   9
   7   3 -15 1261.29 51.8369   9
   7   3 -15 1313.85 66.1406  13
   7  -3 -14 20.8530 20.5663   9
   7   3 -14 7.77431 19.5807   9
   7   3 -14 9.49621 32.8290  13
   7  -3 -13 44.5141 23.5356   9
   7   3 -13 36.7133 24.3802   9
   7   3 -12 235.776 51.0739  20
   7  -3 -12 199.957 30.8090   9
   7   3 -12 145.115 33.5347   9
   7   3 -11 1692.88 105.496  20
   7  -3 -11 1565.04 73.6773   9
   7   3 -11 1533.65 80.3899   9
   7   3 -10 185.658 47.4981  20
   7  -3 -10 179.146 30.2480   9
   7  -3 -10 220.904 70.0137   2
   7   3 -10 133.870 33.6599   9
   7   3 -10 196.862 48.0356   2
   7   3  -9 5.07475 35.4168  20
   7  -3  -9 64.0660 48.9053   2
   7  -3  -9 13.8132 18.4008   9
   7   3  -9-10.2300 27.7717   2
   7   3  -9 6.74794 24.0370   9
   7   3  -8 1299.85 73.3293   9
   7  -3  -8 1324.62 144.821   2
   7   3  -8 1449.24 117.327   2
   7  -3  -7 4045.53 243.323   2
   7   3  -7 4566.98 208.196   2
   7  -3  -6 392.746 83.0401   2
   7   3  -6 412.071 63.7709   2
   7  -3  -5 4015.13 219.795   2
   7   3  -5 4306.96 193.775   2
   7  -3  -4 3469.70 190.545   2
   7  -3  -3 12.7419 30.9113   2
   7  -3  -2 4.28551 26.1273   2
  -7   3   2 42.3066 16.6536   3
  -7   3   1 270.961 68.4291   1
  -7  -3   1 317.853 75.7790   1
   7  -3  -1 316.405 49.4369   2
  -7   3   1 292.742 35.2559   3
  -7  -3   0 31.8287 59.3072   1
  -7   3   0 4.01214 54.0219   1
  -7  -3  -1 915.921 131.964   1
  -7   3  -1 914.667 133.254   1
  -7   3  -2 829.223 137.977   1
  -7  -3  -2 837.750 147.473   1
  -7   3  -3 881.303 64.5067  19
  -7  -3  -3 848.496 159.264   1
  -7   3  -3 963.101 51.9330  18
  -7   3  -3 886.514 159.566   1
  -7  -3  -3 929.309 63.8701  15
  -7   3  -4 294.440 43.1612  19
  -7  -3  -4 331.169 44.6510  19
  -7   3  -4 404.521 40.9891  18
  -7  -3  -4 508.772 147.586   1
  -7  -3  -4 367.697 44.3279  15
  -7   3  -4 456.460 122.830   1
  -7   3  -5 955.882 68.5452  19
  -7  -3  -5 967.895 67.4348  19
  -7   3  -5 1075.43 57.4641  18
  -7  -3  -5 939.710 68.9583  15
  -7   3  -6 2174.93 99.8960  19
  -7   3  -6 2482.66 85.7505  18
  -7   3  -7 657.293 48.0394  18
  -7   3  -8 139.132 32.5097  18
  -7   3  -9 90.9497 28.0788  18
  -7   3 -10 195.950 25.4442  18
   7  -4 -16 81.6299 14.5287   9
   7   4 -16 48.2451 11.3783   9
   7   4 -16 76.7464 22.9402  13
   7  -4 -15 19.7074 16.6881   9
   7   4 -15 22.8851 14.9899   9
   7   4 -15-0.75024 29.1883  13
   7  -4 -14 82.5062 22.4185   9
   7   4 -14 59.1986 20.6515   9
   7   4 -14 35.3885 34.0004  13
   7  -4 -13 3.97091 18.8778   9
   7   4 -13-4.35183 22.9683   9
   7   4 -12 43.2478 39.3980  20
   7  -4 -12 31.6685 22.6936   9
   7   4 -12 32.9662 25.4861   9
   7   4 -11 433.632 64.3571  20
   7  -4 -11 380.841 38.8766   9
   7   4 -11 359.703 43.0734   9
   7   4 -10-2.00321 44.1362  20
   7  -4 -10 69.7467 54.2338   2
   7  -4 -10-1.71454 20.0511   9
   7   4 -10-4.56509 27.4936   9
   7   4  -9 2743.31 139.576  20
   7  -4  -9 2547.23 90.2478   9
   7   4  -9 2503.60 104.044   9
   7  -4  -9 2409.96 201.134   2
   7   4  -9 2814.37 161.205   2
   7   4  -8 1979.15 118.998  20
   7   4  -8 1861.98 89.4754   9
   7  -4  -8 1652.19 164.747   2
   7  -4  -8 1908.37 74.9700   9
   7   4  -8 2130.51 139.845   2
   7   4  -8 1912.49 89.8514  10
   7  -4  -7 240.806 73.1807   2
   7   4  -7 267.131 52.9685   2
   7  -4  -6 6281.25 298.934   2
   7   4  -6 7551.33 262.941   2
   7  -4  -5 194.618 59.9386   2
   7  -4  -4 1064.32 114.514   2
   7  -4  -3 18.1734 33.6149   2
  -7   4   2 495.598 79.4006   1
   7  -4  -2 492.912 67.1895   2
  -7   4   2 547.738 44.3201   3
  -7  -4   1 474.299 87.8316   1
  -7   4   1 415.665 81.8298   1
  -7   4   1 363.601 41.0400   3
  -7  -4   0 489.280 93.1457   1
  -7   4   0 540.115 57.3759   3
  -7   4   0 536.454 99.4352   1
  -7  -4  -1 269.138 83.8280   1
  -7   4  -1 187.726 71.2813   1
  -7   4  -2 1591.76 84.7865  19
  -7   4  -2 1577.78 64.6420  18
  -7   4  -2 1342.91 170.711   1
  -7  -4  -2 1434.85 76.4327  15
  -7  -4  -2 1590.29 183.113   1
  -7   4  -3 3497.63 130.644  19
  -7  -4  -3 3466.63 280.972   1
  -7   4  -3 3804.64 103.317  18
  -7   4  -3 3935.27 301.372   1
  -7  -4  -3 3745.94 126.784  15
  -7   4  -4 3358.23 130.695  19
  -7   4  -4 3710.70 104.042  18
  -7  -4  -4 3539.29 304.991   1
  -7  -4  -4 3635.91 128.373  15
  -7   4  -4 3220.36 284.073   1
  -7   4  -5 130.631 33.5858  19
  -7  -4  -5 134.284 31.9976  19
  -7   4  -5 199.362 36.3137  18
  -7  -4  -5 108.265 31.9044  15
  -7   4  -6 1466.53 68.1541  18
  -7  -4  -6 1409.64 83.7054  15
  -7   4  -6 1386.08 79.9660  19
  -7   4  -7 62.6169 31.2371  18
  -7   4  -8 796.775 51.5807  18
  -7   4  -9 290.341 34.4843  18
  -7   4 -10-27.2713 22.8650  18
   7  -5 -16 39.6574 12.1579   9
   7   5 -16 12.9626 6.99305   9
   7   5 -16 61.5360 22.4852  13
   7  -5 -15 124.452 18.7152   9
   7   5 -15 102.182 16.8337   9
   7   5 -15 71.8213 31.0255  13
   7  -5 -14 43.0386 19.2011   9
   7   5 -14 21.4897 17.5823   9
   7   5 -14 11.3338 37.8594  13
   7   5 -13 27.8741 39.4708  20
   7  -5 -13 8.14853 17.4688   9
   7   5 -13-8.68531 22.9088   9
   7   5 -12 129.901 48.6428  20
   7  -5 -12 87.2545 22.4199   9
   7   5 -12 87.7426 28.6960   9
   7   5 -11 12.3038 42.2412  20
   7  -5 -11 25.7992 20.7186   9
   7   5 -11 11.1117 24.1119   9
   7   5 -10-20.8292 47.6086  20
   7  -5 -10 4.64113 19.1740   9
   7   5 -10-17.2643 28.8009   9
   7   5  -9 1222.69 100.447  20
   7  -5  -9 1086.11 56.2944   9
   7   5  -9 1074.96 69.9329   9
   7  -5  -9 1105.07 143.666   2
   7   5  -9 1182.22 73.8225  10
   7  -5  -8 1915.98 71.8504   9
   7   5  -8 1908.02 122.475  20
   7   5  -8 1831.60 91.1206   9
   7  -5  -8 1856.13 179.871   2
   7   5  -8 2064.65 95.5209  10
   7   5  -7 131.053 32.7066  10
   7   5  -7 99.8071 40.5918  21
   7  -5  -7 111.600 62.5782   2
   7   5  -7 115.250 32.9600   9
   7  -5  -6 1364.65 148.822   2
   7  -5  -5 6332.78 293.841   2
   7  -5  -4 7.05132 32.5063   2
  -7   5   3 1136.24 105.920   1
   7  -5  -3 880.749 95.9255   2
   7  -5  -2 3699.47 173.321   2
  -7   5   2 4022.14 200.099   1
  -7   5   2 4164.00 130.283   3
  -7   5   1 342.701 72.9768   1
  -7  -5   1 401.428 82.8350   1
  -7   5   1 368.916 46.0521   3
  -7  -5   0 2708.61 193.413   1
  -7   5   0 2878.28 134.575   3
  -7   5   0 2773.95 199.290   1
  -7   5  -1 4020.11 135.463  19
  -7   5  -1 4399.35 269.557   1
  -7   5  -1 4196.41 107.519  18
  -7   5  -1 4454.30 183.133   3
  -7  -5  -1 3941.20 258.269   1
  -7   5  -2 435.127 49.0063  19
  -7   5  -2 514.676 42.9715  18
  -7   5  -2 422.683 112.526   1
  -7  -5  -2 390.352 43.1235  15
  -7  -5  -2 353.076 102.714   1
  -7   5  -3 18652.4 346.242  19
  -7   5  -3 19554.3 285.406  18
  -7  -5  -3 18423.3 327.314  15
  -7   5  -3 19876.2 667.562   1
  -7  -5  -3 19171.1 668.521   1
  -7   5  -4 158.068 36.7857  19
  -7   5  -4 217.056 36.6228  18
  -7  -5  -4 175.364 36.8262  15
  -7   5  -5 2742.58 118.339  19
  -7  -5  -5 2851.20 114.833  19
  -7   5  -5 3036.76 96.1797  18
  -7  -5  -5 2873.78 118.016  15
  -7   5  -6 1324.15 67.0562  18
  -7  -5  -6 1227.15 78.5932  15
  -7   5  -7 20.5984 32.0965  18
  -7   5  -8 55.9499 31.1415  18
  -7   5  -9 87.8309 30.3191  18
  -7   5 -10 651.058 37.8454  18
   7  -6 -16 129.703 13.6070   9
   7   6 -16 88.8229 23.1911  13
   7   6 -15 323.535 21.8403   9
   7   6 -15 308.430 39.5590  13
   7  -6 -14 181.298 22.6562   9
   7   6 -14 152.292 22.0616   9
   7   6 -14 120.772 37.0226  13
   7   6 -13 540.985 66.1894  20
   7   6 -13 398.267 37.6199   9
   7  -6 -13 495.849 35.8242   9
   7   6 -12 686.814 76.0344  20
   7  -6 -12 719.957 44.2017   9
   7   6 -12 649.059 50.9326   9
   7   6 -11-1.17663 43.0682  20
   7  -6 -11-2.88495 17.1485   9
   7   6 -11 2.55417 23.5452   9
   7   6 -10 252.456 63.1871  20
   7  -6 -10 249.732 29.3919   9
   7   6 -10 206.238 37.0227   9
   7   6  -9 1178.20 105.943  20
   7  -6  -9 1246.93 57.3632   9
   7   6  -9 1134.09 72.3287   9
   7  -6  -9 1069.31 150.239   2
   7   6  -9 1255.35 77.5625  10
   7   6  -8 1989.59 131.936  20
   7   6  -8 1803.67 92.2018   9
   7  -6  -8 1816.27 183.394   2
   7   6  -8 2235.17 100.463  10
   7   6  -7 2705.79 148.053  20
   7   6  -7 2639.53 139.451  21
   7   6  -7 2196.70 99.5313   9
   7  -6  -7 2510.61 209.285   2
   7   6  -7 2638.89 107.586  10
   7   6  -6 636.882 71.8494  21
   7   6  -6 624.413 55.1113   9
   7  -6  -6 634.413 105.313   2
   7   6  -6 743.286 56.7239  10
   7  -6  -5 139.146 59.7242   2
   7  -6  -4 4897.84 251.664   2
   7  -6  -3 320.093 65.7068   2
  -7   6   3 519.525 47.5373   3
  -7   6   2 262.655 36.6899   3
  -7   6   1 75.1521 26.5004   3
  -7  -6   1 80.8665 59.6862   1
  -7  -6   0 219.684 81.3999   1
  -7   6   0 223.350 46.3247   3
  -7   6  -1 283.420 39.7780  19
  -7   6  -1 352.931 38.3065  18
  -7   6  -1 283.134 29.1142   6
  -7  -6  -1 268.917 35.6988  15
  -7  -6  -1 351.878 97.1536   1
  -7   6  -1 342.740 57.7124   3
   7   6   1 313.044 34.2599  12
  -7  -6  -2 14589.1 544.860   1
  -7   6  -2 14523.7 235.259  18
  -7   6  -2 13961.7 291.364  19
  -7  -6  -2 14300.2 269.855  15
   7   6   2 14710.3 246.926  12
  -7  -6  -3 74.7056 91.6367   1
  -7   6  -3 57.2745 28.4625  19
  -7   6  -3 48.5772 31.4287  18
  -7  -6  -3 50.9010 27.8950  15
   7   6   3 39.9509 19.9604  12
  -7   6  -4 1803.67 97.0490  19
  -7   6  -4 1859.45 76.6554  18
  -7  -6  -4 1693.02 88.6145  15
  -7   6  -5 61.2419 28.1584  19
  -7   6  -5 147.253 36.9877  18
  -7  -6  -5 48.4907 30.7428  15
  -7   6  -6 175.966 39.8081  18
  -7  -6  -6 153.131 38.0935  15
  -7   6  -7 1473.96 68.7618  18
  -7  -6  -7 1304.59 80.2762  15
  -7   6  -8 1760.69 71.4775  18
  -7   6  -9 455.979 40.2912  18
  -7   6 -10 831.162 41.3294  18
   7   7 -16 410.238 29.8695  18
   7   7 -16 461.215 30.9743  13
   7  -7 -15 1257.57 38.7541   9
   7   7 -15 930.765 54.9310  13
   7  -7 -14 68.7398 16.2751   9
   7   7 -14 46.4364 14.3875   9
   7   7 -14 12.8848 37.1354  13
   7  -7 -13 519.837 33.5770   9
   7   7 -13 508.841 64.8423  20
   7   7 -13 439.185 36.1291   9
   7   7 -12 58.5609 43.8509  20
   7  -7 -12 98.0857 20.5851   9
   7   7 -12 79.5612 26.4442   9
   7   7 -11 880.373 88.5189  20
   7  -7 -11 977.871 48.5435   9
   7   7 -11 886.732 60.4575   9
   7   7 -10 330.270 41.7916   9
   7   7 -10 351.054 70.2434  20
   7  -7 -10 356.166 32.1196   9
   7   7  -9 2798.61 159.035  20
   7   7  -9 2470.23 105.883   9
   7   7  -9 2742.15 113.624  10
   7   7  -8 1987.54 136.688  20
   7   7  -8 1843.66 93.0900   9
  -7   7   8 2018.71 68.1206   6
   7  -7  -8 1981.18 197.619   2
   7   7  -8 2206.44 101.455  10
   7   7  -7 141.572 33.4041  10
   7   7  -7 164.326 54.7541  20
  -7   7   7 169.484 23.6450   6
   7  -7  -7 116.741 59.8291   2
   7   7  -7 107.992 33.7248   9
   7   7  -6 382.114 61.4660  21
  -7   7   6 445.147 34.1193   6
   7  -7  -6 321.039 81.4023   2
   7   7  -6 362.713 45.8222   9
   7   7  -6 387.727 44.6084  10
   7   7  -5 893.310 62.5330  10
  -7   7   5 975.666 48.4507   6
   7   7  -5 1014.10 85.9562  21
   7   7  -5 892.589 64.5606   9
   7  -7  -5 737.302 112.440   2
   7   7  -5 916.106 67.5551  14
   7  -7  -4 729.308 100.571   2
  -7   7   3 21.8095 20.5965   3
   7  -7  -3-33.9983 45.9172   2
  -7   7   2 1052.35 74.9751   3
  -7   7   1 866.314 47.7022   6
  -7   7   1 916.653 64.3017  19
  -7   7   1 943.064 55.1865  18
  -7  -7   1 920.738 116.525   1
   7   7  -1 1056.19 60.5359  14
  -7   7   1 1021.09 85.3914   3
   7   7  -1 997.247 58.0321  12
  -7   7   0-3.32188 17.3933   6
  -7   7   0 10.4344 20.8984  19
  -7  -7   0 59.7867 68.4435   1
   7   7   0-9.22770 18.4900  17
   7   7   0 0.26727 18.5529  12
  -7   7   0-6.75261 27.3955  18
  -7   7   0 22.0033 28.3912   3
  -7   7  -1 996.104 71.5227  19
  -7   7  -1 993.711 56.8108  18
  -7  -7  -1 906.623 60.8490  15
  -7   7  -1 979.001 97.0688   3
   7   7   1 924.866 56.6481  12
  -7  -7  -1 922.122 138.756   1
  -7   7  -2 95.7460 33.5101  19
  -7   7  -2 64.5488 30.6960  18
  -7  -7  -2 51.9556 27.1317  15
  -7  -7  -2 70.1035 86.9624   1
   7   7   2 71.4000 23.7428  12
  -7   7  -2 11.8947 38.6602   3
  -7   7  -3 2893.52 126.699  19
  -7   7  -3 3035.17 97.3895  18
  -7  -7  -3 2995.08 115.460  15
   7   7   3 3199.10 104.581  12
  -7   7  -4 240.639 42.3635  19
  -7   7  -4 326.844 42.2263  18
  -7  -7  -4 269.110 40.8498  15
   7   7   4 299.742 34.9638  12
  -7   7  -5 2330.47 87.0606  18
  -7  -7  -5 2221.48 102.687  15
  -7   7  -6 5254.59 132.267  18
  -7  -7  -6 5188.25 160.052  15
  -7   7  -7 72.0221 37.6523  18
  -7  -7  -7-3.36437 29.1939  15
  -7   7  -8 245.583 37.6390  18
  -7   7  -9 771.049 46.8797  18
  -7   7 -10 181.945 25.8608  18
   7   8 -16 330.795 22.7303  18
   7   8 -16 310.684 23.4989  13
   7   8 -15 787.104 45.5258  18
   7   8 -15 911.860 50.8366  13
   7  -8 -14 28.1155 12.7140   9
   7   8 -14-4.89338 35.8607  13
   7   8 -13 413.003 58.9637  20
   7  -8 -13 520.156 30.4378   9
   7   8 -13 424.677 32.1822   9
   7  -8 -12 2403.93 68.0049   9
   7   8 -12 2155.23 80.4018   9
   7   8 -11 35.0863 46.7739  20
   7  -8 -11 54.2065 17.4435   9
   7   8 -11 43.6822 23.6457   9
   7  -8 -10 1817.01 61.9791   9
   7   8 -10 1928.53 89.6278   9
   7   8 -10 1927.84 131.913  20
   7   8 -10 1950.63 97.4097  10
   7   8  -9 2430.39 150.765  20
   7   8  -9 2432.97 104.403   9
   7   8  -9 2476.67 110.348  10
   7   8  -8 52.4080 31.7022  10
   7   8  -8 69.3571 57.4630  20
  -7   8   8 64.2385 17.5363   6
   7   8  -8 41.9229 29.8126   9
   7   8  -7 6.25406 27.5593  10
   7   8  -7-22.7181 55.8367  20
  -7   8   7 3.64109 14.4338   6
   7   8  -7 27.6611 28.3472   9
   7  -8  -7-16.4106 48.9515   2
   7   8  -6 131.931 52.9418  21
   7   8  -6 158.704 35.5426  10
  -7   8   6 195.069 24.8530   6
   7  -8  -6 98.5946 63.1030   2
   7   8  -6 177.560 37.0311   9
   7   8  -5 1159.10 96.4964  21
  -7   8   5 1095.43 52.1208   6
   7   8  -5 1126.73 70.6764  10
   7   8  -5 1058.67 71.0765   9
   7  -8  -5 1072.87 136.647   2
   7   8  -5 1220.04 85.0320   8
   7   8  -5 1014.05 73.4901  14
   7   8  -4 248.350 53.3673  21
  -7   8   4 217.222 26.6139   6
   7   8  -4 199.456 34.5975  10
   7  -8  -4 188.678 63.2464   2
  -7   8   4 255.317 39.7968  18
   7   8  -4 190.394 36.5998   9
   7   8  -4 237.282 42.7521   8
   7   8  -4 234.776 38.5526  14
  -7   8   4 385.429 46.2576   3
  -7   8   3 46.8772 24.3553   3
   7   8  -3 26.0362 23.3353  10
  -7   8   3 35.4448 16.1467   6
   7   8  -3 48.0801 36.9646  21
  -7   8   3 22.5528 27.3868  18
   7   8  -3 49.0366 28.4207   9
   7   8  -3 46.4264 28.2751   8
   7   8  -3 40.7454 25.8688  14
  -7   8   2-7.71534 22.2823   3
   7   8  -2-16.5930 23.6750  10
  -7  -8   2 38.0745 57.0610   1
  -7   8   2-5.39801 17.7662   6
  -7   8   2-8.19589 22.4535  19
   7   8  -2 3.64815 22.3588  17
   7   8  -2 1.46349 23.9366   9
  -7   8   2 14.3639 28.3004  18
   7   8  -2 1.02820 24.1972   8
   7   8  -2 8.69862 22.8192  14
   7   8  -2-3.67219 21.4543  12
  -7   8   1 4278.38 117.388  18
  -7   8   1 4202.74 143.839  19
  -7   8   1 3854.71 107.895   6
   7   8  -1 4103.46 123.110  10
   7   8  -1 4308.67 133.361  17
   7   8  -1 4303.92 139.765   8
   7   8  -1 4570.92 132.599  14
  -7  -8   1 4392.15 239.301   1
  -7   8   1 4636.01 186.865   3
   7   8  -1 4241.55 126.026  12
  -7   8   0 1590.79 89.9030  19
   7   8   0 1584.70 78.7132  17
   7   8   0 1718.79 84.7292   8
  -7   8   0 1593.11 71.8178  18
  -7   8   0 1908.71 132.185   3
  -7  -8   0 1569.33 159.939   1
   7   8   0 1608.11 76.2706  12
  -7   8  -1 2658.25 118.818  19
  -7   8  -1 2733.17 92.3365  18
   7   8   1 2713.23 100.906  17
   7   8   1 3030.80 110.837   8
  -7   8  -1 2932.75 171.460   3
   7   8   1 2724.40 99.4249  12
  -7  -8  -1 2683.79 221.381   1
  -7   8  -2 471.020 54.5339  19
  -7   8  -2 504.932 45.4018  18
  -7  -8  -2 430.131 46.5288  15
   7   8   2 521.005 45.0023  12
  -7  -8  -2 469.312 115.354   1
  -7   8  -3 44.5885 32.6213  18
  -7  -8  -3-12.7501 27.0645  15
   7   8   3 9.74110 20.4926  12
  -7   8  -4 1676.89 75.4671  18
  -7  -8  -4 1563.64 85.5099  15
   7   8   4 1695.30 76.5077  12
  -7   8  -5 739.985 55.2836  18
  -7  -8  -5 594.468 57.5244  15
   7   8   5 689.240 48.9450  12
  -7   8  -6 124.524 39.3821  18
  -7  -8  -6 87.5668 32.7275  15
  -7   8  -7 216.449 41.2193  18
  -7  -8  -7 138.940 34.7140  15
  -7   8  -8 366.230 41.0449  18
  -7   8  -9 503.815 39.9674  18
  -7   8 -10 188.983 23.4207  18
   7   9 -15 923.239 42.4538  18
   7   9 -15 969.227 47.2454  13
   7  -9 -14 20.7169 10.5280   9
   7   9 -14-27.3618 32.1199  13
   7   9 -13 1691.83 96.4354  20
   7  -9 -13 2230.35 55.7756   9
   7   9 -12 46.0347 46.1175  20
   7  -9 -12 81.5394 15.3903   9
   7   9 -12 50.8743 19.3691   9
   7   9 -11 107.210 51.4731  20
   7  -9 -11 150.975 18.9388   9
   7   9 -11 170.973 29.7548   9
   7   9 -10 16.7892 51.6123  20
   7   9 -10 11.9866 22.8474   9
   7   9 -10-17.2883 29.9733  10
   7   9  -9 2780.66 163.709  20
   7   9  -9 2825.61 109.493   9
   7   9  -9 2868.82 118.112  10
   7   9  -8 14.6729 29.9352  10
   7   9  -8-18.8588 58.4001  20
   7   9  -8 2.38521 26.0610   9
   7   9  -7 114.897 35.2710  10
   7   9  -7 101.386 62.1633  20
  -7   9   7 120.771 20.4938   6
   7   9  -7 116.640 35.0198   9
   7   9  -6 959.140 94.1861  21
  -7   9   6 981.524 49.2260   6
   7   9  -6 959.206 69.4184  10
   7   9  -6 931.310 68.3528   9
   7  -9  -6 870.716 126.466   2
   7   9  -5 653.596 80.2655  21
  -7   9   5 722.778 43.4000   6
   7   9  -5 653.646 57.6915  10
   7   9  -5 713.627 62.3669   9
   7  -9  -5 706.623 114.759   2
   7   9  -5 767.990 72.2012   8
   7   9  -5 734.001 65.5399  14
   7   9  -4 32.7114 44.9604  21
   7   9  -4 12.2838 28.4826  10
  -7   9   4 62.3627 27.9184   3
  -7   9   4 22.4686 16.4044   6
   7   9  -4 28.3027 28.9293   9
   7   9  -4 30.7608 33.3116   8
   7   9  -4-0.44057 28.0017  14
   7   9  -3 549.177 50.3691  10
  -7   9   3 512.625 39.2935   6
   7   9  -3 529.176 53.5714   9
   7   9  -3 565.574 69.8852  21
  -7   9   3 547.011 48.8192  18
   7   9  -3 532.578 56.9367   8
   7   9  -3 483.584 51.8225  14
  -7   9   3 714.810 67.9470   3
  -7   9   2 609.981 42.8523   6
   7   9  -2 645.668 52.8502  10
   7   9  -2 643.968 69.7471  21
   7   9  -2 657.493 57.3768   9
   7   9  -2 667.017 56.6547  17
   7   9  -2 658.686 60.4671   8
  -7  -9   2 743.783 103.689   1
   7   9  -2 608.907 54.3968  14
   7   9  -2 679.478 53.2920  12
  -7   9   2 779.977 77.6346   3
  -7   9   2 719.576 53.1329  18
   7   9  -1 2969.79 106.711  10
   7   9  -1 3263.40 120.574   9
   7   9  -1 3053.83 113.821  17
   7   9  -1 3002.70 121.076   8
  -7   9   1 2988.85 98.6171  18
   7   9  -1 3081.78 114.106  14
  -7  -9   1 2870.25 193.932   1
  -7   9   1 3633.29 177.339   3
   7   9  -1 3088.87 109.323  12
  -7   9   1 2587.84 89.6733   6
  -7   9   0 9578.02 189.050  18
   7   9   0 9658.68 202.404  10
   7   9   0 9538.67 213.131  17
   7   9   0 9906.39 226.291   8
   7   9   0 11224.4 225.139  14
  -7   9   0 11571.7 346.940   3
   7   9   0 9861.18 209.428  12
  -7   9  -1 9141.32 184.680  18
   7   9   1 9687.13 210.108  17
   7   9   1 9731.89 207.277  12
  -7   9  -2 9462.42 185.754  18
   7   9   2 9837.45 208.153  17
   7   9   2 9532.61 204.377  12
  -7   9  -3 6299.88 146.883  18
  -7  -9  -3 6001.39 168.787  15
  -7   9  -4 159.473 40.0517  18
  -7  -9  -4 127.197 33.8946  15
   7   9   4 125.104 28.7984  12
  -7   9  -5 282.039 44.0362  18
  -7  -9  -5 214.049 39.1372  15
   7   9   5 233.342 32.0909  12
  -7   9  -6 318.201 43.6367  18
  -7  -9  -6 235.755 40.9503  15
   7   9   6 253.119 29.9210  12
  -7   9  -7 36.1332 36.0582  18
  -7   9  -8 95.5357 33.2541  18
   7   9   8 100.109 18.7714  14
  -7   9  -9 43.0452 26.0575  18
   7  10 -15 313.458 21.0558  18
   7 -10 -15 316.991 19.2205  15
   7  10 -15 306.906 26.1391  13
   7  10 -14 136.773 24.4678  18
   7  10 -14 164.004 30.9568  13
   7  10 -13 246.573 46.0713  20
   7  10 -12-5.38358 39.1289  20
   7  10 -11-7.72918 48.6566  20
   7  10 -11 21.4903 18.6680   9
   7  10 -10 143.044 36.8449  10
   7  10 -10 98.6957 55.5690  20
   7  10 -10 134.314 28.4223   9
   7  10  -9 28.9753 30.7137  10
   7  10  -9 51.8899 57.8267  20
   7  10  -9 39.6481 25.0694   9
   7  10  -8 425.820 83.3953  20
   7  10  -8 414.285 47.0347   9
   7  10  -8 490.673 54.3345  10
   7  10  -7 33.1459 30.7178  10
   7  10  -7 30.4171 58.1053  20
  -7  10   7 41.6571 15.8387   6
   7  10  -7 37.7308 28.6735   9
  -7  10   6 33.5759 16.0771   6
   7  10  -6 15.8551 26.8953   9
   7  10  -5 1923.38 126.793  21
   7  10  -5 2030.97 98.8211  10
  -7  10   5 1890.88 70.8886   6
   7  10  -5 1970.97 98.6356   9
   7  10  -5 2030.30 115.376   8
   7  10  -5 2057.74 106.596  14
   7  10  -4 735.376 82.1008  21
   7  10  -4 740.405 62.6172  10
   7  10  -4 752.976 63.2849   9
  -7  10   4 702.396 44.8474   6
   7  10  -4 805.885 73.8118   8
   7  10  -4 759.321 65.8149  14
  -7  10   3 1464.26 64.4047   6
   7  10  -3 1485.47 82.4718  10
   7  10  -3 1370.72 102.195  21
   7  10  -3 1479.21 85.2176   9
   7  10  -3 1620.48 88.6408  17
   7  10  -3 1540.95 94.9783   8
   7  10  -3 1454.09 85.3600  14
   7  10  -2 857.800 81.4174  21
   7  10  -2 862.483 62.6525  10
  -7  10   2 919.825 58.5609  18
   7  10  -2 902.419 67.1410   9
   7  10  -2 928.470 68.4296  17
   7  10  -2 824.731 69.7681   8
   7  10  -2 901.789 65.8122  14
   7  10  -2 865.967 61.4996  12
  -7  10   1 2707.23 95.1259  18
   7  10  -1 2686.35 105.306  10
   7  10  -1 2807.74 135.030  21
   7  10  -1 2900.09 116.261   9
   7  10  -1 2753.77 111.574  17
   7  10  -1 2818.94 121.015   8
   7  10  -1 2814.83 111.503  14
   7  10  -1 2777.48 106.428  12
   7  10   0 3065.37 109.128  10
   7  10   0 3141.80 117.847  17
  -7  10   0 3173.34 102.515  18
   7  10   0 3288.82 128.758   8
   7  10   0 3472.35 122.163  14
   7  10   0 3136.93 113.865  12
  -7  10  -1 7559.17 164.882  18
   7  10   1 7723.72 189.068  17
   7  10   1 8049.11 203.113   8
   7  10   1 7724.02 185.133  12
  -7  10  -2 1234.90 66.9691  18
   7  10   2 1189.13 70.3160  17
   7  10   2 1158.49 68.2477  12
  -7  10  -3 115.939 37.3212  18
   7  10   3 109.457 28.7326  17
  -7 -10  -3 71.9454 29.5061  15
   7  10   3 96.6873 28.7354  12
  -7  10  -4 112.042 38.7748  18
  -7 -10  -4 69.8690 28.7998  15
   7  10   4 72.2384 25.7965  12
  -7  10  -5 397.312 47.5062  18
  -7 -10  -5 310.304 43.4484  15
   7  10   5 343.826 37.2099  12
  -7  10  -6 61.5856 34.5336  18
  -7 -10  -6 36.0837 26.8192  15
   7  10   6 56.7646 19.4840  12
  -7  10  -7 442.614 45.0416  18
   7  10   7 415.574 31.3019  12
  -7  10  -8 3.33308 27.8548  18
   7  10   8 12.5443 13.7330  14
  -7  10  -9 465.808 32.6818  18
   7  10   9 518.103 30.5988   9
   7  11 -14 2.29114 14.1469  18
   7  11 -14-22.8359 21.7066  13
   7  11 -13 133.240 35.3187  20
   7  11 -13 82.4218 21.2488  18
   7  11 -13 97.6344 30.6798  13
   7  11 -12 31.2269 36.8880  20
   7  11 -11-13.5178 46.9710  20
   7  11 -10 8.28150 26.2058  10
   7  11 -10 11.8302 52.9469  20
   7  11  -9 401.024 79.0625  20
   7  11  -9 390.736 40.4705   9
   7  11  -9 411.464 49.6447  10
   7  11  -8 230.427 73.0791  20
   7  11  -8 252.747 37.8342   9
   7  11  -8 241.441 44.5666  10
   7  11  -7 129.445 70.2253  20
   7  11  -7 125.723 34.5687   9
   7  11  -7 163.576 40.5646  10
   7  11  -6 495.559 51.6909   9
  -7  11   6 547.165 37.8140   6
  -7  11   5 8006.72 159.935   6
   7  11  -5 8573.90 210.376  10
   7  11  -5 7803.82 202.596   9
   7  11  -5 8403.80 240.639   8
   7  11  -5 8137.65 221.576  14
   7  11  -4 5669.60 165.270  10
   7  11  -4 5218.82 202.973  21
   7  11  -4 5230.39 163.607   9
   7  11  -4 5445.71 187.703   8
   7  11  -4 5297.09 172.992  14
   7  11  -3 440.065 65.6813  21
   7  11  -3 458.634 51.5742   9
   7  11  -3 503.768 54.3578  10
   7  11  -3 415.816 57.3450   8
   7  11  -3 480.408 55.1837  14
   7  11  -2 819.355 64.3054  10
   7  11  -2 753.992 79.5142  21
   7  11  -2 813.860 65.4631   9
   7  11  -2 866.579 67.4674  17
   7  11  -2 858.627 73.3028   8
   7  11  -2 833.599 67.3224  14
   7  11  -1 24.3102 40.7795  21
   7  11  -1 30.9341 27.7006  10
   7  11  -1 13.4500 26.3349  17
   7  11  -1 11.0386 27.1222   9
  -7  11   1 36.3871 30.6216  18
   7  11  -1 1.25494 30.6606   8
   7  11  -1 19.2650 26.8002  14
   7  11  -1 3.52042 23.2957  12
   7  11   0 374.294 44.8242  10
  -7  11   0 412.051 43.8488  18
   7  11   0 437.285 59.0312  21
   7  11   0 441.049 51.4692   9
   7  11   0 436.476 48.6776  17
   7  11   0 409.981 51.2314   8
   7  11   0 448.437 49.0903  14
   7  11   0 425.091 47.0768  12
   7  11   1 85.6865 39.6976  21
   7  11   1 67.5508 26.2746  10
  -7  11  -1 53.8213 33.2331  18
   7  11   1 68.3839 29.3721  17
   7  11   1 92.9776 34.2754   8
   7  11   1 112.337 34.0753  14
   7  11   1 67.5694 29.4138  12
   7  11   2 1063.01 78.7088  21
  -7  11  -2 892.812 58.4215  18
   7  11   2 958.037 64.3998  17
   7  11   2 954.223 69.3811   8
   7  11   2 906.097 62.1787  12
  -7  11  -3 19.6204 31.5809  18
   7  11   3 10.3849 23.0926  17
   7  11   3 11.4015 24.5695   8
   7  11   3 2.70365 23.1601  12
  -7  11  -4 662.234 52.0363  18
   7  11   4 683.232 49.8742  17
   7  11   4 685.385 54.7616   8
   7  11   4 629.320 50.0009  12
  -7  11  -5 3377.91 101.979  18
   7  11   5 3294.21 104.850  12
  -7  11  -6 363.271 42.5994  18
   7  11   6 377.835 34.3608  12
  -7  11  -7 644.430 46.6438  18
   7  11   7 775.306 44.0904  14
   7  11   7 692.009 37.7182  12
  -7  11  -8 2225.23 67.2138  18
   7  11   8 2199.81 59.8109  14
  -7  11  -9 127.810 20.1644  18
   7 -12 -14 42.0634 10.2316  15
   7  12 -14 56.8201 15.3524  13
   7  12 -13 72.1857 24.3503  13
   7  12 -12 46.0812 33.0659  20
   7  12 -11 1187.01 89.4066  20
   7  12 -10 652.495 79.9210  20
   7  12 -10 709.143 53.6235  10
   7  12  -9 238.118 68.1729  20
   7  12  -9 262.965 41.4249  10
   7  12  -8 1413.78 124.873  20
   7  12  -8 1414.61 71.2889   9
   7  12  -8 1406.75 82.2804  10
   7  12  -7 660.178 55.0592   9
   7  12  -7 708.308 100.940  20
   7  12  -7 803.880 67.0877  10
   7  12  -6 2569.69 106.846   9
   7  12  -6 2772.05 171.637  20
   7  12  -5 3951.99 137.084   9
   7  12  -5 4249.00 146.138  10
   7  12  -5 3989.20 151.860  14
   7  12  -4 545.642 61.9159  10
   7  12  -4 461.453 52.3943   9
   7  12  -4 468.104 63.4236   8
   7  12  -4 421.625 55.1199  14
   7  12  -3 685.008 80.3028  21
   7  12  -3 785.590 64.5853   9
   7  12  -3 871.938 69.6345  10
   7  12  -3 763.854 75.5508   8
   7  12  -3 709.227 66.2261  14
  -7  12   3 916.696 42.1113   7
   7  12  -2 57.5863 41.2182  21
   7  12  -2 120.703 38.8361  10
   7  12  -2 101.184 35.2746  17
   7  12  -2 96.3218 34.6714   9
   7  12  -2 83.5688 39.5964   8
   7  12  -2 86.0245 34.8204  14
   7  12  -1 147.346 36.4359  10
   7  12  -1 142.028 35.5800  17
   7  12  -1 110.437 45.1143  21
   7  12  -1 120.698 36.2511   9
   7  12  -1 123.155 37.9181   8
   7  12  -1 133.274 35.6649  14
   7  12  -1 122.945 33.4314  12
   7  12   0 11915.6 282.472  21
   7  12   0 12298.5 243.962  10
  -7  12   0 12212.5 220.363  18
   7  12   0 12719.0 263.197   9
   7  12   0 12226.3 257.908  17
   7  12   0 12765.4 279.803   8
   7  12   0 12400.4 258.410  14
   7  12   0 12449.4 250.536  12
   7  12   1-10.0577 24.8204  10
  -7  12  -1 7.07014 31.8415  18
   7  12   1 12.8412 25.5149  17
   7  12   1 10.8523 28.4507   8
   7  12   1 5.02742 25.8424  14
   7  12   1 10.3156 23.6641  12
  -7  12  -2-7.77798 32.0265  18
   7  12   2 36.2852 25.0462  17
   7  12   2 31.3846 29.7868   8
   7  12   2 41.9208 27.3780  14
   7  12   2 24.0954 24.6519  12
  -7  12  -3-13.2947 31.4116  18
   7  12   3 0.20599 21.3862  17
   7  12   3-6.30711 25.0862   8
   7  12   3 4.39901 23.0206  12
  -7  12  -4 910.801 55.8556  18
   7  12   4 1027.04 59.2234  17
   7  12   4 1031.65 65.3255   8
   7  12   4 963.934 59.7529  12
  -7  12  -5-10.6853 30.3031  18
   7  12   5-15.3766 21.5328   8
   7  12   5 7.59957 19.6540  12
  -7  12  -6 54.4193 30.2017  18
   7  12   6 84.6326 24.7356  14
   7  12   6 67.6133 20.3517  12
  -7  12  -7 140.253 29.9458  18
   7  12   7 154.571 23.0106  14
  -7  12  -8 318.480 28.0610  18
   7  12   8 356.291 27.6820   9
   7  13 -13 1436.91 46.7629  13
   7  13 -12 46.5522 28.6263  20
   7  13 -12 5.12528 22.3358  13
   7  13 -11 3366.47 130.442  20
   7  13 -10 315.417 60.8619  20
   7  13  -9 151.232 33.5645  10
   7  13  -9 180.536 59.7024  20
   7  13  -8 1126.95 108.503  20
   7  13  -8 1163.64 73.8119  10
   7  13  -7 11621.2 337.998  20
   7  13  -7 11238.1 244.029  10
   7  13  -6 1476.32 77.1436   9
   7  13  -6 1559.33 133.103  20
   7  13  -5 13319.5 259.708   9
   7  13  -5 13078.2 275.886  10
   7  13  -5 13054.6 286.010  14
   7  13  -4 515.939 52.8752   9
   7  13  -4 503.548 65.4145   8
   7  13  -4 467.642 57.2415  14
  -7  13   4 652.810 36.3622   7
   7  13  -3 11.5409 27.6423   9
   7  13  -3 21.1133 35.9176   8
   7  13  -3-8.96456 32.1629  14
  -7  13   3 13.8082 14.0601   7
   7  13  -2 304.591 56.3914  21
   7  13  -2 447.171 55.1959  10
   7  13  -2 328.354 45.0496   9
   7  13  -2 317.648 48.1770  17
   7  13  -2 284.745 51.2790   8
   7  13  -2 308.239 47.9387  14
   7  13  -1 149.939 38.6130  10
   7  13  -1 128.510 35.8023  17
   7  13  -1 100.189 32.8627   9
   7  13  -1 103.103 40.4433   8
   7  13  -1 120.385 36.1925  14
   7  13   0 234.330 39.8226  10
   7  13   0 234.381 41.2599   9
   7  13   0 215.248 39.3391  17
   7  13   0 207.604 43.9449   8
   7  13   0 204.453 40.2200  14
   7  13   0 235.136 39.0015  12
   7  13   1 211.906 34.1904  10
  -7  13  -1 209.174 35.6188  18
   7  13   1 221.467 39.7961   9
   7  13   1 204.613 37.5617  17
   7  13   1 213.456 43.1371   8
   7  13   1 202.765 38.0646  14
   7  13   1 202.933 35.9161  12
  -7  13  -2 1685.51 72.1286  18
   7  13   2 1854.83 90.0429   9
   7  13   2 1653.80 83.2287  17
   7  13   2 1714.02 91.3189   8
   7  13   2 1768.55 87.3755  14
   7  13   2 1721.95 83.0053  12
  -7  13  -3 774.418 51.7693  18
   7  13   3 842.277 56.2074  17
   7  13   3 803.830 61.3019   8
   7  13   3 877.583 60.9177  14
   7  13   3 804.374 56.1622  12
  -7  13  -4 186.004 34.2419  18
   7  13   4 220.927 30.0352  17
   7  13   4 220.689 35.2051   8
   7  13   4 291.776 38.4567  14
   7  13   4 209.294 32.5544  12
  -7  13  -5 792.512 48.1774  18
   7  13   5 780.989 50.3119   8
   7  13   5 887.265 53.8547  14
   7  13   5 782.109 48.2002  12
  -7  13  -6 184.733 29.9439  18
   7  13   6 241.538 31.6038   9
   7  13   6 237.084 28.5031  14
   7  13   6 216.948 25.4081  12
  -7  13  -7-31.3282 23.0505  18
   7  13   7 0.19994 16.7369   9
   7  13   7 1.37863 12.9692  14
   7  14 -12 3563.37 96.9594  20
   7  14 -12 2985.61 69.3051  13
   7  14 -11 562.961 50.3949  20
   7  14 -11 492.552 35.5206  13
   7  14 -10 4339.59 152.300  20
   7  14  -9 58.3788 45.5850  20
   7  14  -9 48.6051 25.1648  10
   7  14  -8 433.469 72.5030  20
   7  14  -8 410.182 45.2716  10
   7  14  -7 96.1303 61.1292  20
   7  14  -7 216.808 43.8803  10
   7  14  -6 240.695 51.4761  10
   7  14  -6 19.7119 57.3078  20
   7  14  -5 717.704 54.2046   9
  -7  14   5 855.267 41.6291   7
   7  14  -4 2345.60 98.0977   9
   7  14  -4 2504.19 117.786  10
   7  14  -4 2227.75 121.570   8
   7  14  -4 2294.41 111.171  14
  -7  14   4 2635.94 75.5853   7
   7  14  -3 362.989 44.0144   9
   7  14  -3 425.403 59.5305   8
   7  14  -3 401.994 53.1707  14
  -7  14   3 524.586 36.4366   7
   7  14  -2 1047.85 69.0967   9
   7  14  -2 931.258 79.4865   8
   7  14  -2 951.739 73.7701  14
   7  14  -1 412.426 47.1241   9
   7  14  -1 462.895 53.1662  17
   7  14  -1 468.934 59.4653   8
   7  14  -1 409.447 51.6629  14
   7  14   0 532.941 51.1347  10
   7  14   0 516.991 51.3083   9
   7  14   0 520.007 52.9483  17
   7  14   0 516.569 59.2057   8
   7  14   0 498.156 53.5031  14
   7  14   1 141.248 30.4436  10
   7  14   1 151.090 34.9362  17
   7  14   1 164.556 35.1981   9
   7  14   1 142.888 38.2696   8
   7  14   1 149.504 35.9904  14
   7  14   1 152.879 33.2605  12
   7  14   2 222.187 30.6626  10
  -7  14  -2 285.768 34.1917  18
   7  14   2 258.353 38.7906   9
   7  14   2 231.383 36.8264  17
   7  14   2 226.576 40.4224   8
   7  14   2 240.327 40.8887  14
   7  14   2 245.276 37.5982  12
  -7  14  -3 70.1714 26.3010  18
   7  14   3 8.53773 20.5965  17
   7  14   3 31.9222 26.0264   9
   7  14   3 8.88381 24.3019   8
   7  14   3 20.2675 26.1119  14
   7  14   3 19.0003 24.1240  12
  -7  14  -4 241.821 32.0788  18
   7  14   4 248.514 35.2182   9
   7  14   4 224.453 29.3128  17
   7  14   4 199.077 32.7412   8
   7  14   4 202.457 32.3397  14
   7  14   4 205.972 30.6254  12
  -7  14  -5 209.652 27.8694  18
   7  14   5 255.456 32.3563   9
   7  14   5 201.735 28.1408   8
   7  14   5 218.220 30.2234  14
   7  14   5 226.725 27.8064  12
   7  14   6 37.2213 19.6844   9
  -7  14  -6 81.3220 20.4120  18
   7  14   6 51.2516 18.3113  14
   7  14   7 235.621 20.9454   9
  -7  15  12 319.774 15.8408   7
   7  15 -11 872.418 49.9513  20
  -7  15  11 1129.60 34.3465   7
   7  15 -10 224.830 38.8962  20
  -7  15  10 329.926 21.6231   7
   7  15  -9 554.115 62.9054  20
   7  15  -9 585.597 41.9949  10
   7  15  -8 317.080 59.2819  20
  -7  15   8 379.393 25.5859   7
   7  15  -8 285.291 37.3171  10
   7  15  -7 616.750 79.1939  20
  -7  15   7 727.136 36.3268   7
   7  15  -7 632.998 54.2252  10
   7  15  -6 1987.74 94.5267  10
   7  15  -6 1892.67 131.465  20
  -7  15   6 2223.39 66.5064   7
   7  15  -5 3022.39 166.624  20
  -7  15   5 3631.34 89.4068   7
   7  15  -4 162.039 28.2873   9
   7  15  -4 195.228 38.9735  14
  -7  15   4 262.977 26.6014   7
   7  15  -3 2031.57 105.337  10
   7  15  -3 1613.49 76.4709   9
   7  15  -3 1680.70 102.585   8
   7  15  -3 1623.04 90.4889  14
  -7  15   3 2090.06 72.5005   7
   7  15  -2 187.474 32.8953   9
   7  15  -2 179.925 45.9317   8
   7  15  -2 140.488 37.2918  14
  -7  15   2 257.554 28.7051   7
   7  15  -1 369.929 41.2364   9
   7  15  -1 309.368 49.5750   8
   7  15  -1 343.109 47.4727  14
   7  15   0 101.041 37.7801  10
   7  15   0 35.7947 29.9570  17
   7  15   0 32.4887 24.4962   9
   7  15   0 18.5797 30.7873   8
   7  15   0 24.9361 28.7672  14
   7  15   1 1201.05 66.4603   9
   7  15   1 1262.44 71.8729  17
   7  15   1 1207.87 64.4574  10
   7  15   1 1259.30 79.1302   8
   7  15   1 1175.13 71.5180  14
   7  15   2 127.109 24.6982  10
   7  15   2 159.277 32.1098  17
   7  15   2 149.058 29.5182   9
   7  15   2 130.043 33.8721   8
   7  15   2 168.081 33.8657  14
   7  15   3 70.0376 23.1666  17
   7  15   3 68.2362 24.1279   9
   7  15   3 66.5217 27.3615   8
   7  15   3 72.1177 27.5598  14
   7  15   3 79.1613 25.5263  12
   7  15   4 26.8683 20.5659   9
   7  15   4 42.3749 22.2778   8
   7  15   4 33.2188 21.9307  14
   7  15   5 1069.59 49.1967   9
   7  15   5 1065.06 47.5772   8
   7  15   5 1098.30 51.3192  14
   7  15   6 151.436 18.3310   9
   7  15   6 136.775 18.2264  14
  -7  16  11 13.3545 7.13914   7
   7  16 -10 35.9816 20.8978  20
  -7  16  10 59.3869 11.4728   7
   7  16  -9 1391.88 75.0518  20
  -7  16   9 1808.26 49.7491   7
   7  16  -8 242.014 46.3624  20
  -7  16   8 309.079 23.4994   7
   7  16  -8 233.962 30.2401  10
   7  16  -7 106.702 28.0618  10
   7  16  -7 109.903 45.9411  20
  -7  16   7 143.693 19.3948   7
   7  16  -6 1443.32 104.595  20
  -7  16   6 1579.44 55.3765   7
   7  16  -6 1485.86 74.9656  10
   7  16  -5 806.597 63.7571  10
  -7  16   5 692.706 39.3920   7
   7  16  -4-6.60427 50.5000  20
  -7  16   4-5.96470 15.3796   7
[truncated: 147,159 more chars]
