# Supplementary material for: Structural data of phenanthrene-9,10-dicarbonitriles
Source: Data Brief. 2019 Oct 5;27:104605. doi: 10.1016/j.dib.2019.104605 (PMC6812052; doi:10.1016/j.dib.2019.104605)
Supplement: Multimedia component 1 [file mmc1.zip › 2_ССDC 1821025.cif]

data_tgc22
_audit_creation_date              2018-01-31
_audit_creation_method
;
Olex2 1.2
(compiled 2017.08.10 svn.r3458 for OlexSys, GUI svn.r5381)
;
_shelx_SHELXL_version_number      '2014/7'
_publ_contact_author_address      ?
_publ_contact_author_email        ?
_publ_contact_author_id_orcid     ?
_publ_contact_author_name         ''
_publ_contact_author_phone        ?
_publ_section_references
;
Dolomanov, O.V., Bourhis, L.J., Gildea, R.J, Howard, J.A.K. & Puschmann, H.
 (2009), J. Appl. Cryst. 42, 339-341.

Palatinus, L. & Chapuis, G. (2007). J. Appl. Cryst., 40, 786-790;
Palatinus, L. & van der Lee, A. (2008). J. Appl. Cryst. 41, 975-984;
Palatinus, L., Prathapa, S. J. & van Smaalen, S. (2012). J. Appl. Cryst. 45,
 575-580.

Sheldrick, G.M. (2015). Acta Cryst. C71, 3-8.
;
_chemical_name_common             ?
_chemical_name_systematic         ?
_chemical_formula_moiety          'C16 H6 F2 N2'
_chemical_formula_sum             'C16 H6 F2 N2'
_chemical_formula_weight          264.23
_chemical_absolute_configuration  ?
_chemical_melting_point           ?
_chemical_oxdiff_formula          ?
loop_
  _atom_type_symbol
  _atom_type_description
  _atom_type_scat_dispersion_real
  _atom_type_scat_dispersion_imag
  _atom_type_scat_source
 'C' 'C' 0.0181 0.0091 'International Tables Vol C Tables 4.2.6.8 and 6.1.1.4'
 'H' 'H' 0.0000 0.0000 'International Tables Vol C Tables 4.2.6.8 and 6.1.1.4'
 'N' 'N' 0.0311 0.0180 'International Tables Vol C Tables 4.2.6.8 and 6.1.1.4'
 'F' 'F' 0.0727 0.0534 'International Tables Vol C Tables 4.2.6.8 and 6.1.1.4'

_shelx_space_group_comment
;
The symmetry employed for this shelxl refinement is uniquely defined
by the following loop, which should always be used as a source of
symmetry information in preference to the above space-group names.
They are only intended as comments.
;
_space_group_crystal_system       'monoclinic'
_space_group_IT_number            9
_space_group_name_H-M_alt         'C 1 c 1'
_space_group_name_Hall            'C -2yc'
loop_
  _space_group_symop_operation_xyz
 'x, y, z'
 'x, -y, z+1/2'
 'x+1/2, y+1/2, z'
 'x+1/2, -y+1/2, z+1/2'

_cell_length_a                    3.73677(9)
_cell_length_b                    20.2474(5)
_cell_length_c                    15.6017(4)
_cell_angle_alpha                 90
_cell_angle_beta                  94.366(2)
_cell_angle_gamma                 90
_cell_volume                      1177.00(5)
_cell_formula_units_Z             4
_cell_measurement_reflns_used     3676
_cell_measurement_temperature     100(2)
_cell_measurement_theta_max       75.9490
_cell_measurement_theta_min       4.3630
_shelx_estimated_absorpt_T_max    ?
_shelx_estimated_absorpt_T_min    ?
_exptl_absorpt_coefficient_mu     0.946
_exptl_absorpt_correction_T_max   1.00000
_exptl_absorpt_correction_T_min   0.83889
_exptl_absorpt_correction_type    multi-scan
_exptl_absorpt_process_details
;
CrysAlisPro, Agilent Technologies,
Version 1.171.36.32 (release 02-08-2013 CrysAlis171 .NET)
(compiled Aug  2 2013,16:46:58)
Empirical absorption correction using spherical harmonics,
 implemented in SCALE3 ABSPACK scaling algorithm.
;
_exptl_absorpt_special_details    ?
_exptl_crystal_colour             colorless
_exptl_crystal_density_diffrn     1.491
_exptl_crystal_density_meas       ?
_exptl_crystal_density_method     ?
_exptl_crystal_description        prizm
_exptl_crystal_F_000              536
_exptl_crystal_size_max           0.22
_exptl_crystal_size_mid           0.14
_exptl_crystal_size_min           0.08
_exptl_transmission_factor_max    ?
_exptl_transmission_factor_min    ?
_diffrn_reflns_av_R_equivalents   0.0278
_diffrn_reflns_av_unetI/netI      0.0206
_diffrn_reflns_Laue_measured_fraction_full 1.000
_diffrn_reflns_Laue_measured_fraction_max 1.000
_diffrn_reflns_limit_h_max        3
_diffrn_reflns_limit_h_min        -4
_diffrn_reflns_limit_k_max        23
_diffrn_reflns_limit_k_min        -23
_diffrn_reflns_limit_l_max        18
_diffrn_reflns_limit_l_min        -17
_diffrn_reflns_number             5206
_diffrn_reflns_point_group_measured_fraction_full 0.794
_diffrn_reflns_point_group_measured_fraction_max 0.794
_diffrn_reflns_theta_full         64.956
_diffrn_reflns_theta_max          64.956
_diffrn_reflns_theta_min          4.367
_diffrn_ambient_temperature       100(2)
_diffrn_detector_area_resol_mean  10.3829
_diffrn_measured_fraction_theta_full 1.000
_diffrn_measured_fraction_theta_max 1.000
_diffrn_measurement_details
;
#__ type_ start__ end____ width___ exp.time_
  1 omega   10.00   35.00   1.0000    5.0000
omega____ theta____ kappa____ phi______ frames
    -      -40.2537   38.0000  -30.0000 25

#__ type_ start__ end____ width___ exp.time_
  2 omega  -46.00  -14.00   1.0000    5.0000
omega____ theta____ kappa____ phi______ frames
    -      -40.2537   38.0000  -90.0000 32

#__ type_ start__ end____ width___ exp.time_
  3 omega -104.00  -27.00   1.0000    5.0000
omega____ theta____ kappa____ phi______ frames
    -      -40.2537  -38.0000   30.0000 77

#__ type_ start__ end____ width___ exp.time_
  4 omega  -13.00   36.00   1.0000    5.0000
omega____ theta____ kappa____ phi______ frames
    -      -40.2537   38.0000 -180.0000 49

#__ type_ start__ end____ width___ exp.time_
  5 omega  -49.00   -8.00   1.0000    5.0000
omega____ theta____ kappa____ phi______ frames
    -      -40.2537   38.0000   60.0000 41

#__ type_ start__ end____ width___ exp.time_
  6 omega  -50.00  -17.00   1.0000    5.0000
omega____ theta____ kappa____ phi______ frames
    -      -40.2537   38.0000 -180.0000 33

#__ type_ start__ end____ width___ exp.time_
  7 omega  -17.00   71.00   1.0000    5.0000
omega____ theta____ kappa____ phi______ frames
    -       40.2537  -77.0000  -90.0000 88

#__ type_ start__ end____ width___ exp.time_
  8 omega  100.00  130.00   1.0000    5.0000
omega____ theta____ kappa____ phi______ frames
    -       40.2537  178.0000 -150.0000 30

#__ type_ start__ end____ width___ exp.time_
  9 omega   74.00  121.00   1.0000    5.0000
omega____ theta____ kappa____ phi______ frames
    -       40.2537  178.0000  -90.0000 47

#__ type_ start__ end____ width___ exp.time_
 10 omega   47.00   74.00   1.0000   15.0000
omega____ theta____ kappa____ phi______ frames
    -      113.0000  -45.0000 -150.0000 27

#__ type_ start__ end____ width___ exp.time_
 11 omega   89.00  135.00   1.0000   15.0000
omega____ theta____ kappa____ phi______ frames
    -      113.0000   45.0000 -120.0000 46

#__ type_ start__ end____ width___ exp.time_
 12 omega   30.00  109.00   1.0000   15.0000
omega____ theta____ kappa____ phi______ frames
    -      113.0000  -95.0000  -60.0000 79

#__ type_ start__ end____ width___ exp.time_
 13 omega   48.00   76.00   1.0000   15.0000
omega____ theta____ kappa____ phi______ frames
    -      113.0000  -61.0000  -60.0000 28

#__ type_ start__ end____ width___ exp.time_
 14 omega  103.00  129.00   1.0000   15.0000
omega____ theta____ kappa____ phi______ frames
    -      113.0000  -61.0000  -60.0000 26

#__ type_ start__ end____ width___ exp.time_
 15 omega  126.00  174.00   1.0000   15.0000
omega____ theta____ kappa____ phi______ frames
    -      113.0000   45.0000    0.0000 48

#__ type_ start__ end____ width___ exp.time_
 16 omega   79.00  108.00   1.0000   15.0000
omega____ theta____ kappa____ phi______ frames
    -      113.0000   77.0000 -120.0000 29

#__ type_ start__ end____ width___ exp.time_
 17 omega   82.00  115.00   1.0000   15.0000
omega____ theta____ kappa____ phi______ frames
    -      113.0000 -112.0000 -180.0000 33

#__ type_ start__ end____ width___ exp.time_
 18 omega  126.00  172.00   1.0000   15.0000
omega____ theta____ kappa____ phi______ frames
    -      113.0000   15.0000 -150.0000 46

#__ type_ start__ end____ width___ exp.time_
 19 omega   83.00  109.00   1.0000   15.0000
omega____ theta____ kappa____ phi______ frames
    -      113.0000 -112.0000  -60.0000 26

#__ type_ start__ end____ width___ exp.time_
 20 omega   81.00  108.00   1.0000   15.0000
omega____ theta____ kappa____ phi______ frames
    -      113.0000  -95.0000  -30.0000 27

#__ type_ start__ end____ width___ exp.time_
 21 omega   49.00   75.00   1.0000   15.0000
omega____ theta____ kappa____ phi______ frames
    -      113.0000  -95.0000  -90.0000 26

#__ type_ start__ end____ width___ exp.time_
 22 omega   52.00  106.00   1.0000   15.0000
omega____ theta____ kappa____ phi______ frames
    -      113.0000   15.0000 -150.0000 54

#__ type_ start__ end____ width___ exp.time_
 23 omega   39.00   90.00   1.0000   15.0000
omega____ theta____ kappa____ phi______ frames
    -      113.0000  -30.0000  -60.0000 51

#__ type_ start__ end____ width___ exp.time_
 24 omega   50.00   89.00   1.0000   15.0000
omega____ theta____ kappa____ phi______ frames
    -      113.0000  -61.0000   60.0000 39

#__ type_ start__ end____ width___ exp.time_
 25 omega   43.00   92.00   1.0000   15.0000
omega____ theta____ kappa____ phi______ frames
    -      113.0000  -45.0000  150.0000 49

#__ type_ start__ end____ width___ exp.time_
 26 omega   73.00  100.00   1.0000   15.0000
omega____ theta____ kappa____ phi______ frames
    -      113.0000  178.0000   30.0000 27

#__ type_ start__ end____ width___ exp.time_
 27 omega   39.00   97.00   1.0000   15.0000
omega____ theta____ kappa____ phi______ frames
    -      113.0000  -45.0000  -60.0000 58

#__ type_ start__ end____ width___ exp.time_
 28 omega   74.00  114.00   1.0000   15.0000
omega____ theta____ kappa____ phi______ frames
    -      113.0000  -61.0000   90.0000 40

#__ type_ start__ end____ width___ exp.time_
 29 omega   81.00  107.00   1.0000   15.0000
omega____ theta____ kappa____ phi______ frames
    -      113.0000   15.0000   90.0000 26

#__ type_ start__ end____ width___ exp.time_
 30 omega  120.00  178.00   1.0000   15.0000
omega____ theta____ kappa____ phi______ frames
    -      113.0000   15.0000   90.0000 58

#__ type_ start__ end____ width___ exp.time_
 31 omega   58.00  102.00   1.0000   15.0000
omega____ theta____ kappa____ phi______ frames
    -      113.0000 -112.0000   90.0000 44

#__ type_ start__ end____ width___ exp.time_
 32 omega   41.00   67.00   1.0000   15.0000
omega____ theta____ kappa____ phi______ frames
    -      113.0000  -30.0000  -90.0000 26

#__ type_ start__ end____ width___ exp.time_
 33 omega  153.00  178.00   1.0000   15.0000
omega____ theta____ kappa____ phi______ frames
    -      113.0000   30.0000  120.0000 25

#__ type_ start__ end____ width___ exp.time_
 34 omega   41.00   94.00   1.0000   15.0000
omega____ theta____ kappa____ phi______ frames
    -      113.0000  -45.0000   60.0000 53

#__ type_ start__ end____ width___ exp.time_
 35 omega   87.00  119.00   1.0000   15.0000
omega____ theta____ kappa____ phi______ frames
    -      113.0000   30.0000  120.0000 32

#__ type_ start__ end____ width___ exp.time_
 36 omega   73.00   98.00   1.0000   15.0000
omega____ theta____ kappa____ phi______ frames
    -      113.0000  -45.0000   90.0000 25

#__ type_ start__ end____ width___ exp.time_
 37 omega  102.00  132.00   1.0000   15.0000
omega____ theta____ kappa____ phi______ frames
    -      113.0000  112.0000  -30.0000 30

#__ type_ start__ end____ width___ exp.time_
 38 omega  152.00  177.00   1.0000   15.0000
omega____ theta____ kappa____ phi______ frames
    -      113.0000  112.0000  120.0000 25

#__ type_ start__ end____ width___ exp.time_
 39 omega  114.00  141.00   1.0000   15.0000
omega____ theta____ kappa____ phi______ frames
    -      113.0000   45.0000 -180.0000 27

#__ type_ start__ end____ width___ exp.time_
 40 omega   46.00   85.00   1.0000   15.0000
omega____ theta____ kappa____ phi______ frames
    -      113.0000  -30.0000    0.0000 39

#__ type_ start__ end____ width___ exp.time_
 41 omega   67.00  115.00   1.0000   15.0000
omega____ theta____ kappa____ phi______ frames
    -      113.0000 -112.0000   60.0000 48

#__ type_ start__ end____ width___ exp.time_
 42 omega   90.00  115.00   1.0000   15.0000
omega____ theta____ kappa____ phi______ frames
    -      113.0000 -112.0000  120.0000 25

#__ type_ start__ end____ width___ exp.time_
 43 omega  100.00  142.00   1.0000   15.0000
omega____ theta____ kappa____ phi______ frames
    -      113.0000  178.0000 -120.0000 42

#__ type_ start__ end____ width___ exp.time_
 44 omega   68.00   94.00   1.0000   15.0000
omega____ theta____ kappa____ phi______ frames
    -      113.0000  178.0000   60.0000 26

#__ type_ start__ end____ width___ exp.time_
 45 omega   61.00  108.00   1.0000   15.0000
omega____ theta____ kappa____ phi______ frames
    -      113.0000  -95.0000 -150.0000 47

#__ type_ start__ end____ width___ exp.time_
 46 omega   79.00  107.00   1.0000   15.0000
omega____ theta____ kappa____ phi______ frames
    -      113.0000   77.0000  -60.0000 28
;
_diffrn_measurement_device_type   'SuperNova, Dual, Cu at zero, Atlas'
_diffrn_measurement_method        '\w scans'
_diffrn_orient_matrix_UB_11       0.0980180000
_diffrn_orient_matrix_UB_12       0.0183087000
_diffrn_orient_matrix_UB_13       0.0947168000
_diffrn_orient_matrix_UB_21       -0.0912559000
_diffrn_orient_matrix_UB_22       0.0728109000
_diffrn_orient_matrix_UB_23       -0.0203461000
_diffrn_orient_matrix_UB_31       -0.3911932000
_diffrn_orient_matrix_UB_32       -0.0123855000
_diffrn_orient_matrix_UB_33       0.0204970000
_diffrn_radiation_monochromator   mirror
_diffrn_radiation_type            CuK\a
_diffrn_radiation_wavelength      1.54184
_diffrn_source                    'SuperNova (Cu) X-ray Source'
_reflns_Friedel_coverage          0.579
_reflns_Friedel_fraction_full     0.585
_reflns_Friedel_fraction_max      0.585
_reflns_number_gt                 1562
_reflns_number_total              1593
_reflns_odcompleteness_completeness 99.00
_reflns_odcompleteness_iscentric  1
_reflns_odcompleteness_theta      77.17
_reflns_special_details
;
 Reflections were merged by SHELXL according to the crystal
 class for the calculation of statistics and refinement.
 
 _reflns_Friedel_fraction is defined as the number of unique
 Friedel pairs measured divided by the number that would be
 possible theoretically, ignoring centric projections and
 systematic absences.
;
_reflns_threshold_expression      'I > 2\s(I)'
_computing_cell_refinement
;
CrysAlisPro, Agilent Technologies,
Version 1.171.36.32 (release 02-08-2013 CrysAlis171 .NET)
(compiled Aug  2 2013,16:46:58)
;
_computing_data_collection
;
CrysAlisPro, Agilent Technologies,
Version 1.171.36.32 (release 02-08-2013 CrysAlis171 .NET)
(compiled Aug  2 2013,16:46:58)
;
_computing_data_reduction
;
CrysAlisPro, Agilent Technologies,
Version 1.171.36.32 (release 02-08-2013 CrysAlis171 .NET)
(compiled Aug  2 2013,16:46:58)
;
_computing_molecular_graphics     'Olex2 (Dolomanov et al., 2009)'
_computing_publication_material   'Olex2 (Dolomanov et al., 2009)'
_computing_structure_refinement   'ShelXL (Sheldrick, 2015)'
_computing_structure_solution
;
Superflip (Palatinus & Chapuis, 2007;Palatinus & van der Lee, 2008;
Palatinus et al., 2012)
;
_refine_diff_density_max          0.139
_refine_diff_density_min          -0.217
_refine_diff_density_rms          0.040
_refine_ls_abs_structure_details
;
 Flack x determined using 549 quotients [(I+)-(I-)]/[(I+)+(I-)]
 (Parsons, Flack and Wagner, Acta Cryst. B69 (2013) 249-259).
;
_refine_ls_abs_structure_Flack    0.06(8)
_refine_ls_extinction_coef        .
_refine_ls_extinction_method      none
_refine_ls_goodness_of_fit_ref    1.070
_refine_ls_hydrogen_treatment     constr
_refine_ls_matrix_type            full
_refine_ls_number_parameters      181
_refine_ls_number_reflns          1593
_refine_ls_number_restraints      2
_refine_ls_R_factor_all           0.0304
_refine_ls_R_factor_gt            0.0298
_refine_ls_restrained_S_all       1.069
_refine_ls_shift/su_max           0.000
_refine_ls_shift/su_mean          0.000
_refine_ls_structure_factor_coef  Fsqd
_refine_ls_weighting_details
'w=1/[\s^2^(Fo^2^)+(0.0522P)^2^+0.1443P] where P=(Fo^2^+2Fc^2^)/3'
_refine_ls_weighting_scheme       calc
_refine_ls_wR_factor_gt           0.0745
_refine_ls_wR_factor_ref          0.0752
_refine_special_details           ?
_olex2_refinement_description
;
1. Fixed Uiso
 At 1.2 times of:
  All C(H) groups
2.a Aromatic/amide H refined with riding coordinates:
 C8(H8), C4(H4), C6(H6), C3(H3), C1(H1), C5(H5)
;
_atom_sites_solution_hydrogens    geom
_atom_sites_solution_primary      iterative
_atom_sites_solution_secondary    ?
loop_
  _atom_site_label
  _atom_site_type_symbol
  _atom_site_fract_x
  _atom_site_fract_y
  _atom_site_fract_z
  _atom_site_U_iso_or_equiv
  _atom_site_adp_type
  _atom_site_occupancy
  _atom_site_site_symmetry_order
  _atom_site_calc_flag
  _atom_site_refinement_flags_posn
  _atom_site_refinement_flags_adp
  _atom_site_refinement_flags_occupancy
  _atom_site_disorder_assembly
  _atom_site_disorder_group
 F1 F 0.5032(4) 0.63481(6) 0.80330(9) 0.0245(3) Uani 1 1 d . . . . .
 F2 F 0.8212(4) 0.32962(6) 0.60133(9) 0.0290(3) Uani 1 1 d . . . . .
 C2 C 0.6390(6) 0.63264(11) 0.72532(13) 0.0187(5) Uani 1 1 d . . . . .
 C14 C 1.0137(6) 0.50509(11) 0.48248(14) 0.0170(5) Uani 1 1 d . . . . .
 C8 C 0.8202(6) 0.44470(10) 0.60534(14) 0.0181(5) Uani 1 1 d . . . . .
 H8 H 0.7348 0.4432 0.6598 0.022 Uiso 1 1 calc R . . . .
 C11 C 0.8250(5) 0.56873(10) 0.60746(13) 0.0156(5) Uani 1 1 d . . . . .
 N2 N 1.3427(6) 0.56386(9) 0.29236(13) 0.0252(4) Uani 1 1 d . . . . .
 C4 C 0.8453(6) 0.69001(10) 0.60648(14) 0.0192(5) Uani 1 1 d . . . . .
 H4 H 0.8976 0.7291 0.5788 0.023 Uiso 1 1 calc R . . . .
 C9 C 1.0378(5) 0.62603(11) 0.48195(13) 0.0170(5) Uani 1 1 d . . . . .
 C6 C 1.0079(6) 0.38563(10) 0.48050(14) 0.0220(5) Uani 1 1 d . . . . .
 H6 H 1.0461 0.3456 0.4535 0.026 Uiso 1 1 calc R . . . .
 C13 C 0.8857(6) 0.50603(11) 0.56568(13) 0.0169(5) Uani 1 1 d . . . . .
 N1 N 1.2149(6) 0.73367(9) 0.40656(14) 0.0312(5) Uani 1 1 d . . . . .
 C16 C 1.2274(6) 0.56586(10) 0.35839(13) 0.0188(5) Uani 1 1 d . . . . .
 C3 C 0.7151(6) 0.69237(11) 0.68623(14) 0.0211(5) Uani 1 1 d . . . . .
 H3 H 0.6789 0.7325 0.7133 0.025 Uiso 1 1 calc R . . . .
 C15 C 1.1317(6) 0.68647(11) 0.43975(14) 0.0213(5) Uani 1 1 d . . . . .
 C1 C 0.6897(6) 0.57230(11) 0.68932(14) 0.0178(5) Uani 1 1 d . . . . .
 H1 H 0.6357 0.5339 0.7184 0.021 Uiso 1 1 calc R . . . .
 C12 C 0.9010(5) 0.62883(11) 0.56586(13) 0.0174(5) Uani 1 1 d . . . . .
 C7 C 0.8849(6) 0.38784(11) 0.56218(14) 0.0220(5) Uani 1 1 d . . . . .
 C5 C 1.0711(6) 0.44440(10) 0.44095(14) 0.0201(5) Uani 1 1 d . . . . .
 H5 H 1.1527 0.4444 0.3861 0.024 Uiso 1 1 calc R . . . .
 C10 C 1.0884(6) 0.56692(10) 0.44213(13) 0.0176(5) Uani 1 1 d . . . . .

loop_
  _atom_site_aniso_label
  _atom_site_aniso_U_11
  _atom_site_aniso_U_22
  _atom_site_aniso_U_33
  _atom_site_aniso_U_23
  _atom_site_aniso_U_13
  _atom_site_aniso_U_12
 F1 0.0311(7) 0.0269(6) 0.0164(6) -0.0028(5) 0.0077(5) -0.0007(5)
 F2 0.0407(8) 0.0159(6) 0.0310(7) 0.0032(5) 0.0068(6) -0.0031(5)
 C2 0.0150(11) 0.0266(12) 0.0147(10) -0.0020(7) 0.0014(8) -0.0008(8)
 C14 0.0124(11) 0.0218(11) 0.0163(11) -0.0009(7) -0.0019(8) -0.0007(7)
 C8 0.0164(11) 0.0206(11) 0.0173(11) 0.0006(8) 0.0012(8) -0.0012(8)
 C11 0.0102(10) 0.0195(11) 0.0167(10) 0.0008(8) -0.0015(8) 0.0002(8)
 N2 0.0246(10) 0.0316(10) 0.0198(10) 0.0004(7) 0.0043(8) 0.0013(7)
 C4 0.0186(11) 0.0183(10) 0.0206(10) 0.0010(7) 0.0006(8) -0.0021(8)
 C9 0.0141(11) 0.0199(10) 0.0167(11) 0.0019(7) -0.0012(9) -0.0012(8)
 C6 0.0214(12) 0.0195(10) 0.0246(12) -0.0051(8) -0.0006(9) 0.0000(8)
 C13 0.0124(11) 0.0192(11) 0.0188(11) -0.0003(7) -0.0009(9) -0.0007(8)
 N1 0.0424(12) 0.0234(10) 0.0283(10) 0.0037(8) 0.0056(8) -0.0028(9)
 C16 0.0172(11) 0.0203(10) 0.0189(11) 0.0004(8) 0.0007(9) -0.0006(7)
 C3 0.0201(11) 0.0205(11) 0.0225(10) -0.0040(7) 0.0008(8) 0.0006(8)
 C15 0.0223(12) 0.0225(11) 0.0191(10) -0.0006(8) 0.0016(8) -0.0005(8)
 C1 0.0152(11) 0.0195(10) 0.0186(11) 0.0016(8) 0.0001(8) -0.0012(8)
 C12 0.0126(12) 0.0219(11) 0.0174(11) 0.0004(8) -0.0005(9) -0.0010(8)
 C7 0.0200(13) 0.0174(11) 0.0283(13) 0.0021(8) -0.0011(10) -0.0023(8)
 C5 0.0176(11) 0.0234(11) 0.0193(10) -0.0033(8) 0.0001(9) -0.0010(8)
 C10 0.0125(12) 0.0240(12) 0.0161(10) 0.0008(8) 0.0002(9) -0.0007(8)

_geom_special_details
;
 All esds (except the esd in the dihedral angle between two l.s. planes)
 are estimated using the full covariance matrix.  The cell esds are taken
 into account individually in the estimation of esds in distances, angles
 and torsion angles; correlations between esds in cell parameters are only
 used when they are defined by crystal symmetry.  An approximate (isotropic)
 treatment of cell esds is used for estimating esds involving l.s. planes.
;
loop_
  _geom_bond_atom_site_label_1
  _geom_bond_atom_site_label_2
  _geom_bond_distance
  _geom_bond_site_symmetry_2
  _geom_bond_publ_flag
 F1 C2 1.354(2) . ?
 F2 C7 1.357(3) . ?
 C2 C3 1.393(3) . ?
 C2 C1 1.364(3) . ?
 C14 C13 1.417(3) . ?
 C14 C5 1.413(3) . ?
 C14 C10 1.438(3) . ?
 C8 H8 0.9300 . ?
 C8 C13 1.417(3) . ?
 C8 C7 1.365(3) . ?
 C11 C13 1.453(3) . ?
 C11 C1 1.411(3) . ?
 C11 C12 1.418(3) . ?
 N2 C16 1.147(3) . ?
 C4 H4 0.9300 . ?
 C4 C3 1.371(3) . ?
 C4 C12 1.414(3) . ?
 C9 C15 1.446(3) . ?
 C9 C12 1.442(3) . ?
 C9 C10 1.368(3) . ?
 C6 H6 0.9300 . ?
 C6 C7 1.388(3) . ?
 C6 C5 1.369(3) . ?
 N1 C15 1.141(3) . ?
 C16 C10 1.442(3) . ?
 C3 H3 0.9300 . ?
 C1 H1 0.9300 . ?
 C5 H5 0.9300 . ?

loop_
  _geom_angle_atom_site_label_1
  _geom_angle_atom_site_label_2
  _geom_angle_atom_site_label_3
  _geom_angle
  _geom_angle_site_symmetry_1
  _geom_angle_site_symmetry_3
  _geom_angle_publ_flag
 F1 C2 C3 117.92(18) . . ?
 F1 C2 C1 118.19(19) . . ?
 C1 C2 C3 123.9(2) . . ?
 C13 C14 C10 118.7(2) . . ?
 C5 C14 C13 120.3(2) . . ?
 C5 C14 C10 121.0(2) . . ?
 C13 C8 H8 120.6 . . ?
 C7 C8 H8 120.6 . . ?
 C7 C8 C13 118.74(19) . . ?
 C1 C11 C13 122.00(18) . . ?
 C1 C11 C12 117.92(18) . . ?
 C12 C11 C13 120.08(18) . . ?
 C3 C4 H4 119.6 . . ?
 C3 C4 C12 120.78(19) . . ?
 C12 C4 H4 119.6 . . ?
 C12 C9 C15 119.7(2) . . ?
 C10 C9 C15 119.1(2) . . ?
 C10 C9 C12 121.2(2) . . ?
 C7 C6 H6 121.1 . . ?
 C5 C6 H6 121.1 . . ?
 C5 C6 C7 117.8(2) . . ?
 C14 C13 C11 119.8(2) . . ?
 C8 C13 C14 118.0(2) . . ?
 C8 C13 C11 122.13(18) . . ?
 N2 C16 C10 178.5(2) . . ?
 C2 C3 H3 121.1 . . ?
 C4 C3 C2 117.74(19) . . ?
 C4 C3 H3 121.1 . . ?
 N1 C15 C9 178.2(2) . . ?
 C2 C1 C11 119.30(19) . . ?
 C2 C1 H1 120.4 . . ?
 C11 C1 H1 120.4 . . ?
 C11 C12 C9 118.6(2) . . ?
 C4 C12 C11 120.36(18) . . ?
 C4 C12 C9 121.0(2) . . ?
 F2 C7 C8 117.84(18) . . ?
 F2 C7 C6 117.8(2) . . ?
 C8 C7 C6 124.3(2) . . ?
 C14 C5 H5 119.6 . . ?
 C6 C5 C14 120.8(2) . . ?
 C6 C5 H5 119.6 . . ?
 C14 C10 C16 118.6(2) . . ?
 C9 C10 C14 121.6(2) . . ?
 C9 C10 C16 119.7(2) . . ?

loop_
  _geom_torsion_atom_site_label_1
  _geom_torsion_atom_site_label_2
  _geom_torsion_atom_site_label_3
  _geom_torsion_atom_site_label_4
  _geom_torsion
  _geom_torsion_site_symmetry_1
  _geom_torsion_site_symmetry_2
  _geom_torsion_site_symmetry_3
  _geom_torsion_site_symmetry_4
  _geom_torsion_publ_flag
 F1 C2 C3 C4 -178.63(18) . . . . ?
 F1 C2 C1 C11 178.91(17) . . . . ?
 C13 C14 C5 C6 -0.7(3) . . . . ?
 C13 C14 C10 C9 -0.2(3) . . . . ?
 C13 C14 C10 C16 178.45(17) . . . . ?
 C13 C8 C7 F2 179.88(18) . . . . ?
 C13 C8 C7 C6 -0.8(3) . . . . ?
 C13 C11 C1 C2 179.90(18) . . . . ?
 C13 C11 C12 C4 -179.49(18) . . . . ?
 C13 C11 C12 C9 0.1(3) . . . . ?
 C3 C2 C1 C11 -0.4(3) . . . . ?
 C3 C4 C12 C11 -0.4(3) . . . . ?
 C3 C4 C12 C9 179.99(18) . . . . ?
 C15 C9 C12 C11 -177.39(18) . . . . ?
 C15 C9 C12 C4 2.2(3) . . . . ?
 C15 C9 C10 C14 177.43(18) . . . . ?
 C15 C9 C10 C16 -1.2(3) . . . . ?
 C1 C2 C3 C4 0.7(3) . . . . ?
 C1 C11 C13 C14 178.46(18) . . . . ?
 C1 C11 C13 C8 -1.4(3) . . . . ?
 C1 C11 C12 C4 0.7(3) . . . . ?
 C1 C11 C12 C9 -179.70(17) . . . . ?
 C12 C11 C13 C14 -1.3(3) . . . . ?
 C12 C11 C13 C8 178.78(17) . . . . ?
 C12 C11 C1 C2 -0.3(3) . . . . ?
 C12 C4 C3 C2 -0.3(3) . . . . ?
 C12 C9 C10 C14 -1.1(3) . . . . ?
 C12 C9 C10 C16 -179.69(18) . . . . ?
 C7 C8 C13 C14 0.4(3) . . . . ?
 C7 C8 C13 C11 -179.76(18) . . . . ?
 C7 C6 C5 C14 0.3(3) . . . . ?
 C5 C14 C13 C8 0.4(3) . . . . ?
 C5 C14 C13 C11 -179.5(2) . . . . ?
 C5 C14 C10 C9 -179.30(19) . . . . ?
 C5 C14 C10 C16 -0.7(3) . . . . ?
 C5 C6 C7 F2 179.81(19) . . . . ?
 C5 C6 C7 C8 0.5(3) . . . . ?
 C10 C14 C13 C8 -178.74(19) . . . . ?
 C10 C14 C13 C11 1.4(3) . . . . ?
 C10 C14 C5 C6 178.40(19) . . . . ?
 C10 C9 C12 C11 1.1(3) . . . . ?
 C10 C9 C12 C4 -179.31(19) . . . . ?

_shelx_res_file
;
    tgc22.res created by SHELXL-2014/7

TITL CF solution in Cc
CELL 1.54184 3.736767 20.247429 15.601669 90 94.3656 90
ZERR 4 0.000089 0.000536 0.000361 0 0.0022 0
LATT -7
SYMM +X,-Y,0.5+Z
SFAC C H N F
UNIT 64 24 8 8

L.S. 14
PLAN  25
BOND $H
conf
htab
fmap 2
acta
OMIT -4 130
REM <olex2.extras>
REM <HklSrc "%.\\tgc22.hkl">
REM </olex2.extras>

WGHT    0.052200    0.144300
FVAR       4.07826
F1    4    0.503222    0.634806    0.803297    11.00000    0.03108    0.02690 =
         0.01643   -0.00285    0.00765   -0.00073
F2    4    0.821156    0.329622    0.601331    11.00000    0.04074    0.01586 =
         0.03101    0.00321    0.00681   -0.00311
C2    1    0.638964    0.632644    0.725324    11.00000    0.01497    0.02655 =
         0.01468   -0.00202    0.00140   -0.00078
C14   1    1.013738    0.505092    0.482478    11.00000    0.01239    0.02184 =
         0.01631   -0.00093   -0.00195   -0.00072
C8    1    0.820231    0.444703    0.605342    11.00000    0.01644    0.02057 =
         0.01728    0.00064    0.00115   -0.00121
AFIX  43
H8    2    0.734820    0.443232    0.659763    11.00000   -1.20000
AFIX   0
C11   1    0.825007    0.568726    0.607456    11.00000    0.01019    0.01951 =
         0.01673    0.00078   -0.00154    0.00021
N2    3    1.342713    0.563858    0.292365    11.00000    0.02457    0.03161 =
         0.01978    0.00037    0.00426    0.00133
C4    1    0.845274    0.690012    0.606479    11.00000    0.01858    0.01825 =
         0.02061    0.00102    0.00057   -0.00209
AFIX  43
H4    2    0.897557    0.729114    0.578758    11.00000   -1.20000
AFIX   0
C9    1    1.037790    0.626027    0.481953    11.00000    0.01409    0.01987 =
         0.01674    0.00193   -0.00118   -0.00124
C6    1    1.007876    0.385631    0.480496    11.00000    0.02143    0.01950 =
         0.02463   -0.00514   -0.00064    0.00001
AFIX  43
H6    2    1.046085    0.345561    0.453519    11.00000   -1.20000
AFIX   0
C13   1    0.885670    0.506027    0.565676    11.00000    0.01236    0.01921 =
         0.01883   -0.00029   -0.00093   -0.00073
N1    3    1.214944    0.733672    0.406559    11.00000    0.04237    0.02344 =
         0.02827    0.00369    0.00559   -0.00278
C16   1    1.227351    0.565858    0.358390    11.00000    0.01716    0.02025 =
         0.01890    0.00041    0.00069   -0.00055
C3    1    0.715117    0.692369    0.686228    11.00000    0.02012    0.02049 =
         0.02252   -0.00397    0.00082    0.00062
AFIX  43
H3    2    0.678866    0.732467    0.713322    11.00000   -1.20000
AFIX   0
C15   1    1.131722    0.686469    0.439751    11.00000    0.02230    0.02252 =
         0.01906   -0.00062    0.00158   -0.00047
C1    1    0.689736    0.572297    0.689319    11.00000    0.01518    0.01950 =
         0.01859    0.00159    0.00012   -0.00124
AFIX  43
H1    2    0.635750    0.533914    0.718430    11.00000   -1.20000
AFIX   0
C12   1    0.900982    0.628832    0.565865    11.00000    0.01256    0.02194 =
         0.01743    0.00042   -0.00054   -0.00104
C7    1    0.884903    0.387840    0.562181    11.00000    0.02002    0.01737 =
         0.02826    0.00209   -0.00113   -0.00234
C5    1    1.071061    0.444403    0.440953    11.00000    0.01757    0.02339 =
         0.01925   -0.00330    0.00013   -0.00105
AFIX  43
H5    2    1.152682    0.444381    0.386110    11.00000   -1.20000
AFIX   0
C10   1    1.088413    0.566920    0.442132    11.00000    0.01246    0.02400 =
         0.01611    0.00075    0.00022   -0.00067
HKLF 4

REM  CF solution in Cc
REM R1 =  0.0298 for    1562 Fo > 4sig(Fo)  and  0.0304 for all    1593 data
REM    181 parameters refined using      2 restraints

END

WGHT      0.0522      0.1443

REM Instructions for potential hydrogen bonds
EQIV $1 x-1, -y+1, z+1/2
HTAB C8 N2_$1
EQIV $2 x-1/2, y-1/2, z
HTAB C6 N1_$2
HTAB C1 N2_$1

REM Highest difference peak  0.139,  deepest hole -0.217,  1-sigma level  0.040
Q1    1   0.8234  0.5277  0.5792  11.00000  0.05    0.13
Q2    1   0.8737  0.5692  0.6566  11.00000  0.05    0.13
Q3    1   1.0531  0.5064  0.5367  11.00000  0.05    0.12
Q4    1   0.6159  0.6006  0.6995  11.00000  0.05    0.11
Q5    1   1.1121  0.3892  0.5374  11.00000  0.05    0.11
Q6    1   0.2982  0.6296  0.6802  11.00000  0.05    0.11
Q7    1   0.5110  0.3039  0.5937  11.00000  0.05    0.11
Q8    1   1.0499  0.5923  0.4604  11.00000  0.05    0.11
Q9    1   0.2383  0.5484  0.7402  11.00000  0.05    0.10
Q10   1   0.4948  0.5868  0.8136  11.00000  0.05    0.10
Q11   1   0.7443  0.6030  0.7199  11.00000  0.05    0.10
Q12   1   0.8349  0.6244  0.5033  11.00000  0.05    0.10
Q13   1   0.8140  0.5044  0.5193  11.00000  0.05    0.10
Q14   1   0.6235  0.6687  0.6983  11.00000  0.05    0.10
Q15   1   0.4587  0.5076  0.5205  11.00000  0.05    0.10
Q16   1   0.6398  0.5731  0.6380  11.00000  0.05    0.09
Q17   1   0.8004  0.3894  0.5096  11.00000  0.05    0.09
Q18   1   1.4498  0.5639  0.3391  11.00000  0.05    0.09
Q19   1   0.6719  0.6903  0.6475  11.00000  0.05    0.09
Q20   1   0.8341  0.4342  0.7186  11.00000  0.05    0.09
Q21   1   1.0653  0.7326  0.4576  11.00000  0.05    0.09
Q22   1   0.5627  0.6872  0.7749  11.00000  0.05    0.09
Q23   1   0.6386  0.5066  0.4447  11.00000  0.05    0.09
Q24   1   1.4379  0.4583  0.4730  11.00000  0.05    0.09
Q25   1   0.8914  0.6883  0.6539  11.00000  0.05    0.09
;
_shelx_res_checksum               87599
_shelx_hkl_file
;
   0   0   2 153121. 1422.97   7
   0   0   2 160198. 1454.93   5
   0   0   3-9.75362 30.1065   5
   0   0   3 3.96457 21.3461   7
   0   0   4 8337.35 186.451   7
   0   0   4 9579.14 233.374   5
   0   0   5 14.5138 25.1804   7
   0   0   5-7.19174 35.5900   5
   0   0   6 154350. 1712.36   5
   0   0   7 7.08448 45.3831   5
   0   0   8 143541. 1762.98   5
   0   0   9-2.67568 49.7936   5
   0   0  -9 37.7428 64.2238   4
   0   0 -10 55128.7 1107.57   4
   0   0  10 55720.9 1011.81   5
   0   0 -11 45.5053 70.0277   4
   0   0  11-13.1010 52.3199   5
   0   0  12 5284.03 310.933   5
   0   0  12 4890.98 182.539  32
   0   0  12 5157.23 200.891  33
   0   0 -12 4770.51 335.361   4
   0   0 -12 4563.26 168.634  46
   0   0  12 4919.96 188.762  22
   0   0  13-10.1026 36.7909  22
   0   0 -13 79.6588 66.6870   4
   0   0  13 5.24435 41.1032  33
   0   0  13 0.87690 36.6962  32
   0   0  14 202.540 54.7623  33
   0   0  14 187.891 49.3564  32
   0   0  14 204.473 49.2733  22
   0   0  15-18.1363 43.1282  33
   0   0  15 47.4332 38.5640  22
   0   0  15-9.09892 36.5210  32
   0   0  16 30034.7 496.750  32
   0   0  16 30911.8 540.686  33
   0   0  16 30022.2 499.610  22
   0   0  16 29258.1 466.809  27
   0   0  17 22.0205 27.0386  22
   0   0  17 34.0343 29.0960  44
   0   0  17 15.5173 27.4805  27
   0   0  18 1507.62 69.7050  44
   0   0  18 1630.20 67.7703  27
   0   0  18 1615.37 82.4935  23
   0   0  19 21.9767 18.4703  23
   0  -2   0 64835.2 648.984   3
   0  -2   1 45211.1 490.001   1
   0   2  -1 44361.4 499.009   4
   0   2  -2 9753.88 189.025   4
   0  -2   2 9974.58 188.175   7
   0  -2  -2 10029.0 222.333   3
   0   2  -3 79877.7 890.493   4
   0  -2  -3 79773.9 957.554   3
   0  -2  -3 81923.5 894.779   2
   0  -2   3 82502.4 879.106   5
   0  -2  -4 23133.9 408.362   2
   0  -2  -4 24655.5 465.984   3
   0  -2   4 22437.5 367.407   7
   0  -2   4 24387.4 401.888   5
   0   2  -4 23643.5 419.058   4
   0  -2  -5 6483.60 252.676   3
   0   2  -5 6324.63 223.203   4
   0  -2  -5 6239.81 214.689   2
   0  -2   5 5850.41 179.441   7
   0  -2   5 6718.07 211.951   5
   0   2   6 11141.5 325.596   5
   0  -2   6 10887.3 269.311   7
   0  -2   6 11630.0 315.076   5
   0   2  -6 11384.3 335.933   4
   0   2  -7 14461.3 418.898   4
   0   2   7 14914.5 407.452   5
   0  -2   7 15356.2 397.701   5
   0  -2   7 13936.3 326.695   7
   0   2   8 6498.27 289.815   5
   0  -2   8 6735.37 228.331   7
   0  -2   8 6964.31 283.467   5
   0   2  -8 6798.23 308.661   4
   0   2   9 10367.0 386.289   5
   0   2  -9 9705.98 397.366   4
   0  -2   9 9843.10 364.161   5
   0  -2  10 13948.3 469.382   5
   0   2 -10 13541.2 503.837   4
   0   2  10 14186.3 487.940   5
   0   2  11 9000.38 396.528   5
   0  -2 -11 8533.47 439.107   4
   0   2 -11 8656.21 422.197   4
   0  -2 -12 2763.90 262.792   4
   0   2 -12 2529.72 128.760  46
   0   2  12 2686.27 141.001  22
   0   2  12 2646.24 132.000  32
   0  -2  12 2767.13 142.661  22
   0  -2  12 2544.59 229.551   1
   0   2  12 2653.02 144.322  33
   0   2 -12 2606.23 241.658   4
   0   2  12 2744.32 224.666   5
   0  -2 -13 2403.24 253.861   4
   0  -2  13 2530.64 139.569  32
   0  -2  13 2442.45 147.002  33
   0   2 -13 2383.93 134.098  46
   0  -2  13 2588.73 236.339   1
   0   2  13 2458.34 222.513   5
   0  -2  13 2689.02 144.188  22
   0   2  13 2699.44 152.871  33
   0   2  13 2617.06 147.363  22
   0   2  13 2507.34 133.275  32
   0  -2  14 3908.57 174.675  22
   0  -2  14 3786.86 174.981  32
   0   2  14 3868.92 178.157  22
   0   2  14 3593.90 152.020  27
   0   2  14 3810.10 164.931  32
   0   2  14 3886.33 184.988  33
   0  -2  14 3882.91 191.019  33
   0   2  15 2088.17 121.022  32
   0  -2  15 1923.64 121.337  22
   0  -2  15 2028.41 136.561  33
   0   2  15 1931.96 126.333  22
   0  -2  15 1926.22 123.859  32
   0   2  15 2005.20 132.930  39
   0   2  15 1936.28 108.299  27
   0   2  15 2038.29 135.148  33
   0  -2  16 2339.62 126.911  32
   0   2  16 2339.14 127.625  22
   0  -2  16 2441.88 124.781  22
   0  -2  16 2426.86 143.164  33
   0   2  16 2290.38 108.159  27
   0   2  16 2245.45 128.718  39
   0  -2  17 2068.26 111.172  44
   0  -2  17 2226.54 103.797  27
   0  -2  17 2236.47 102.940  22
   0   2  17 2345.36 110.377  23
   0   2  17 2057.32 108.399  39
   0   2  17 2295.12 93.5708  27
   0  -2  17 2436.10 129.919  33
   0  -2  17 2321.66 113.692  32
   0  -2  18 140.739 35.1241  44
   0  -2  18 134.857 26.7643  27
   0   2  18 155.115 32.7137  23
   0   2  19 71.7294 19.1282  23
   0  -2  19 41.1934 19.3134  23
   0  -4   0 96262.7 1014.54   3
   0   4  -1 20999.5 356.921   6
   0  -4  -1 20667.1 363.176   3
   0  -4   2 9755.69 227.573   7
   0  -4  -2 10073.9 261.399   3
   0  -4   3 61075.6 751.023   7
   0  -4   3 60249.8 750.812   1
   0  -4  -3 59637.8 829.705   3
   0  -4   4 51541.9 691.788   7
   0   4  -4 50985.2 719.833   4
   0  -4   4 51520.0 725.147   1
   0  -4   5 16830.8 391.222   1
   0  -4   5 17040.3 359.174   7
   0  -4  -5 17172.0 450.370   3
   0   4  -5 16256.1 385.392   4
   0  -4  -5 16577.2 394.362   2
   0  -4   6 13012.3 373.774   1
   0  -4  -6 13732.3 433.866   3
   0   4  -6 13763.9 377.322   4
   0  -4  -6 13307.9 371.661   2
   0  -4   6 13617.7 331.595   7
   0  -4  -7 4889.60 235.834   2
   0   4  -7 5112.02 244.430   4
   0  -4   7 5225.63 208.292   7
   0  -4  -7 5227.68 288.014   3
   0  -4   7 5158.95 248.103   1
   0  -4   8 14459.3 451.209   1
   0   4  -8 14794.9 463.609   4
   0  -4   8 14736.0 375.470   7
   0   4   8 14956.5 454.460   5
   0   4  -9 5846.38 307.319   4
   0  -4   9 5999.13 236.159   7
   0  -4   9 5800.36 300.879   1
   0   4   9 6169.06 306.820   5
   0   4 -10 2013.47 195.972   4
   0  -4  10 1797.02 180.069   1
   0   4  10 1724.00 174.209   5
   0   4 -11 644.136 122.196   4
   0  -4  11 878.060 137.542   1
   0   4  11 664.346 120.510   5
   0   4 -12 7694.74 236.485  46
   0   4  12 8100.50 230.247  32
   0   4  12 8507.02 255.776  33
   0  -4  12 8428.99 420.125   1
   0   4  12 8147.51 254.485  22
   0   4  12 8195.52 399.519   5
   0  -4 -12 7580.76 437.858   4
   0   4  12 7853.74 211.387  27
   0  -4  12 8229.45 251.775  22
   0   4  13 3327.54 138.931  27
   0   4  13 3645.18 174.507  33
   0   4  13 3560.21 264.606   5
   0  -4  13 3445.46 165.307  22
   0   4  13 3545.06 157.742  32
   0   4 -13 3557.83 166.065  46
   0   4  13 3686.58 175.478  22
   0  -4 -13 3876.17 323.247   4
   0  -4  14 2461.83 137.386  22
   0   4  14 2436.24 141.938  22
   0   4  14 2353.72 115.825  27
   0   4  14 2278.14 141.083  33
   0  -4  14 2567.30 155.139  33
   0   4 -14 2332.65 137.658  46
   0   4  14 2369.00 151.464  39
   0   4  15 1354.57 97.5839  23
   0  -4  15 1444.39 103.275  22
   0   4  15 1477.10 111.182  22
   0  -4  15 1312.47 105.486  32
   0  -4  15 1509.56 119.740  33
   0   4  15 1341.82 113.828  39
   0   4  15 1407.76 86.7929  27
   0   4  16 3735.60 148.887  23
   0  -4  16 3620.28 158.855  32
   0   4  16 3609.37 125.089  27
   0  -4  16 3720.05 147.072  22
   0  -4  16 3500.81 163.544  44
   0  -4  16 4027.17 180.888  33
   0   4  16 3639.77 166.999  39
   0   4  17 3658.69 134.904  23
   0  -4  17 3691.34 148.712  44
   0  -4  17 3740.45 158.119  33
   0  -4  17 3691.48 142.285  32
   0   4  17 3503.72 144.303  39
   0   4  18 53.9592 26.9588  39
   0  -4  18 57.1168 26.0930  32
   0  -4  18 40.9302 32.8606  44
   0  -4  18 53.3469 29.7597  33
   0   4  18 27.8544 23.4009  23
   0  -4  18 17.0601 21.7225  27
   0  -4 -19 339.921 31.6603  15
   0   4  19 303.958 25.3320  23
   0  -4  19 286.284 29.3291  23
   0  -6   0 2224.20 123.065   3
   0  -6   1 68293.8 840.377   3
   0  -6  -1 66825.0 892.103   3
   0   6  -1 68593.6 913.251   6
   0  -6  -2 47727.2 726.873   3
   0  -6   2 47486.7 674.107   7
   0   6  -2 49150.1 718.728   6
   0   6  -3 36956.5 622.013   6
   0  -6   3 36569.6 584.063   7
   0  -6  -3 36831.5 655.480   3
   0  -6  -4 17057.2 456.851   3
   0  -6   4 17307.2 394.303   7
   0  -6   4 16563.6 394.670   1
   0  -6  -5 15385.5 414.044   2
   0   6  -5 15104.1 412.236   4
   0  -6   5 15688.8 382.621   7
   0  -6   5 15649.6 407.170   1
   0  -6  -5 16201.7 470.383   3
   0  -6  -6 2961.68 216.246   3
   0  -6  -6 2803.87 182.643   2
   0   6  -6 2800.02 186.216   4
   0  -6   6 3019.64 171.836   7
   0  -6   6 2935.98 187.375   1
   0  -6  -7 7388.64 365.062   3
   0  -6   7 7221.05 271.450   7
   0   6  -7 7066.76 305.469   4
   0  -6   7 7527.53 312.744   1
   0  -6  -7 7112.34 308.726   2
   0  -6   8 9867.95 383.659   1
   0  -6  -8 9277.87 368.729   2
   0  -6  -8 9349.04 430.304   3
   0   6  -8 9984.67 390.889   4
   0  -6   8 9665.25 320.933   7
   0  -6   9 2413.43 161.134   7
   0   6  -9 2312.14 200.376   4
   0   6   9 2266.19 196.390   5
   0  -6   9 2588.05 208.128   1
   0  -6  10 1011.18 142.825   1
   0   6  10 1072.62 148.010   5
   0   6 -10 934.391 134.094   4
   0   6 -11 4461.35 177.663  46
   0  -6  11 4360.72 299.341   1
   0   6  11 4577.01 301.396   5
   0  -6  11 4706.87 186.908  30
   0   6  11 4886.05 192.706  22
   0   6 -12 3524.19 165.970  46
   0  -6  12 3565.61 278.198   1
   0   6  12 3721.98 273.990   5
   0   6  12 3462.69 132.658  27
   0  -6  12 3489.49 164.376  22
   0   6  12 3521.75 169.980  22
   0   6  13 9803.06 264.518  23
   0   6 -13 10218.1 294.118  46
   0  -6  13 10527.0 294.237  22
   0   6  13 10328.3 302.217  22
   0   6  13 10142.4 322.430  39
   0   6  13 10351.4 239.832  27
   0   6  14 337.281 75.8402  39
   0  -6  14 364.197 58.8326  22
   0   6 -14 308.399 68.4754  46
   0   6  14 335.671 58.1228  23
   0   6  14 385.034 50.5336  27
   0   6 -15 6955.21 233.653  46
   0   6  15 6313.69 240.705  39
   0   6  15 6354.16 202.359  23
   0   6  15 6405.73 173.949  27
   0  -6  15 6565.56 207.819  22
   0  -6  15 6240.43 224.747  32
   0  -6  15 6799.47 246.172  33
   0  -6  16 85.2890 52.3621  44
   0  -6  16 74.5869 37.3412  32
   0  -6  16 48.5659 40.5570  33
   0   6  16 55.2583 37.1160  23
   0   6  16 65.0900 46.7326  39
   0  -6  17 907.362 72.2624  32
   0   6  17 948.807 62.8514  23
   0  -6  17 920.420 77.5393  33
   0  -6  17 910.188 77.3750  44
   0   6  17 861.573 75.3110  39
   0  -6  18 1032.47 66.5600  44
   0   6  18 1026.38 53.4240  23
   0  -6 -18 1002.51 52.5709  37
   0   6  18 924.112 52.4368  18
   0  -6  18 959.657 58.7128  32
   0  -6  18 1107.50 69.3457  33
   0  -6  18 891.674 53.9481  27
   0  -6  19 316.117 27.0817  23
   0  -6 -19 335.507 27.6934  15
   0  -8   0 16006.4 389.565   3
   0  -8  -1 13817.9 369.142   3
   0  -8   1 14105.5 348.410   3
   0  -8   2 24742.0 509.339   7
   0   8  -2 24445.5 545.591   6
   0  -8  -2 25078.9 540.847   3
   0  -8   2 25548.1 485.304   3
   0   8  -3 28968.5 595.760   6
   0  -8   3 27967.8 557.825   7
   0  -8  -3 28601.9 614.611   3
   0   8  -4 134821. 1666.12   6
   0  -8  -4 132412. 1770.29   3
   0  -8  -5 17745.6 540.651   3
   0  -8   5 18204.2 465.090   7
   0   8  -5 17376.4 488.306   6
   0  -8   6 33142.1 670.198   7
   0  -8  -6 31299.4 704.837   2
   0   8  -6 32640.4 706.541   6
   0  -8  -6 31507.4 776.002   3
   0  -8   7 5160.38 252.016   7
   0   8  -7 5117.42 277.968   6
   0  -8  -7 5141.33 282.049   2
   0  -8  -7 4836.57 309.679   3
   0  -8  -8 2847.01 253.095   3
   0   8  -8 2826.88 216.687   6
   0  -8   8 2819.53 189.989   7
   0  -8  -8 2718.73 213.934   2
   0  -8   8 2858.00 218.494   1
   0  -8  -9 4272.77 272.538   2
   0  -8   9 4485.30 285.130   1
   0  -8  10 8646.73 418.931   1
   0   8  10 9188.26 283.264  39
   0   8  10 7951.84 396.052   5
   0  -8  10 8774.31 259.404  30
   0   8 -11 11386.9 304.024  46
   0   8  11 11745.3 339.531  39
   0  -8  11 11102.4 307.183  30
   0  -8  11 11665.9 302.606  22
   0   8  11 11422.0 485.804   5
   0   8  11 11142.7 268.061  23
   0  -8  12 163835. 1742.57  22
   0  -8  12 161287. 1769.61  30
   0   8 -12 158036. 1752.41  46
   0   8  12 161412. 1834.99  39
   0   8  12 157030. 1670.63  23
   0   8  13 11957.1 356.188  39
   0   8  13 11848.7 285.909  23
   0   8 -13 11787.2 325.826  46
   0  -8  13 12150.0 314.909  22
   0   8  14 18204.9 435.552  39
   0   8  14 17833.7 352.605  23
   0   8 -14 18009.6 407.149  46
   0   8  15 574.176 87.7138  39
   0   8 -15 494.359 74.4395  46
   0  -8  15 572.261 79.8162  44
   0   8  15 522.430 59.1250  23
   0  -8  15 506.748 74.8148  33
   0  -8  16 327.851 54.8309  32
   0  -8  16 328.245 56.7084  33
   0   8  16 344.738 46.2823  23
   0  -8  16 329.508 62.5168  44
   0   8  16 304.561 62.4922  39
   0  -8  17 332.731 48.2020  33
   0  -8  17 307.449 44.9409  32
   0  -8  17 393.279 53.2307  44
   0   8  17 339.897 51.8451  39
   0   8  17 379.836 45.3194  18
   0  -8 -17 344.618 45.5059  15
   0  -8  17 235.054 30.0396  13
   0   8  17 346.406 38.2559  23
   0  -8  18 3688.11 99.5139  27
   0  -8 -18 4164.33 98.6058  37
   0  -8 -18 4131.89 108.217  15
   0  -8  18 3870.15 113.675  33
   0   8  18 3768.73 83.0330  23
   0   8  18 3881.19 95.0034  18
   0  -8  18 3815.90 105.537  32
   0  -8  18 4116.40 118.946  44
   0 -10   0 9632.98 340.025   3
   0 -10   1 21862.3 503.009   3
   0 -10  -1 21385.6 523.013   3
   0 -10   2 31780.1 615.813   3
   0 -10   2 31354.5 670.808   7
   0 -10  -2 30838.7 671.320   3
   0 -10   3 19457.9 519.115   7
   0 -10  -3 19893.1 552.095   3
   0 -10   3 20868.1 479.201   3
   0  10  -4 7544.68 328.771   6
   0 -10  -4 7776.05 360.583   3
   0 -10   4 7733.27 282.566   3
   0 -10   4 7467.91 319.954   7
   0 -10  -5 29241.4 760.645   3
   0  10  -5 28770.9 678.399   6
   0 -10   5 29461.9 677.863   7
   0  10  -6 12178.7 435.190   6
   0 -10  -6 11739.7 490.645   3
   0 -10  -6 11305.8 442.231   2
   0 -10   6 12742.6 432.952   7
   0 -10  -7 137.685 79.4840   3
   0 -10  -7 252.014 86.3144   2
   0 -10   7 162.795 64.7483   7
   0 -10  -8 687.303 140.755   3
   0 -10  -8 689.814 123.993   2
   0 -10   8 734.896 109.645   7
   0  10   9 6515.91 238.655  39
   0 -10   9 6190.98 219.064  30
   0 -10  -9 6064.27 397.901   3
   0  10  10 11106.2 258.256  23
   0 -10  10 11040.8 309.299  30
   0  10  10 11678.4 337.627  39
   0 -10  11 1084.39 104.733  30
   0  10  11 1035.00 82.0110  23
   0  10 -11 1086.92 102.353  46
   0  10  11 979.618 110.233  39
   0 -10  12 5787.84 229.060  30
   0  10  12 5555.83 243.849  39
   0  10 -12 5708.19 224.314  46
   0  10  12 5259.54 180.681  23
   0  10 -13 19593.8 432.176  46
   0  10  13 20256.8 470.923  39
   0  10  13 19545.7 367.292  23
   0  10 -14 8477.12 267.013  46
   0  10  14 8851.99 291.622  39
   0 -10  14 8867.65 268.832  44
   0  10  14 8560.19 219.725  23
   0 -10  15 8803.60 199.220  26
   0 -10  15 9045.50 254.148  44
   0 -10 -15 9433.67 232.956  15
   0  10  15 8646.17 204.883  23
   0  10 -15 9160.56 262.377  46
   0  10  15 8796.90 273.422  39
   0  10  16 1597.69 89.4113  18
   0 -10  16 1436.06 93.3731  32
   0 -10  16 1588.93 97.6399  44
   0  10  16 1536.13 104.940  39
   0 -10 -16 1673.44 87.2445  15
   0 -10  16 1435.85 92.2047  33
   0  10  16 1573.29 73.7452  23
   0  10  17 8.90895 15.7048  23
   0 -10 -17 16.9233 24.9101  15
   0 -10  17 20.9740 23.0907  32
   0  10  17 14.1971 22.7792  18
   0 -10  17-15.7351 16.3839  13
   0 -10 -17 53.1119 24.1969  37
   0 -10  17 10.2074 21.5687  33
   0 -10  17 10.9674 26.7675  44
   0 -10  18 90.4979 20.2704  44
   0 -10 -18 135.490 20.5516  37
   0 -12   0 913.631 119.410   3
   0 -12   1 2637.34 210.673   7
   0 -12  -1 2760.62 209.391   3
   0 -12   1 2792.86 195.951   3
   0 -12   2 4772.90 248.505   3
   0 -12  -2 4387.76 267.728   3
   0 -12   2 4872.34 281.754   7
   0 -12  -3 451.921 99.7338   3
   0 -12   3 556.641 90.7077   3
   0 -12   3 486.162 100.747   7
   0 -12   4 13072.8 479.164   7
   0 -12  -4 12350.2 490.805   3
   0 -12  -5 6063.43 357.739   3
   0 -12   5 6315.55 331.621   7
   0 -12  -6 1760.80 203.398   3
   0 -12   6 1839.86 183.320   7
   0 -12  -7 2011.42 229.321   3
   0 -12   7 2059.65 195.449   7
   0 -12  -7 1836.51 198.125   2
   0 -12   8 1496.55 116.789  30
   0 -12   8 1650.10 112.514  35
   0  12   8 1632.94 123.889  39
   0 -12  -8 1299.42 172.771   2
   0  12   8 1588.61 92.0070  23
   0 -12  -8 1501.22 201.628   3
   0 -12  -8 1611.24 100.900  15
   0 -12   8 1620.71 107.561  10
   0  12   9 2315.94 153.370  39
   0 -12  -9 2450.62 125.622  15
   0 -12   9 2291.87 143.830  30
   0  12   9 2301.57 114.031  23
   0 -12  -9 2131.96 245.849   3
   0  12  10 385.328 82.6071  39
   0 -12 -10 444.276 64.5913  15
   0  12  10 296.623 51.3213  23
   0  12 -10 415.668 73.2779  46
   0 -12  10 320.643 73.0162  30
   0 -12  11 2340.81 148.745  30
   0 -12  11 2268.93 134.126  44
   0  12 -11 2419.84 147.666  46
   0  12  11 2331.78 161.772  39
   0  12  11 2238.44 116.027  23
   0 -12 -11 2464.80 130.634  15
   0  12 -12 9255.47 284.712  46
   0 -12 -12 9263.57 254.186  15
   0 -12  12 8735.26 277.443  30
   0 -12  12 8660.02 264.003  44
   0  12  12 9298.54 310.213  39
   0  12  12 8352.44 222.029  23
   0  12 -13 3598.14 173.973  46
   0  12  13 3557.77 187.745  39
   0 -12  13 3249.74 158.230  44
   0 -12 -13 3646.11 153.301  15
   0  12  13 3752.85 169.547  18
   0  12  13 3282.61 130.661  23
   0 -12  13 3317.58 166.688  30
   0 -12  14 1020.06 87.5378  44
   0  12 -14 1045.97 96.0355  46
   0 -12 -14 1040.13 82.6778  15
   0  12  14 901.022 65.1107  23
   0  12  14 930.329 86.9362  18
   0 -12  14 1038.75 78.1310  26
   0  12  14 1004.49 102.411  39
   0 -12  15 1241.48 86.7450  44
   0  12  15 1238.47 85.0005  18
   0 -12  15 1300.40 89.4281  33
   0 -12 -15 1210.86 79.2758  15
   0  12  15 1204.39 63.9868  23
   0 -12  15 1259.65 72.4106  26
   0  12 -15 1344.66 96.7881  46
   0 -12 -15 1319.57 74.5443  37
   0 -12 -16 830.399 58.2510  15
   0 -12  16 672.107 57.8484  32
   0  12  16 686.898 39.7782  23
   0 -12 -16 823.497 53.6404  37
   0  12  16 701.028 56.3568  18
   0 -12  16 752.063 60.5721  44
   0 -12  16 726.931 58.3087  33
   0  12  17 1441.87 55.5037  18
   0 -12 -17 1463.48 57.5581  15
   0 -12 -17 1531.29 55.4547  37
   0 -12  17 1378.37 59.2752  32
   0 -14   0 13767.9 478.082   3
   0 -14   0 15266.7 540.864   7
   0 -14  -1 7668.54 364.591   3
   0 -14   1 7205.84 331.546   3
   0 -14   1 8380.01 402.664   7
   0 -14  -2 10737.8 457.108   3
   0 -14   2 12470.2 491.189   7
   0 -14  -3 1921.33 206.363   3
   0 -14   3 2101.81 212.650   7
   0 -14  -4 1906.21 209.159   3
   0 -14   4 1704.86 195.912   7
   0 -14  -5 18.6426 33.1409  15
   0  14   5-0.53846 38.9768  18
   0  14   5 41.1215 47.0830  11
   0 -14   5-14.0207 43.0322  30
   0  14  -5-59.6635 52.4115  16
   0 -14   5 64.0928 50.2318   7
   0 -14  -5 38.6870 68.9840   3
   0 -14  -6 2396.92 247.018   3
   0 -14   6 2708.52 231.778   7
   0  14   6 2735.65 145.724  18
   0 -14  -6 2765.43 134.087  15
   0  14  -6 2326.71 127.194  16
   0 -14   6 2547.98 148.841  30
   0  14   6 2589.79 113.509  23
   0 -14   6 2591.32 134.413  35
   0 -14  -6 2319.42 225.928   2
   0 -14   6 2567.49 134.597  10
   0 -14   7 1072.22 106.844  30
   0  14   7 1110.70 100.712  18
   0 -14   7 1003.01 89.9799  10
   0 -14  -7 1120.34 92.4136  15
   0  14   7 986.579 74.8677  23
   0 -14  -7 1023.84 158.435   2
   0 -14  -7 1045.16 175.858   3
   0 -14   7 1352.08 167.085   7
   0 -14   7 1150.82 98.1306  35
   0 -14   8 1937.79 122.014  10
   0 -14  -8 1937.03 118.422  15
   0 -14   8 2039.38 131.457  35
   0  14   8 2106.40 135.819  18
   0  14   8 1973.09 142.910  39
   0  14   8 1701.14 97.1353  23
   0 -14   8 1721.09 131.977  30
   0  14   9 4482.81 157.897  23
   0  14   9 5016.71 206.773  18
   0 -14   9 4542.66 209.269  30
   0 -14  -9 4897.86 186.812  15
   0  14   9 4866.66 219.873  39
   0  14   9 4859.11 199.752  11
   0  14  10 571.545 90.4936  39
   0 -14 -10 455.182 65.6490  15
   0  14  10 544.511 82.1329  18
   0 -14  10 527.885 64.8031  44
   0  14  10 596.593 78.1657  11
   0  14  10 468.109 56.1317  23
   0 -14  10 529.045 81.3844  30
   0  14 -10 798.484 94.8708  46
   0 -14  11 1855.07 131.655  30
   0 -14  11 1820.30 111.648  44
   0 -14 -11 1908.86 118.253  15
   0  14 -11 1929.50 129.838  46
   0  14  11 1874.29 129.565  18
   0  14  11 1866.75 114.832  11
   0  14  11 1783.63 97.4094  23
   0 -14  12 2137.62 135.160  30
   0 -14  12 2362.20 122.595  44
   0 -14 -12 2559.06 109.243  37
   0  14  12 2069.07 133.487  18
   0  14  12 2108.10 99.9649  23
   0  14 -12 2328.81 139.684  46
   0 -14 -12 2386.25 125.441  15
   0 -14 -13 2368.50 118.166  15
   0  14  13 2152.87 93.1960  23
   0 -14  13 2360.35 116.360  44
   0 -14 -13 2366.52 100.250  37
   0  14  13 2330.61 128.060  18
   0  14 -13 2265.25 131.326  46
   0  14  14 2142.72 110.592  18
   0 -14 -14 2181.12 103.288  15
   0  14  14 1888.96 76.3374  23
   0 -14 -14 2160.98 89.3585  37
   0 -14  14 2015.42 99.0226  44
   0 -14  14 2152.52 102.561  26
   0  14 -14 2169.06 115.095  46
   0 -14 -15 359.542 43.3088  15
   0 -14  15 370.114 41.5371  44
   0 -14 -15 400.449 39.8243  37
   0  14  15 310.259 27.4412  23
   0 -14  15 438.007 41.6888  26
   0  14  15 404.065 48.2431  18
   0 -14  15 376.090 42.5988  33
   0 -14 -16 1827.64 65.9695  29
   0  14  16 1746.04 66.9215  18
   0 -14  16 1584.53 67.9250  32
   0 -14 -16 1627.69 62.7758  15
   0 -14 -16 1946.17 60.0455  37
   0 -16   0 132866. 2023.24   7
   0  16   0 135826. 1528.77  11
   0 -16   0 137575. 1456.50  25
   0  16   0 133177. 1469.46  18
   0 -16  -1 46732.0 1073.17   7
   0 -16  -1 46750.6 677.205  25
   0  16  -1 47776.0 727.694  11
   0  16   1 44885.8 685.408  16
   0  16   1 47589.1 695.778  18
   0 -16  -1 49106.1 692.791  15
   0  16   1 48307.7 739.596  11
   0  16  -1 46855.3 681.609  18
   0 -16  -1 47269.8 680.723  29
   0  16  -1 45704.5 700.050  16
   0 -16   1 47274.0 1076.87   7
   0  16   2 4274.05 196.064  11
   0  16  -2 3915.11 181.705  16
   0 -16  -2 3844.82 165.013  25
   0 -16  -2 4159.83 171.782  29
   0 -16  -2 3672.30 277.345   3
   0  16   2 4173.48 179.134  18
   0  16  -2 4011.00 182.188  11
   0 -16  -2 4117.74 171.596  15
   0 -16   2 4074.83 303.549   7
   0  16   2 4439.12 183.560  16
   0 -16   3 5356.21 356.427   7
   0 -16  -3 5195.94 194.683  15
   0 -16  -3 5050.93 183.280  25
   0 -16  -3 4731.91 321.355   3
   0 -16   3 5087.25 211.707  30
   0  16  -3 5099.40 206.617  16
   0  16   3 5478.91 208.344  18
   0 -16   3 5132.87 179.975  35
   0  16   3 5472.60 198.379  16
   0  16  -3 5305.71 208.643  11
   0 -16  -3 5264.14 194.107  29
   0  16   3 5630.19 224.858  11
   0 -16  -4 184.689 55.5715  29
   0 -16  -4 152.776 49.8714  15
   0 -16   4 318.398 59.4056  35
   0 -16   4-42.7099 58.7931   7
   0 -16  -4 179.066 78.1448   3
   0  16  -4 85.3770 53.4753  16
   0  16   4 117.405 58.5452  11
   0  16  -4 126.072 51.4909  11
   0 -16   4 150.958 58.8872  30
   0  16   4 123.436 52.6684  18
   0  16   5 2107.07 136.317  18
   0 -16   5 2091.50 142.642  30
   0 -16   5 2072.70 130.456  10
   0  16   5 2425.96 131.225  16
   0 -16   5 2077.90 124.274  35
   0 -16  -5 1593.05 200.295   3
   0  16   5 2282.65 148.767  11
   0  16  -5 1998.84 127.472  11
   0  16  -5 1824.91 124.033  16
   0 -16  -5 2164.72 129.005  29
   0 -16  -5 2256.58 131.874  15
   0 -16   6 6207.78 238.567  30
   0  16  -6 5842.49 216.161  16
   0 -16   6 5983.27 219.507  10
   0  16   6 6063.33 227.018  18
   0 -16  -6 6420.57 219.553  15
   0 -16  -6 6039.00 214.785  29
   0  16   6 6105.98 240.253  11
   0 -16   6 5977.30 213.330  35
   0 -16  -7 4874.45 192.592  15
   0  16   7 4684.44 157.122  23
   0 -16   7 4605.78 210.465  30
   0 -16  -7 4599.53 186.996  29
   0 -16   7 4777.29 194.417  35
   0 -16   7 4563.59 189.077  10
   0  16   7 4619.80 203.050  18
   0  16   7 4668.99 208.965  11
   0  16   8 12008.7 329.173  11
   0 -16   8 11929.3 309.831  10
   0 -16   8 12049.3 316.681  35
   0  16   8 11859.5 328.324  18
   0  16   8 11402.8 255.412  23
   0 -16   8 12138.5 339.842  30
   0 -16  -8 11979.4 307.571  29
   0 -16  -8 12007.1 305.596  15
   0  16   9 15896.0 371.994  11
   0  16  -9 16252.8 364.703  46
   0 -16  -9 16797.9 361.618  15
   0  16   9 15391.3 298.717  23
   0 -16   9 15665.4 386.215  30
   0  16   9 16212.0 381.389  18
   0  16  10 2729.24 142.146  11
   0 -16 -10 2870.42 141.662  15
   0  16  10 2948.17 156.706  18
   0 -16 -10 2936.11 110.875  37
   0 -16  10 2792.18 156.321  30
   0  16  10 2734.10 113.420  23
   0  16 -10 2780.37 145.456  46
   0 -16  11 1025.05 81.6528  12
   0  16 -11 1082.47 91.9812  46
   0  16  11 1036.63 82.1683  11
   0 -16 -11 1116.88 67.0440  37
   0  16  11 1045.54 67.3311  23
   0 -16 -11 1106.98 89.4145  15
   0  16  11 1117.10 99.0446  18
   0 -16  11 1179.31 101.201  30
   0 -16  12 1701.43 103.613  26
   0 -16 -12 1666.54 99.4195  29
   0  16  12 1529.40 73.1787  23
   0 -16 -12 1633.80 97.6121  15
   0  16 -12 1555.54 102.257  46
   0 -16 -12 1750.24 79.0816  37
   0  16  12 1691.02 107.989  18
   0 -16  12 1693.97 109.265  30
   0 -16  13 358.726 53.0800  26
   0 -16 -13 365.128 49.8867  29
   0  16 -13 328.511 50.1621  46
   0  16  13 408.705 56.9610  18
   0 -16 -13 347.932 47.8671  15
   0 -16 -13 356.767 38.8801  37
   0 -16 -14 754.977 55.0210  29
   0 -16  14 805.586 55.5689  26
   0 -16 -14 668.265 51.7319  15
   0 -16 -14 682.018 41.1155  37
   0  16  14 709.141 58.2265  18
   0 -16  14 619.798 45.9939  33
   0 -16  15 1714.30 68.9968  32
   0 -16 -15 1824.75 63.0175  29
   0  18   0 6678.14 257.102  11
   0  18   0 6489.46 241.221  16
   0  18   0 6543.17 229.795  18
   0  18   1 22173.2 489.166  11
   0  18   1 22502.4 451.008  18
   0  18  -1 22425.4 483.662  11
   0  18  -1 22008.8 469.008  16
   0  18   1 21760.4 456.033  16
   0 -18  -2 17343.6 366.950  25
   0 -18   2 16908.9 410.411  30
   0 -18  -2 17750.5 390.588  29
   0  18   2 16418.2 392.424  16
   0  18   2 17146.3 391.657  18
   0  18  -2 17591.4 417.202  11
   0  18  -2 17318.9 408.229  16
   0 -18  -2 17735.0 388.134  15
   0  18   2 17338.1 424.477  11
   0 -18  -3 2277.66 137.951  15
   0  18   3 2298.25 139.512  16
   0 -18  -3 2397.63 128.056  25
   0  18   3 2260.39 154.349  11
   0 -18  -3 2237.49 135.484  29
   0  18  -3 2199.78 144.846  11
   0 -18   3 2202.65 149.435  30
   0  18   3 2213.69 142.002  18
   0  18  -3 2303.65 149.188  16
   0 -18  -4 2276.46 135.557  29
   0  18   4 2182.85 141.755  18
   0 -18  -4 2236.82 135.780  15
   0  18   4 2256.23 155.375  11
   0  18   4 2158.38 131.647  16
   0 -18   4 2093.88 122.660  35
   0  18  -4 2108.00 141.889  16
   0 -18   4 2191.90 136.328  10
   0 -18   4 2268.13 151.905  30
   0  18  -4 2324.85 145.349  11
   0  18   5 644.198 86.1177  18
   0 -18  -5 562.779 76.9243  15
   0  18  -5 497.515 78.4778  16
   0  18   5 501.376 70.7852  16
   0 -18   5 438.225 69.9967  10
   0 -18   5 563.643 70.0896  35
   0  18   5 542.074 89.0978  11
   0 -18   5 549.580 85.4813  30
   0 -18  -5 630.040 81.4940  29
   0 -18  -6 3936.82 175.038  29
   0 -18   6 4133.61 196.385  30
   0 -18   6 4155.44 178.312  10
   0 -18  -6 3916.17 173.982  15
   0  18   6 4315.61 193.158  18
   0 -18   6 4138.51 174.512  35
   0  18   6 4187.03 200.317  11
   0 -18  -7 2808.34 147.307  29
   0 -18   7 3046.85 149.310  10
   0 -18   7 2936.77 165.365  30
   0  18   7 3021.63 166.485  11
   0  18   7 3101.50 163.718  18
   0 -18  -7 3013.00 149.201  15
   0 -18   7 3060.08 149.504  35
   0 -18  -8 3488.42 159.034  29
   0 -18  -8 3415.00 155.088  15
   0 -18   8 3248.58 167.945  30
   0  18  -8 3368.01 144.030  46
   0  18   8 3384.77 169.769  11
   0  18   8 3345.82 166.118  18
   0 -18  -9 1763.64 110.427  29
   0  18  -9 1938.36 107.572  46
   0  18   9 1805.59 121.139  18
   0  18   9 1722.69 113.717  11
   0 -18   9 1734.32 120.349  30
   0 -18  -9 1870.41 110.590  15
   0 -18 -10 2027.90 108.689  15
   0  18 -10 2062.78 106.789  46
   0 -18 -10 1909.79 107.680  29
   0 -18  10 2106.41 116.834  26
   0  18  10 1944.12 109.304  11
   0 -18  10 2020.05 118.630  30
   0 -18  10 1905.81 110.185  12
   0  18  10 1986.62 119.370  18
   0 -18 -11 229.236 45.9053  29
   0 -18  11 215.106 36.6887  12
   0  18 -11 214.978 43.1181  46
   0 -18  11 231.595 48.9251  26
   0  18  11 174.142 47.8295  18
   0 -18 -11 254.142 44.9836  15
   0 -18  11 232.132 51.5210  30
   0  18  11 230.054 40.5160  11
   0  18 -12 179.400 34.4615  46
   0 -18 -12 125.940 34.8430  29
   0  18  12 114.223 37.0686  18
   0 -18  12 137.886 37.6041  26
   0 -18 -12 87.2455 29.4961  15
   0 -18  13 135.955 30.5550  26
   0 -18 -13 118.352 26.3355  29
   0 -18 -13 89.6701 24.2460  15
   0  18  13 95.9120 30.0997  18
   0  20   0 6276.54 248.233  11
   0  20   0 6276.80 238.430  16
   0  20  -1 13989.2 370.727  11
   0  20   1 13999.2 377.295  11
   0  20   1 13883.5 354.981  16
   0  20  -1 13481.0 355.101  16
   0 -20   1 13894.1 355.282  30
   0  20   2 113.153 60.1296  16
   0  20   2 109.852 62.2573  11
   0  20   2 110.097 53.2822  18
   0  20  -2 34.3410 61.1361  16
   0 -20   2 152.184 60.0112  30
   0  20  -2 170.706 60.4344  11
   0  20   3 2156.65 148.118  11
   0  20   3 2111.90 133.225  18
   0 -20   3 2168.49 128.222  10
   0  20  -3 2248.78 142.717  16
   0 -20   3 2171.77 141.685  30
   0  20   3 2138.77 130.305  16
   0  20  -3 2092.16 138.069  11
   0  20   4 189.043 67.1572  11
   0 -20   4 226.114 66.4438  30
   0  20   4 135.274 52.5279  16
   0 -20   4 174.096 50.2851  10
   0  20   4 209.447 63.3231  18
   0 -20   5 5456.92 171.430  26
   0 -20  -5 5629.90 201.216  29
   0 -20   5 5356.80 190.435  10
   0 -20  -5 5697.74 198.643  15
   0  20   5 5278.47 183.284  16
   0 -20   5 5810.37 219.826  30
   0  20   5 5590.67 209.718  18
   0  20   5 5673.68 225.643  11
   0  20   6 95.8639 59.8774  11
   0  20   6 83.8619 53.5812  18
   0 -20   6 103.476 37.6866  26
   0 -20   6 73.1378 48.3941  30
   0 -20   6 140.532 44.4477  10
   0 -20  -6 65.4798 44.7940  29
   0 -20  -6 91.9684 44.2378  15
   0 -20  -7 789.030 77.2084  29
   0 -20   7 789.695 67.8836  26
   0  20   7 827.231 85.0798  18
   0 -20  -7 805.044 74.7418  15
   0 -20   7 847.913 86.1875  30
   0  20   7 795.411 84.9054  11
   0 -20   8 828.114 69.7273  26
   0  20   8 734.119 75.9749  11
   0  20   8 689.868 75.5606  18
   0 -20   8 733.045 76.2093  30
   0 -20  -8 645.614 66.0170  15
   0 -20  -8 720.576 69.5506  29
   0 -20   9 843.837 68.7846  26
   0  20   9 876.804 72.4950  11
   0 -20   9 859.117 75.3247  30
   0 -20   9 789.271 70.8354  12
   0 -20  -9 785.936 65.2768  15
   0 -20  -9 887.122 70.7819  29
   0  20   9 870.580 75.6738  18
   0 -20  10 1024.72 67.7123  26
   0 -20  10 911.221 68.4402  30
   0  20  10 880.581 61.9917  11
   0 -20 -10 767.261 57.3603  15
   0  20  10 938.259 72.6666  18
   0 -20  10 844.353 60.4117  12
   0 -20 -10 946.250 65.5341  29
   0 -20  11 1669.64 75.7478  26
   0 -20 -11 1516.06 68.6667  29
   0  20  11 1488.69 76.2725  18
   0  20  12 61.4610 20.9471  18
   0 -20  12 80.0069 21.3601  26
   0 -22   0 32.4388 43.9493  30
   0  22   0-1.49640 50.1689  11
   0  22   0 14.1559 50.9869  16
   0 -22   1 981.914 90.6822  30
   0 -22   1 894.336 73.1351  10
   0  22  -1 1139.47 101.542  11
   0  22   1 1075.62 101.388  11
   0  22   1 1042.13 93.6173  16
   0 -22  -1 1127.47 93.3869  30
   0  22   2 138.534 50.3621  16
   0 -22   2 140.342 49.3539  30
   0 -22   2 81.7477 34.0378  10
   0  22   2 177.501 63.2736  11
   0 -22  -2 125.038 49.5903  30
   0 -22   3 2033.61 120.434  30
   0  22   3 2216.12 135.848  11
   0  22   3 1892.80 110.717  16
   0 -22   3 1894.01 98.1615  10
   0 -22   4 443.376 50.6624  10
   0 -22   4 455.440 62.5290  30
   0  22   4 453.423 71.0706  11
   0  22   5 712.103 81.3773  11
   0 -22   5 680.734 71.1122  30
   0 -22   5 651.315 57.1835  10
   0 -22   6 809.008 52.3784  26
   0  22   6 839.362 78.7388  11
   0 -22   6 796.830 70.8175  30
   0  22   6 836.107 71.8726  18
   0  22   7 55.2723 34.9360  18
   0  22   7 35.3843 34.0122  11
   0 -22   7 67.6499 34.4462  30
   0 -22   7 54.5343 23.5948  26
   0  22   8 200.612 38.8258  11
   0 -22   8 209.306 30.1783  26
   0  22   8 217.336 38.8517  18
   0 -22   8 217.068 39.1910  12
   0 -22   8 184.972 35.7573  30
   0 -22   9 348.347 31.3372  26
   0 -22   9 297.330 31.7490  12
   0  22   9 359.749 35.4129  11
   0 -22   9 301.100 32.9517  30
   0  22   9 371.583 39.5463  18
   0 -24   0 1669.78 85.8503  30
   0 -24   1 442.017 49.4705  30
   0 -24  -1 427.365 49.6179  30
   0  24   2 2237.64 108.056  11
   0 -24   2 2094.83 93.1284  30
   0 -24  -2 2114.69 92.9772  30
   0 -24  -3 9159.20 193.359  30
   0 -24   3 9102.55 193.302  30
   0 -24   4 3928.99 114.923  30
   0 -24  -4 4194.98 118.324  30
   0 -24  -5 4010.83 106.248  30
   0 -24   5 3970.51 104.504  30
   0 -24   6 807.414 53.0346  12
   0  24   6 943.565 53.8697  11
  -1   1  19 396.971 31.2907  27
  -1  -1  19 450.495 34.9836  23
  -1   1  19 419.185 34.4804  23
  -1  -1  19 483.307 35.2244  27
  -1  -1  18 2938.53 90.7109  13
  -1   1  18 2683.16 104.069  23
  -1   1  18 2777.74 100.768  27
  -1  -1  18 2872.20 105.533  27
  -1  -1  18 2673.93 105.281  23
  -1  -1  17 571.064 53.7617  13
  -1  -1  17 509.177 57.3055  27
  -1  -1  17 495.882 52.3086  44
  -1   1  17 586.736 60.3452  27
  -1  -1  17 497.516 57.8970  23
  -1   1  17 547.890 49.1118  13
  -1   1  17 495.409 58.2603  23
  -1   1  16 1925.98 101.320  13
  -1  -1  16 1960.22 118.082  32
  -1   1  16 1942.34 113.455  27
  -1  -1  16 1843.36 103.655  13
  -1   1  16 1890.56 112.151  23
  -1  -1  16 1751.97 102.311  44
  -1  -1  16 1907.81 114.812  27
  -1  -1  15 2357.02 124.692  13
  -1  -1  15 2433.24 138.509  32
  -1   1  15 2365.39 121.172  13
  -1  -1  15 2372.36 140.488  33
  -1  -1  15 2345.35 126.942  44
  -1   1  15 2293.06 134.449  32
  -1  -1  15 2283.81 130.148  27
  -1   1  15 2273.61 130.141  27
  -1  -1  14 21477.0 444.310  33
  -1  -1  14 21048.3 436.296  32
  -1  -1  14 21195.9 414.485  44
  -1   1  14 21521.4 450.917  33
  -1   1  14 20695.0 421.310  27
  -1   1  14 21472.7 433.861  32
  -1   1  14 20332.5 397.917  13
  -1   1  13 139.576 49.0353  33
  -1   1  13 137.732 41.8158  13
  -1  -1  13 119.028 42.2474  44
  -1  -1  13 82.4226 42.6428  32
  -1   1  13 135.614 41.9521  32
  -1  -1  13 135.420 49.2232  33
  -1  -1  12 3069.14 145.875  44
  -1   1  12 3488.35 264.113   5
  -1  -1  12 3331.06 156.892  32
  -1   1  12 3558.84 162.973  33
  -1   1  12 3432.00 156.642  32
  -1  -1  12 3420.20 159.858  33
  -1  -1  12 3574.65 266.938   5
  -1   1  11 2079.60 203.904   5
  -1  -1  11 2099.08 176.700   1
  -1  -1  11 2192.59 201.712   5
  -1   1  10 7808.14 312.564   1
  -1   1  10 8016.11 373.030   5
  -1  -1  10 7501.91 318.352   1
  -1  -1  10 7430.68 350.796   5
  -1  -1   9 3835.11 232.862   7
  -1  -1   9 3887.24 212.475   1
  -1   1   9 3715.96 243.651   5
  -1  -1   9 3529.15 233.820   5
  -1   1   9 3697.64 199.772   1
  -1   1   8 55179.4 974.843   5
  -1  -1   8 55339.5 862.197   1
  -1  -1   8 55405.1 939.005   7
  -1  -1   8 56323.0 955.458   5
  -1  -1   7 8653.63 314.892   5
  -1  -1   7 8523.20 316.469   7
   1  -1  -7 8628.59 307.034   3
  -1   1   7 8155.21 318.140   5
  -1  -1   7 8258.30 267.483   1
  -1  -1   6 84442.6 1124.06   5
  -1  -1   6 85644.7 1169.24   7
  -1   1   6 83561.2 1143.20   5
  -1  -1   6 82758.4 1026.51   1
  -1   1   6 83451.4 1141.07   7
   1  -1  -6 85864.2 1114.62   3
  -1  -1   5 23351.8 504.168   7
  -1   1   5 23241.6 472.745   5
   1   1  -5 24165.3 394.947   3
  -1  -1   5 23547.2 461.087   5
  -1   1   5 23895.9 461.959   8
  -1   1   5 23033.0 483.871   7
   1  -1  -5 23883.1 465.154   3
  -1  -1   5 23206.6 401.090   1
  -1   1   5 22844.4 371.135   1
  -1  -1   4 50778.4 629.265   1
  -1  -1   4 50164.3 757.068   7
   1  -1  -4 51868.4 706.902   3
  -1   1   4 50216.4 739.525   7
  -1   1   4 49756.9 713.618   5
   1   1  -4 51025.7 608.339   3
  -1   1   4 51611.8 730.545   8
  -1  -1   4 50851.2 699.269   5
  -1   1   4 50922.0 576.667   1
  -1  -1   4 51187.3 750.132   8
  -1   1   3 1168.04 91.9974   7
  -1  -1   3 1062.88 93.1245   7
  -1   1   3 1191.99 93.1710   8
  -1  -1   3 1102.89 75.7638   5
  -1  -1   3 1189.07 94.8930   8
   1  -1  -3 1211.49 85.9083   3
   1   1  -3 1221.35 61.4335   3
  -1  -1   2 6814.65 134.666   2
   1   1  -2 7698.16 150.785   3
   1  -1  -2 7566.08 200.032   3
  -1  -1   2 7341.62 215.495   7
  -1  -1   2 7319.66 164.319   5
  -1   1   2 7410.24 208.202   7
  -1  -1   2 7030.80 190.285   9
  -1  -1   1 100537. 1026.62   2
  -1   1   1 100960. 1065.90   7
  -1  -1   1 100600. 1094.96   7
  -1  -1   1 98549.1 949.873   5
  -1  -1   1 100267. 1043.93   6
  -1   1   1 99584.4 1154.79   6
  -1  -1   1 100990. 1127.18   8
  -1  -1   0 173714. 1741.91   4
  -1  -1   0 173761. 1757.26   2
  -1   1   0 182643. 1859.45   6
  -1  -1   0 181182. 1719.53   7
  -1  -1  -1 95953.3 959.698   7
  -1  -1  -1 95386.7 1075.05   4
  -1   1  -1 95126.7 1152.96   4
  -1  -1  -1 93604.8 1113.85   2
  -1  -1  -2 993627. 8512.36   4
  -1   1  -2 999999. 8579.63   4
  -1  -1  -2 979816. 8569.51   2
  -1   1  -3 9373.57 305.664   4
  -1  -1  -3 9384.97 291.494   4
   1   1   3 9434.46 148.987   5
  -1   1  -4 6631.71 274.914   4
  -1  -1  -4 6375.51 264.682   4
   1   1   4 6813.34 152.564   5
  -1   1  -5 35914.3 739.595   4
  -1  -1  -5 35285.5 725.549   4
  -1  -1  -6 1577.17 164.393   4
  -1   1  -6 1597.92 165.331   4
   1   1   6 1770.74 103.201   5
  -1  -1  -7 3130.08 241.291   4
  -1   1  -7 3055.07 235.508   4
   1   1   7 3396.61 158.476   5
  -1  -1  -8 32213.0 832.979   4
  -1   1  -8 32139.2 837.557   4
  -1  -1  -9 12092.1 524.175   4
  -1   1  -9 11822.3 526.010   4
  -1   1 -10 37727.4 1015.12   4
  -1  -1 -10 38450.9 1018.88   4
   1   1  11 1706.25 107.190  33
   1  -1  11 1578.93 118.761  22
   1   1  11 1593.02 116.579  22
  -1  -1 -11 1691.70 109.757  34
  -1  -1 -11 1463.58 201.870   4
  -1   1 -11 1708.79 107.224  34
  -1   1 -11 1587.97 216.901   4
   1   1  12 2560.59 154.133  22
  -1   1 -12 2494.69 282.517   4
   1  -1  12 2683.15 158.131  22
  -1  -1 -12 2928.59 298.058   4
  -1   1 -12 3131.83 146.740  34
   1   1  12 2595.85 138.648  33
   1   1  13 2375.16 136.608  33
   1  -1  13 2451.94 144.481  33
   1  -1  13 2371.12 154.138  22
   1   1  13 2334.72 151.208  22
   1   1  14 1168.60 96.8803  33
   1  -1  14 1197.30 108.003  22
   1  -1  14 1232.04 104.386  33
   1   1  14 1037.24 105.605  22
   1  -1  15 1124.29 101.780  22
   1   1  15 978.682 85.4810  33
   1   1  15 1089.02 98.7378  22
   1  -1  15 1029.18 93.0586  33
   1   1  16 1426.78 91.0034  33
   1  -1  16 1414.63 94.8638  33
   1  -1  16 1415.84 103.052  22
   1   1  16 1468.86 104.511  22
   1  -1  17 2369.86 105.634  33
   1   1  17 2471.36 116.884  22
   1   1  17 2161.04 112.734  39
   1  -1  17 2444.13 115.896  22
   1   1  18 8180.62 172.846  39
   1  -1  18 8009.21 159.619  44
  -1   3  19 46.2623 15.1810  27
  -1   3  19 61.6521 19.2629  23
  -1  -3  19 58.2022 18.3523  23
  -1  -3  19 63.3719 18.7786  27
  -1   3  18 224.947 36.7370  23
  -1  -3  18 249.718 37.9435  27
  -1  -3  18 281.827 32.6412  13
  -1  -3  18 231.954 36.7893  23
  -1   3  18 215.941 31.7108  27
  -1  -3  17 624.406 60.8462  44
  -1  -3  17 667.181 57.8964  13
  -1  -3  17 798.396 68.9566  32
  -1   3  17 730.544 63.9917  27
  -1  -3  17 788.245 68.8484  27
  -1   3  17 716.267 65.5134  23
  -1  -3  16 216.958 50.4712  44
  -1  -3  16 204.294 48.0587  32
  -1  -3  16 197.024 44.1961  13
  -1   3  16 185.552 45.8751  27
  -1   3  16 191.801 52.9062  23
  -1  -3  16 118.821 43.4112  27
  -1  -3  16 197.533 46.7466  33
  -1   3  16 191.024 39.3715  13
  -1   3  15 326.884 57.9434  27
  -1   3  15 371.671 61.6426  23
  -1  -3  15 356.122 62.4645  33
  -1   3  15 345.223 53.3253  13
  -1  -3  15 279.477 57.5654  32
  -1  -3  15 291.464 58.5946  44
  -1  -3  14 4959.49 200.515  33
  -1   3  14 4724.75 186.601  27
  -1   3  14 4684.23 171.790  13
  -1  -3  14 4455.05 189.024  44
  -1  -3  14 4917.36 201.311  32
  -1   3  14 5036.48 198.722  32
   1   3 -14 4744.78 171.725  46
  -1  -3  13 1772.48 123.110  44
  -1   3  13 1747.38 113.761  27
  -1   3  13 1742.57 106.943  13
   1   3 -13 1734.65 104.582  46
  -1  -3  13 1682.94 118.760  32
  -1  -3  13 1873.74 124.010  33
  -1   3  13 1850.12 119.644  32
  -1  -3  12 1119.00 136.258   1
  -1   3  12 1289.00 165.397   5
  -1   3  12 1214.55 88.0629  13
  -1   3  12 1244.29 95.8657  27
   1   3 -12 1257.77 87.0918  46
  -1  -3  12 1104.18 96.7540  44
  -1   3  12 1311.85 99.5411  32
  -1  -3  12 1351.50 102.162  33
  -1   3  11 946.834 79.9729  27
  -1   3  11 958.429 81.1767  32
  -1   3  11 956.700 148.550   5
  -1  -3  11 820.206 117.559   1
  -1   3  10 867.163 131.081   5
  -1  -3  10 964.467 126.299   7
  -1  -3  10 927.981 118.663   1
   1  -3  -9 4326.80 266.404   3
  -1  -3   9 4117.58 231.679   1
  -1  -3   9 4191.29 250.584   7
  -1   3   9 4367.29 271.677   5
  -1  -3   9 4056.80 251.956   5
  -1  -3   8 22696.4 586.646   7
   1  -3  -8 21931.2 586.320   3
  -1   3   8 20492.0 570.971   5
  -1  -3   8 21285.6 514.244   1
  -1  -3   8 22235.2 555.751   5
  -1  -3   7 8274.63 288.272   1
   1  -3  -7 8753.22 342.479   3
  -1   3   7 8383.45 329.499   5
  -1  -3   7 8832.99 316.511   5
  -1  -3   7 8526.33 331.572   7
   1  -3  -6 4664.41 236.805   3
  -1  -3   6 4950.55 205.080   1
  -1  -3   6 4900.12 240.687   7
  -1   3   6 4744.81 193.527   8
  -1  -3   6 4816.22 213.969   5
   1   3  -5 5363.24 124.531   4
  -1  -3   5 5528.80 245.201   7
  -1  -3   5 5567.05 209.812   5
   1  -3  -5 5592.25 239.731   3
  -1   3   5 5602.89 204.756   8
  -1   3   4 22228.6 416.900   8
  -1  -3   4 21957.9 388.409   5
  -1  -3   4 23636.2 487.320   7
   1  -3  -4 23696.2 463.834   3
  -1  -3   3 30150.2 554.044   7
   1  -3  -3 30486.7 546.319   3
  -1  -3   2 316.319 62.4356   7
  -1  -3   2 302.399 59.9150   8
   1  -3  -2 323.794 63.0843   3
  -1  -3   2 285.249 44.4670   9
  -1   3   1 22031.5 488.396   6
  -1  -3   1 23570.4 405.135   8
  -1   3   1 22641.0 356.637   9
  -1  -3   1 22950.2 420.288   7
  -1  -3   1 21733.7 353.957   9
  -1  -3   0 36362.6 455.991   4
  -1  -3   0 35292.8 536.756   8
  -1  -3   0 37960.6 542.629   7
  -1   3   0 37718.3 665.237   6
  -1  -3   0 37721.3 573.773   2
  -1   3   0 37279.2 491.475   9
  -1  -3   0 35526.3 491.124   9
  -1  -3  -1 5880.40 176.567   4
  -1  -3  -1 6546.58 184.267   7
  -1   3  -1 6270.86 256.207   6
  -1  -3  -1 5937.55 219.738   2
  -1  -3  -1 6032.17 174.748   8
  -1   3  -1 6063.26 163.991   9
   1  -3   1 5994.79 138.360   1
  -1  -3  -2 107890. 1328.89   2
  -1   3  -2 108612. 1127.58   9
  -1   3  -2 106114. 1394.72   4
  -1  -3  -2 108633. 1125.44   7
  -1  -3  -2 106070. 1230.80   4
  -1  -3  -3 22354.0 501.188   2
  -1  -3  -3 22963.3 455.138   4
  -1  -3  -3 22170.9 308.831   7
  -1   3  -3 22789.8 532.769   4
  -1   3  -4 997.233 124.040   4
   1   3   4 1056.73 68.6347   5
  -1  -3  -4 1030.66 122.686   2
  -1  -3  -4 987.235 109.250   4
  -1  -3  -4 997.339 58.3811   7
  -1  -3  -5 6203.58 282.662   4
  -1  -3  -5 6104.49 297.779   2
   1   3   5 6694.43 196.056   5
  -1   3  -5 5989.40 298.044   4
  -1   3  -6 3460.86 246.239   4
   1   3   6 3559.72 159.498   5
  -1  -3  -6 3370.77 230.125   4
  -1  -3  -7 9033.65 402.054   4
  -1   3  -7 8583.16 409.396   4
   1   3   7 9772.19 289.212   5
  -1   3  -8 2931.92 260.225   4
  -1  -3  -8 3322.63 260.475   4
   1   3   8 3303.66 179.417   5
  -1   3  -9 107.483 92.3162   4
  -1  -3  -9 110.187 72.1183   4
  -1   3 -10 7421.04 448.483   4
  -1  -3 -10 7278.37 435.424   4
   1  -3  11 6393.48 238.502  22
  -1   3 -11 6340.67 429.194   4
   1   3  11 5926.36 223.157  22
  -1   3 -11 6870.37 215.276  34
   1   3  11 6253.78 200.799  33
  -1  -3 -11 6458.65 425.594   4
   1  -3  12 6850.64 394.814   1
  -1   3 -12 6152.02 434.925   4
   1   3  12 6671.24 248.361  22
   1  -3  12 6921.46 259.906  22
   1   3  12 6829.25 218.188  33
  -1  -3 -12 6436.60 435.203   4
   1  -3  13 4755.89 215.743  22
   1  -3  13 4493.62 166.779  32
   1   3  13 4483.71 179.977  33
   1   3  13 4663.42 207.765  22
   1   3  14 546.759 78.6872  22
   1  -3  14 547.429 59.4777  32
   1  -3  14 574.675 77.8325  33
   1  -3  14 640.187 84.5919  22
   1   3  14 587.676 71.3160  33
   1   3  15 3040.77 117.479  23
   1  -3  15 3159.21 124.486  32
   1  -3  15 3180.26 164.388  22
   1   3  15 3109.53 160.728  22
  -1  -3 -15 2974.11 114.001  37
   1  -3  15 3052.47 155.330  33
  -1  -3 -16 2776.56 98.3916  37
   1  -3  16 3051.74 140.190  33
   1  -3  16 3093.67 146.326  22
   1   3  16 2970.31 145.127  22
   1  -3  17 1387.93 82.6308  33
   1  -3  17 1327.51 83.7047  22
   1   3  17 1374.08 90.8503  39
  -1  -3 -18 581.818 36.2450  15
   1   3  18 607.013 49.2935  39
   1  -3  18 583.902 45.6249  44
   1  -3  18 652.910 46.9276  22
  -1   5  19 2387.91 66.8862  23
  -1  -5  19 2318.40 66.2891  27
  -1   5  18 187.425 32.3094  23
  -1  -5  18 213.782 35.0404  27
  -1  -5  18 183.275 27.3192  13
  -1  -5  18 200.388 32.2660  32
  -1   5  18 178.947 27.5220  27
  -1  -5  18 186.777 31.9327  23
  -1   5  17 1572.13 81.6317  27
  -1  -5  17 1637.79 86.4489  13
  -1   5  17 1664.48 89.8796  23
  -1  -5  17 1531.47 91.7022  44
  -1  -5  17 1647.05 93.1293  32
  -1  -5  17 1509.56 89.8504  27
  -1   5  16 1065.09 78.7998  27
  -1   5  16 999.262 82.6439  23
  -1  -5  16 1054.62 87.4706  44
   1   5 -16 933.995 72.2150  46
  -1  -5  16 987.074 83.2921  32
  -1  -5  16 994.755 80.4827  33
  -1   5  15 6420.48 201.143  27
  -1   5  15 6562.14 187.691  13
   1   5 -15 6217.37 200.368  46
  -1  -5  15 6295.66 224.463  32
  -1  -5  15 6274.19 215.579  33
  -1   5  15 6442.26 213.386  23
  -1  -5  15 6245.38 221.411  44
  -1  -5  14 1003.61 97.6449  44
  -1   5  14 1005.17 78.4059  13
  -1   5  14 946.056 90.0749  39
  -1  -5  14 920.105 94.1244  32
   1   5 -14 968.386 88.7144  46
  -1   5  14 1044.35 88.5320  27
  -1  -5  14 1053.58 93.7197  33
  -1   5  14 1045.62 95.2677  23
   1   5 -13 5874.76 208.635  46
  -1   5  13 5927.52 220.741  39
  -1  -5  13 5900.86 224.146  44
  -1   5  13 6194.72 215.000  23
  -1   5  13 6365.05 197.932  13
  -1  -5  13 6337.03 223.820  33
  -1   5  13 6014.83 206.233  27
  -1   5  12 4552.39 164.829  13
  -1   5  12 4356.03 179.422  23
  -1   5  12 4426.69 315.369   5
  -1   5  12 4559.29 176.541  27
  -1  -5  12 4867.82 189.237  33
  -1   5  12 4378.14 187.458  39
  -1  -5  12 4485.88 190.026  44
  -1   5  11 16041.5 333.890  27
  -1  -5  11 16677.7 544.355   7
  -1   5  11 16053.6 339.934  23
  -1  -5  11 15204.2 348.998  44
  -1   5  11 15928.5 316.969  13
  -1   5  11 15894.8 588.714   5
  -1   5  11 15526.6 353.944  39
  -1  -5  10 17697.3 559.337   7
   1  -5 -10 17424.4 611.453   3
  -1   5  10 17613.8 597.959   5
  -1   5   9 12569.5 480.013   5
  -1  -5   9 13268.4 473.304   7
   1  -5  -9 12897.5 504.680   3
   1  -5  -8 2275.68 204.039   3
  -1  -5   8 2429.53 195.426   7
   1  -5  -7 15647.2 510.209   3
  -1  -5   7 16305.0 491.328   7
  -1  -5   6 833.604 116.566   7
  -1   5   6 673.117 75.6190   8
   1  -5  -6 664.511 111.450   3
  -1   5   5 5924.62 213.343   8
  -1  -5   5 6326.39 279.569   7
   1  -5  -5 6263.87 168.290   2
   1  -5  -5 6255.73 281.636   3
  -1  -5   4 11090.0 361.328   7
   1  -5  -4 11236.1 359.252   3
  -1  -5   3-11.2418 52.5038   7
   1  -5  -3 26.3277 50.6154   3
  -1  -5   2 29567.8 559.808   7
  -1  -5   2 28226.3 433.840   9
   1  -5  -2 29304.8 570.982   3
  -1   5   1 45356.4 839.942   6
  -1  -5   1 44722.5 587.850   9
  -1  -5   0 8947.90 269.472   7
  -1   5   0 8266.95 325.999   6
  -1  -5   0 8208.00 200.977   9
  -1   5   0 8229.47 192.622   9
  -1  -5   0 8031.90 173.480   4
  -1  -5  -1 35851.6 505.578   9
  -1  -5  -1 37331.2 587.430   7
  -1   5  -1 37914.9 756.944   6
  -1   5  -1 37055.4 490.161   9
   1  -5   2 2110.00 104.128   1
  -1  -5  -2 1969.63 114.721   7
  -1   5  -2 2169.10 182.025   6
  -1  -5  -2 2154.05 158.647   2
  -1   5  -2 2179.75 96.7643   9
  -1   5  -3 39312.6 529.128   9
  -1  -5  -3 39168.9 573.928   7
   1  -5   3 40569.8 602.696   1
  -1  -5  -3 39382.0 753.003   2
   1  -5   3 38476.0 495.349   7
  -1  -5  -4 11074.1 404.448   2
   1  -5   4 11624.6 316.324   1
  -1   5  -4 11133.6 431.291   4
  -1   5  -5 31699.8 780.206   4
   1  -5   5 32357.5 613.118   1
  -1  -5  -5 30602.3 726.434   2
   1  -5   6 12260.6 386.261   1
  -1   5  -6 12112.5 488.895   4
   1   5   6 12252.8 330.767   5
  -1  -5  -6 11490.4 457.486   2
  -1   5  -7 1221.45 175.509   4
   1  -5   7 1040.00 124.412   1
   1   5   7 1130.20 107.483   5
  -1  -5  -7 1057.13 156.341   2
  -1  -5  -8 3834.51 280.461   4
   1  -5   8 4024.64 256.393   1
  -1   5  -8 3790.72 304.768   4
  -1  -5  -9 1720.88 202.900   4
   1  -5   9 1708.39 177.947   1
  -1   5  -9 1794.66 223.619   4
   1   5  10 396.537 63.9023  22
   1  -5  10 236.717 79.5175   1
  -1   5 -10 405.825 62.5060  46
  -1   5 -10 281.974 109.015   4
  -1  -5 -10 422.055 116.808   4
  -1   5 -11 209.552 93.4699   4
  -1   5 -11 369.084 69.8547  46
   1   5  11 357.215 66.6754  22
   1  -5  11 453.201 114.533   1
  -1  -5 -11 266.534 109.315   4
   1  -5  11 317.504 60.9012  30
  -1  -5 -11 395.458 58.6032  36
   1  -5  11 368.848 68.4031  22
   1   5  12 1944.20 133.216  22
  -1  -5 -12 1930.48 118.272  36
   1  -5  12 1988.27 142.194  22
   1   5  12 1931.09 113.559  33
   1   5  13 2429.08 150.402  22
  -1  -5 -13 2568.47 132.901  36
   1  -5  13 2479.77 159.082  22
   1  -5  14 2539.41 124.604  32
   1  -5  14 2678.85 158.647  22
   1   5  14 2578.26 154.490  22
   1  -5  15 2463.94 141.159  33
   1  -5  15 2494.13 143.061  22
  -1  -5 -15 2542.22 108.149  37
   1  -5  15 2298.45 108.669  32
   1   5  15 2434.01 140.967  22
   1   5  16 747.898 83.1413  39
   1  -5  16 728.493 73.6596  33
   1  -5  16 742.892 73.2180  22
  -1  -5 -16 754.497 57.5563  37
   1  -5  16 632.615 50.1039  32
  -1  -5 -17 1024.71 60.0086  15
   1  -5  17 900.455 67.0677  22
  -1  -5 -17 895.849 51.5023  37
   1  -5  17 910.490 68.1399  33
   1   5  17 908.397 74.7207  39
  -1  -5 -18 309.423 27.3232  15
   1  -5  18 356.983 36.8167  44
   1  -5  18 252.300 27.9500  22
   1   5  18 316.057 38.0984  39
  -1  -7  18 5704.97 135.550  27
  -1   7  18 5709.56 115.015  27
  -1  -7  18 5551.60 123.483  23
  -1  -7  18 5763.81 123.613  13
  -1  -7  18 5932.41 137.649  32
   1  -7 -18 5717.75 113.989  15
  -1   7  17 279.000 37.0554  27
  -1  -7  17 315.297 45.3690  27
  -1  -7  17 316.856 45.4717  32
  -1  -7  17 293.497 40.6508  13
  -1   7  17 382.843 46.8028  23
  -1  -7  17 310.897 50.5667  44
  -1  -7  16 354.797 61.0984  44
  -1   7  16 370.722 53.2186  23
   1   7 -16 350.689 50.5115  46
  -1  -7  16 318.392 52.9764  32
  -1  -7  16 319.345 45.8281  33
  -1   7  16 296.303 44.9947  27
  -1   7  15 787.901 76.3742  23
  -1   7  15 680.030 68.4811  27
   1   7 -15 675.937 75.8115  46
  -1  -7  15 774.551 86.4972  44
  -1  -7  15 692.631 78.4949  32
  -1  -7  15 707.909 72.9017  33
  -1   7  14 802.381 76.5891  27
   1   7 -14 872.659 87.7362  46
  -1  -7  14 875.441 96.5581  44
  -1  -7  14 862.565 83.2945  33
  -1   7  14 885.873 86.4853  23
  -1   7  13 8694.52 281.452  39
  -1  -7  13 9268.87 266.113  33
   1   7 -13 8611.64 261.613  46
  -1   7  13 9074.33 262.821  23
  -1   7  13 8705.35 245.628  27
  -1  -7  13 8724.61 276.277  44
  -1   7  12 23054.6 427.004  27
  -1  -7  12 23609.1 407.811  26
  -1  -7  12 22823.5 466.580  44
  -1   7  12 23029.6 407.874  13
  -1   7  12 23090.3 482.535  39
  -1   7  12 23933.5 445.531  23
  -1   7  11 709.493 133.835   5
  -1   7  11 893.041 80.3233  27
  -1  -7  11 690.370 113.691   7
  -1   7  11 934.101 86.2964  23
  -1  -7  11 936.761 93.3986  44
  -1   7  11 869.497 92.6814  39
  -1   7  11 884.155 76.7843  13
  -1  -7  11 926.961 77.1771  26
  -1  -7  11 960.688 81.0456  12
  -1   7  10 58856.5 745.045  27
  -1   7  10 57251.1 814.679  39
   1  -7 -10 54339.4 1216.72   3
  -1   7  10 55675.5 1170.16   5
  -1   7  10 58324.9 763.362  23
  -1  -7  10 61254.4 1166.47   7
  -1  -7  10 58239.6 790.647  44
  -1  -7   9 5305.50 311.848   7
   1  -7  -9 5465.88 345.531   3
  -1  -7   8 5030.78 293.647   7
   1  -7  -8 4719.40 312.025   3
   1  -7  -7 8983.13 416.759   3
  -1  -7   7 9803.01 407.521   7
   1  -7  -6 1993.29 189.896   3
  -1  -7   6 2007.71 181.845   7
  -1   7   5 1380.88 103.142   8
  -1  -7   5 1465.83 152.473   7
   1  -7  -5 1395.22 154.920   3
  -1  -7   4 4046.24 236.102   7
   1  -7  -4 3657.80 229.770   3
  -1  -7   3 24868.5 578.701   7
   1  -7  -3 24471.5 593.937   3
  -1  -7   2 150313. 1804.51   7
   1  -7  -2 148481. 1832.26   3
  -1  -7   1 782.200 64.6225   9
   1  -7  -1 764.575 109.553   3
  -1  -7   1 863.645 107.371   7
  -1   7   0 14975.5 503.539   6
  -1  -7   0 15392.9 295.231   9
  -1  -7   0 15255.2 403.584   7
  -1  -7  -1 2472.20 156.009   7
  -1   7  -1 2255.55 199.771   6
  -1  -7  -1 2410.13 110.373   9
  -1   7  -1 2329.54 95.2681   9
  -1  -7  -2 12190.9 334.854   7
  -1   7  -2 13133.8 473.539   6
  -1   7  -2 12586.5 238.133   9
  -1  -7  -3 2422.31 144.126   7
  -1   7  -3 2602.32 228.476   6
  -1   7  -3 2340.96 99.8387   9
  -1  -7  -3 2380.99 192.616   2
   1  -7   4 25288.7 443.657   7
  -1  -7  -4 26234.8 672.630   2
  -1   7  -4 27304.9 408.123   9
   1  -7   4 27926.9 545.368   1
  -1   7  -4 27982.7 747.428   6
   1  -7   5 592.362 88.4032   1
  -1  -7  -5 652.816 121.240   2
  -1   7  -5 632.618 137.558   6
  -1  -7  -6 43804.4 984.119   2
   1  -7   6 45709.9 848.079   1
   1  -7   7 17563.3 521.271   1
  -1  -7  -7 16586.3 600.376   2
   1  -7   8 6216.63 321.815   1
  -1  -7  -8 5866.54 365.560   2
   1  -7   9 250.529 84.3416   1
  -1  -7  -9 225.696 91.0334   4
  -1  -7 -10 3510.58 148.317  28
  -1  -7 -10 3494.99 301.417   4
  -1   7 -10 3436.99 161.531  46
   1   7  10 3852.65 175.556  22
  -1  -7 -10 3813.25 167.026  36
   1  -7  10 3531.60 163.849  30
   1  -7  10 3917.09 281.078   1
  -1  -7 -11 5404.90 384.312   4
  -1   7 -11 5239.19 210.539  46
   1   7  11 5451.88 217.365  22
  -1  -7 -11 5540.74 205.380  36
   1  -7  11 5548.29 213.497  30
   1  -7  11 5587.36 348.012   1
   1   7  12 5492.75 222.689  22
  -1  -7 -12 5769.99 210.803  36
   1  -7  12 5318.11 230.530  22
  -1  -7 -13 1377.07 99.9143  36
   1  -7  13 1187.74 113.636  22
   1   7  13 1175.12 110.333  22
   1  -7  14 62978.1 906.893  22
  -1  -7 -14 64765.4 776.326  37
  -1  -7 -15 1313.20 86.0742  15
   1   7  15 1146.85 108.879  39
   1  -7  15 1260.78 101.492  22
  -1  -7 -15 1346.21 81.3606  37
   1  -7  15 1112.24 76.5818  32
  -1  -7 -16 7.81158 28.2964  15
   1   7  16 28.7324 46.5474  39
   1  -7  16 52.6602 36.9162  22
  -1  -7 -16 10.6676 29.4062  37
   1  -7  16 28.1403 35.5992  33
   1  -7  16 16.4195 22.5392  32
  -1  -7 -17 2402.16 86.3354  15
   1  -7  17 2161.13 90.5778  22
  -1  -7 -17 2423.75 80.1163  37
   1  -7  17 2336.30 102.477  44
   1  -7  17 2422.53 101.840  33
   1   7  17 2287.01 106.823  39
   1  -7  18 26.6524 17.6261  44
   1   7  18 20.5755 16.2516  18
   1   7  18 22.3578 18.2960  39
  -1  -9  18 8457.43 148.610  27
  -1  -9  18 8347.99 145.592  32
   1  -9 -17 794.460 45.9339  15
  -1   9  17 738.703 45.9791  27
  -1  -9  17 637.112 50.6229  13
  -1  -9  17 686.850 53.0115  32
  -1   9  17 719.364 52.2690  23
  -1   9  16 2440.06 97.7998  27
  -1  -9  16 2458.79 123.728  44
  -1   9  16 2530.10 108.391  23
   1   9 -16 2446.01 112.871  46
  -1  -9  16 2310.49 112.695  32
   1  -9 -16 2549.23 97.1171  15
  -1  -9  16 2330.58 95.4804  33
  -1  -9  15 184.145 55.4821  44
  -1   9  15 170.084 39.9135  27
   1   9 -15 182.941 49.3772  46
  -1   9  15 247.347 51.7374  23
  -1  -9  15 187.036 38.0784  33
  -1  -9  15 165.914 43.5478  32
  -1  -9  14 252.608 63.7663  44
  -1   9  14 221.413 46.9405  18
   1   9 -14 219.841 60.1257  46
  -1   9  14 293.007 55.5225  23
  -1  -9  14 182.555 43.3977  33
  -1   9  14 221.356 45.3663  27
  -1  -9  14 294.168 47.2529  26
  -1  -9  13 3151.81 139.975  26
   1   9 -13 3111.62 162.593  46
  -1  -9  13 3057.64 164.681  44
  -1   9  13 3312.27 146.160  18
  -1   9  13 3222.37 142.807  27
  -1  -9  13 3079.98 146.350  33
  -1   9  13 3317.11 153.608  23
  -1  -9  12 42855.2 636.862  26
  -1  -9  12 45248.4 654.965  12
  -1  -9  12 44427.2 703.198  44
  -1   9  12 44281.7 649.416  18
  -1   9  12 44460.1 636.747  27
  -1   9  12 45259.1 661.671  23
  -1  -9  11 60127.8 795.052  26
  -1   9  11 61366.0 805.639  23
  -1   9  11 59719.8 780.577  27
  -1  -9  11 60501.5 848.855  44
  -1   9  11 59025.2 887.212  39
  -1  -9  11 60519.7 823.632  12
  -1   9  11 60518.7 797.073  18
  -1  -9  11 60230.8 799.146  30
  -1  -9  10 94069.1 1145.60  12
  -1   9  10 95026.2 1081.84  27
  -1   9  10 95316.1 1204.82  39
  -1  -9  10 97032.6 1578.25   7
  -1   9  10 86846.4 1586.17   5
  -1  -9  10 94300.5 1093.42  26
   1  -9 -10 88787.3 1689.28   3
  -1  -9  10 94547.3 1138.45  44
  -1   9  10 95171.7 1100.35  23
  -1   9   9 1403.12 93.6233  23
  -1   9   9 1450.51 91.5406  27
   1  -9  -9 1240.17 179.667   3
  -1   9   9 1586.24 119.152  39
  -1  -9   9 1575.65 106.647  44
  -1  -9   9 1557.51 110.018  12
  -1  -9   9 1510.94 175.003   7
  -1  -9   9 1602.93 109.739  10
  -1  -9   8 10539.5 458.497   7
   1  -9  -8 9824.70 478.725   3
  -1  -9   7 1820.90 187.759   7
   1  -9  -7 1698.57 196.033   3
  -1  -9   6 11660.5 460.006   7
   1  -9  -6 11153.9 478.216   3
  -1  -9   5 4253.78 272.818   7
   1  -9  -5 4066.03 275.439   3
  -1  -9   4 48457.3 949.760   7
   1  -9  -4 48517.1 972.445   3
  -1  -9   3 29367.9 702.225   7
   1  -9  -3 29729.8 722.962   3
   1  -9  -2 63231.2 1114.41   3
  -1  -9   2 64322.7 1113.25   7
   1  -9  -1 22801.3 603.597   3
  -1  -9   1 21960.1 566.640   7
   1  -9   0 2544.39 201.194   3
  -1  -9   0 2555.43 182.557   7
  -1  -9   0 2763.35 114.530   9
  -1  -9  -1 7831.07 262.274   3
  -1   9  -1 7627.14 397.245   6
  -1  -9  -1 7123.68 295.609   7
  -1  -9  -1 8099.93 209.345   9
  -1  -9  -2 7551.56 209.273   9
  -1  -9  -2 6710.15 283.577   7
  -1   9  -2 7204.59 384.433   6
  -1   9  -3 4627.50 314.315   6
   1  -9   3 4811.19 208.599   7
  -1  -9  -3 4409.01 228.230   7
   1  -9   4 32698.1 589.477   7
  -1  -9  -4 33369.5 819.289   2
  -1   9  -4 34639.3 902.658   6
  -1   9  -5 33811.6 920.333   6
  -1  -9  -5 30871.4 816.268   2
  -1  -9  -6 24910.2 757.849   2
  -1   9  -6 26668.0 842.818   6
  -1  -9  -7 7395.69 413.633   2
  -1   9  -7 7400.70 454.531   6
  -1  -9  -8 14419.7 602.920   2
  -1   9  -8 15264.8 665.674   6
  -1  -9  -9 2096.35 121.888  28
  -1   9  -9 2013.39 121.532  46
   1  -9   9 2188.95 137.806  35
  -1  -9  -9 1960.42 227.164   2
  -1  -9  -9 2229.57 134.241  36
  -1   9  -9 2350.59 268.849   6
   1  -9   9 2048.61 129.231  30
  -1  -9 -10 729.067 83.8017  36
  -1  -9 -10 742.448 151.974   4
  -1   9 -10 647.054 81.4030  46
  -1  -9 -10 674.450 74.8798  28
  -1   9 -10 694.747 152.005   6
   1  -9  10 627.399 80.8505  30
  -1  -9 -11 652.564 73.7209  28
   1  -9  11 779.623 91.1863  30
  -1   9 -11 752.311 89.4030  46
  -1  -9 -11 689.545 82.1826  36
  -1   9 -12 14014.9 357.803  46
  -1  -9 -12 15030.8 326.665  15
   1  -9  12 14092.4 387.037  22
   1   9  12 14373.6 386.950  39
  -1  -9 -12 14666.6 345.414  36
   1  -9  12 14065.6 360.285  30
  -1  -9 -13 14228.8 316.208  15
  -1  -9 -13 14851.8 301.564  37
   1   9  13 14106.1 378.214  39
   1  -9  13 14373.2 375.333  22
  -1  -9 -14 65621.6 807.749  15
   1   9  14 63563.0 910.243  39
  -1  -9 -14 66846.4 785.984  37
   1  -9  14 65141.1 899.909  22
   1   9  15 15157.3 348.630  39
  -1  -9 -15 16183.0 284.378  37
  -1  -9 -15 15627.5 292.429  15
   1  -9  15 14706.0 324.845  22
  -1  -9 -16 6291.92 157.200  15
   1   9  16 6262.34 191.233  39
   1  -9  16 6061.21 176.818  44
  -1  -9 -16 6627.32 155.396  37
   1  -9  16 5790.17 166.590  22
   1  -9  16 6113.33 180.547  33
   1  -9  16 5413.29 130.682  32
  -1  -9 -17 2261.53 74.7434  15
   1   9  17 2194.49 81.2028  18
   1  -9  17 2376.72 88.5786  44
  -1  -9 -17 2269.30 70.2478  37
   1   9  17 2186.63 91.9241  39
   1  -9  17 2111.01 84.8966  33
  -1 -11  17 909.367 50.3745  27
  -1 -11  17 854.933 48.4954  13
  -1  11  17 959.350 47.5516  23
  -1 -11  17 868.093 48.3068  32
   1 -11 -16 1429.43 62.4420  15
   1  11 -16 1665.48 87.3512  46
  -1  11  16 1468.82 66.3683  27
  -1  11  16 1561.09 75.6828  23
  -1 -11  16 1343.51 77.7738  32
  -1 -11  15 847.822 58.5722  26
  -1  11  15 657.630 57.6959  27
   1 -11 -15 767.289 56.6592  15
  -1 -11  15 706.865 73.3324  44
  -1  11  15 734.070 65.1353  23
   1  11 -15 803.298 74.7772  46
  -1 -11  15 621.626 65.3159  32
  -1  11  14 1504.59 90.3238  27
  -1 -11  14 1751.81 96.2856  26
  -1 -11  14 1488.48 107.736  44
  -1  11  14 1712.77 101.256  23
   1 -11 -14 1780.35 90.7118  15
  -1  11  14 1688.89 95.5936  18
   1  11 -14 1740.27 115.905  46
   1 -11 -13 5766.93 172.288  15
  -1  11  13 5087.86 175.328  27
  -1 -11  13 5426.72 186.585  26
  -1  11  13 5464.08 185.767  18
  -1 -11  13 5331.69 205.528  44
  -1 -11  13 5173.88 176.423  12
   1  11 -13 5413.79 210.169  46
  -1  11  13 5312.00 187.288  23
   1 -11 -12 4613.41 159.430  15
  -1 -11  12 4344.97 189.626  44
  -1  11  12 4322.60 164.084  27
  -1 -11  12 4492.22 178.352  26
  -1  11  12 4325.12 174.004  23
  -1 -11  12 4216.16 175.093  12
  -1  11  12 4618.16 180.448  18
   1 -11 -11 684.701 66.5170  15
  -1 -11  11 559.430 74.4068  12
  -1 -11  11 580.441 76.8644  26
  -1 -11  11 657.250 80.9024  44
  -1  11  11 670.801 72.6458  27
  -1 -11  11 599.912 73.4012  30
  -1  11  11 554.143 75.1410  18
  -1  11  11 474.170 68.3484  23
  -1  11  10 15710.7 333.681  27
  -1 -11  10 16444.4 360.829  26
  -1  11  10 16317.9 352.487  23
  -1 -11  10 15872.5 387.131  12
  -1  11  10 16032.4 362.356  18
  -1 -11  10 16382.8 369.930  44
  -1  11   9 2569.24 126.034  27
  -1 -11   9 2564.18 234.092   7
   1 -11  -9 2426.12 261.041   3
  -1 -11   9 2457.00 135.568  44
  -1 -11   9 2582.23 152.254  12
  -1 -11   9 2752.56 149.024  10
  -1  11   9 2687.54 134.583  23
  -1 -11   9 2678.19 139.143  26
  -1  11   9 2748.53 141.092  18
  -1 -11   8 2633.51 244.308   7
  -1  11   8 2531.80 125.768  23
  -1  11   8 2378.51 117.478  27
  -1 -11   8 2325.71 125.856  44
  -1 -11   8 2466.52 137.066  10
  -1  11   8 2483.63 132.869  18
   1 -11  -8 2397.93 253.869   3
  -1 -11   8 2656.12 131.766  26
  -1 -11   7 1912.11 204.400   7
   1 -11  -7 1662.91 209.797   3
  -1 -11   6 6419.31 363.406   7
   1 -11  -6 5920.05 371.291   3
   1 -11  -5 3385.60 270.682   3
  -1 -11   5 3246.91 256.179   7
  -1 -11   4 347.001 101.530   7
   1 -11  -4 332.300 97.8539   3
  -1 -11   3 4515.29 288.793   7
   1 -11  -3 4579.60 299.598   3
  -1 -11   2 7929.06 381.937   7
   1 -11  -2 7797.69 384.515   3
   1 -11  -1 7619.83 378.743   3
  -1 -11   1 7675.76 360.361   7
   1 -11   0 21591.8 631.813   3
  -1 -11   0 20644.8 592.417   7
   1 -11   1 6816.56 349.095   3
  -1 -11  -1 6671.70 322.744   7
   1 -11   2 2938.79 237.351   3
  -1 -11  -2 2746.45 206.715   7
   1 -11   3 13949.9 418.506   7
  -1 -11  -3 12996.6 443.877   7
  -1  11  -3 13294.3 576.194   6
  -1  11  -4 23142.3 781.712   6
  -1 -11  -4 23343.7 595.975   7
  -1 -11  -4 22544.9 707.846   2
  -1  11  -5 1528.05 209.341   6
  -1 -11  -5 1383.64 142.546   7
  -1 -11  -5 1296.06 175.134   2
  -1 -11  -6 1955.90 222.059   2
  -1  11  -6 1781.55 227.703   6
  -1 -11  -7 3592.21 129.968  37
  -1 -11  -7 3215.49 156.073  28
  -1 -11  -7 3334.25 142.044  15
   1 -11   7 3485.83 162.717  35
  -1  11  -7 3196.94 303.377   6
  -1 -11  -7 2774.54 271.417   2
   1 -11   7 3488.93 166.326  30
  -1 -11  -7 3760.97 170.064  36
  -1 -11  -8-6.78154 38.1829  28
  -1 -11  -8 1.20517 35.5634  15
  -1  11  -8-23.2418 96.7614   6
  -1 -11  -8 29.0549 35.2725  37
   1 -11   8-3.96726 51.9453  35
  -1 -11  -8 4.64918 40.0113  36
  -1  11  -8 22.8990 43.6349  46
   1  11   8 39.5872 43.1375  39
  -1 -11  -8-74.2505 74.8132   2
   1 -11   8-17.2581 47.3003  30
  -1 -11  -9 1863.94 125.434  28
  -1  11  -9 1866.72 251.065   6
   1  11   9 2000.72 135.570  39
  -1 -11  -9 2108.62 108.516  37
   1 -11   9 1993.22 140.260  35
  -1 -11  -9 1894.40 117.731  15
  -1 -11  -9 2055.03 132.715  36
  -1 -11  -9 1647.11 222.777   2
  -1  11  -9 1850.13 119.044  46
   1 -11   9 1831.45 130.461  30
  -1 -11 -10 1816.66 115.347  15
  -1  11 -10 1560.97 114.730  46
   1  11  10 1692.98 128.700  39
  -1 -11 -10 1833.13 106.672  37
   1 -11  10 1624.20 125.654  30
  -1 -11 -11 667.344 76.3125  15
  -1  11 -11 582.710 80.4166  46
   1  11  11 669.136 93.3677  39
  -1 -11 -11 632.969 70.8890  37
   1 -11  11 618.276 87.0777  30
   1  11  12 2337.19 151.367  39
  -1 -11 -12 2335.79 117.075  37
  -1 -11 -12 2250.93 125.640  15
   1 -11  12 2285.87 150.139  22
   1 -11  12 2259.16 142.826  30
  -1 -11 -13 975.230 83.2416  15
   1 -11  13 865.691 92.8071  22
  -1 -11 -13 1031.66 80.4444  25
   1  11  13 889.829 97.6534  39
  -1 -11 -13 1043.27 80.0223  37
  -1 -11 -14 5902.43 181.092  15
   1 -11  14 5471.89 198.524  22
   1  11  14 5906.95 212.309  39
  -1 -11 -14 5674.32 161.562  25
  -1 -11 -14 6274.30 174.348  37
  -1 -11 -15 42.9080 32.3669  15
   1  11  15 88.1638 41.1135  39
   1 -11  15 13.1839 31.5918  44
   1 -11  15 53.1295 34.7441  22
  -1 -11 -15 16.5920 32.7523  37
   1 -11  15 18.8159 20.5581  32
  -1 -11 -16 1335.61 65.7182  15
  -1 -11 -16 1333.57 62.0082  37
   1 -11  16 1328.25 68.7445  44
   1 -11  16 1220.19 72.4115  33
   1  11  16 1268.98 76.3534  39
   1 -11  16 1176.02 61.3512  22
   1  11  16 1361.94 70.3084  18
   1  13 -16 1662.89 74.5629  46
   1 -13 -16 1617.08 68.0087  29
  -1  13  16 1618.51 62.2352  23
   1 -13 -16 1486.50 51.7026  37
  -1 -13  16 1407.65 63.5549  32
  -1  13  15 855.708 51.9383  27
  -1  13  15 883.464 59.0436  23
   1  13 -15 903.359 70.5601  46
  -1  13  15 781.819 50.3952  18
  -1 -13  15 767.300 61.6460  32
   1 -13 -14 289.779 37.7679  15
  -1 -13  14 327.537 46.3957  26
  -1  13  14 283.765 46.3883  23
  -1  13  14 253.856 40.0866  27
  -1  13  14 339.576 46.6277  18
   1  13 -14 312.047 57.6415  46
   1 -13 -13 293.237 42.0083  15
  -1 -13  13 312.722 56.1087  26
  -1 -13  13 333.882 58.9268  44
  -1  13  13 330.157 52.8285  23
  -1 -13  13 314.890 49.3287  12
  -1  13  13 327.789 52.8511  18
  -1  13  13 314.068 48.8134  27
   1  13 -13 261.827 62.0353  46
   1 -13 -12-11.8058 29.0783  15
  -1  13  12 11.3513 33.3802  27
  -1 -13  12 35.1336 41.9640  26
  -1 -13  12-18.5252 35.7656  12
  -1  13  12 69.9774 44.4982  18
  -1  13  12-1.31286 38.0383  23
  -1 -13  12-3.33824 41.5981  44
  -1  13  11 403.132 61.9384  27
  -1 -13  11 553.287 75.7930  26
  -1 -13  11 477.566 70.0370  44
  -1  13  11 512.422 71.8454  18
  -1 -13  11 497.088 75.0879  12
  -1  13  11 488.566 67.9057  23
  -1 -13  10 249.074 60.6284  26
  -1 -13  10 299.548 65.5402  12
  -1  13  10 237.132 52.8980  23
  -1  13  10 294.642 55.8394  27
  -1 -13  10 319.836 62.6612  44
  -1  13  10 322.464 65.6445  18
  -1  13   9 213.358 49.9199  27
  -1 -13   9 212.770 57.0838  26
  -1 -13   9 156.245 57.1243  12
  -1 -13   9 196.736 50.5481  44
  -1  13   9 113.159 46.3057  23
  -1  13   9 213.593 55.5999  18
  -1 -13   9 190.897 63.1133  10
  -1  13   8 1552.96 103.687  27
  -1 -13   8 1640.71 116.891  26
  -1  13   8 1585.90 105.440  23
  -1 -13   8 1654.83 106.930  44
  -1  13   8 1615.94 116.816  18
  -1 -13   8 1475.00 116.985  10
   1 -13  -8 1453.82 209.422   3
  -1  13   7 7165.15 218.151  27
  -1 -13   7 6926.21 400.681   7
  -1 -13   7 7497.66 216.412  44
  -1  13   7 7621.68 242.883  18
  -1 -13   7 7245.39 245.488  10
   1 -13  -7 7012.08 440.351   3
  -1 -13   7 7567.80 231.163  26
  -1  13   7 7183.68 215.183  23
  -1 -13   6 1373.73 97.4912  26
  -1  13   6 1152.77 90.1257  27
  -1 -13   6 1096.17 167.751   7
  -1  13   6 1154.69 85.4102  23
   1 -13  -6 1023.32 172.227   3
  -1  13   6 1252.61 99.7289  18
  -1 -13   6 1172.32 101.411  10
  -1  13   5 1283.07 87.7717  23
  -1  13   5 1169.49 87.6994  27
  -1 -13   5 1110.24 169.391   7
  -1 -13   5 1182.54 86.5884  26
   1 -13  -5 1196.64 179.180   3
  -1  13   5 1106.68 91.1832  18
  -1 -13   4 434.204 114.780   7
   1 -13  -4 363.872 102.173   3
  -1 -13   3 8623.22 434.637   7
   1 -13  -3 8800.81 445.289   3
   1 -13  -2 3321.46 276.071   3
  -1 -13   2 3546.71 280.510   7
   1 -13  -1 2412.15 230.191   3
  -1 -13   1 2464.17 232.906   7
  -1 -13   0 5037.76 314.772   7
   1 -13   0 4786.43 319.741   3
  -1 -13  -1 18790.6 607.526   7
   1 -13   1 19574.2 645.837   3
  -1 -13  -2 691.902 122.848   7
   1 -13   2 903.083 122.178   7
   1 -13   2 798.826 138.575   3
   1 -13   3 3893.22 288.663   3
  -1 -13  -3 4043.44 268.902   7
   1 -13   3 3812.23 236.336   7
   1 -13   4 2117.14 215.227   3
  -1 -13  -4 2459.72 126.260  15
  -1 -13  -4 2056.14 226.741   2
  -1 -13  -4 2029.21 188.200   7
  -1 -13  -5 4608.72 183.034  25
   1 -13   5 4355.87 306.444   3
  -1  13  -5 4196.81 350.688   6
  -1 -13  -5 4163.04 262.806   7
  -1  13  -5 4389.38 164.797  40
   1 -13   5 4866.02 188.911  35
  -1 -13  -5 4849.30 151.287  37
  -1 -13  -5 4539.69 336.956   2
   1  13   5 4528.44 168.030  18
   1 -13   5 4797.60 199.154  30
  -1 -13  -5 4750.69 178.485  15
  -1 -13  -6 1514.83 106.651  15
  -1  13  -6 1320.89 208.836   6
  -1 -13  -6 1506.94 110.093  25
   1 -13   6 1378.18 109.338  35
  -1 -13  -6 1402.83 87.1099  37
  -1  13  -6 1379.66 95.1905  40
   1  13   6 1377.32 99.8375  18
  -1 -13  -6 1127.70 180.518   2
   1 -13   6 1436.88 116.750  30
  -1 -13  -7 458.691 65.7261  15
  -1  13  -7 446.599 132.412   6
  -1 -13  -7 467.756 71.7845  25
  -1 -13  -7 507.458 58.9080  37
   1 -13   7 371.007 77.5542  35
   1  13   7 436.083 66.3995  39
  -1 -13  -7 465.635 133.196   2
   1 -13   7 333.423 72.8796  30
  -1 -13  -8 339.977 61.4717  15
  -1 -13  -8 384.529 70.5788  25
  -1 -13  -8 329.081 55.7813  37
   1  13   8 296.422 62.2672  39
   1 -13   8 292.081 72.6654  35
   1 -13   8 288.507 69.1042  30
  -1 -13  -9 191.767 56.5257  15
  -1 -13  -9 116.064 50.6036  25
   1  13   9 173.945 58.7155  39
  -1  13  -9 169.500 49.8338  46
   1 -13   9 202.838 70.0876  35
  -1 -13  -9 237.342 52.3868  37
   1 -13   9 187.275 65.3540  30
  -1 -13 -10 855.520 87.0367  15
   1 -13  10 950.509 104.037  30
  -1 -13 -10 880.669 85.0736  25
  -1  13 -10 898.709 87.2380  46
   1  13  10 811.817 92.1156  39
  -1 -13 -10 956.117 81.3354  37
  -1 -13 -11 7471.70 230.577  15
  -1 -13 -11 6858.29 218.267  25
  -1  13 -11 7631.18 240.031  46
   1  13  11 6808.10 246.929  39
  -1 -13 -11 7632.81 210.764  37
   1 -13  11 6754.75 244.529  30
  -1 -13 -12 478.235 67.4264  15
  -1 -13 -12 479.520 58.7016  25
   1 -13  12 407.978 68.5220  22
   1  13  12 522.363 78.5549  39
  -1 -13 -12 585.942 64.2606  37
   1 -13  12 580.213 82.6630  30
  -1 -13 -13 2044.83 109.662  15
  -1 -13 -13 1813.10 89.8912  25
   1 -13  13 1810.13 115.798  22
   1 -13  13 1795.89 99.4173  44
  -1 -13 -13 1993.80 98.9445  37
   1  13  13 2035.46 121.296  39
   1  13  13 1879.18 109.739  18
  -1 -13 -14 367.377 50.4975  15
   1  13  14 397.557 54.1272  18
  -1 -13 -14 393.808 47.8275  37
   1 -13  14 302.622 42.5185  44
   1  13  14 302.517 53.2857  39
   1  13  14 359.058 42.0567  11
   1 -13  14 339.354 50.3832  22
  -1 -13 -15 1661.34 76.5329  15
   1 -13  15 1640.24 64.8255  26
   1 -13  15 1385.44 69.3670  22
   1 -13  15 1587.33 67.8213  44
  -1 -13 -15 1594.07 68.3539  37
   1  13  15 1532.22 75.8182  18
   1 -13  16 115.856 22.0581  33
  -1 -13 -16 142.176 19.8959  37
   1  15 -15 278.384 37.6454  46
  -1 -15  15 219.707 27.3898  32
   1 -15 -15 261.617 32.8048  29
  -1  15  14 13389.3 231.805  23
   1  15 -14 13605.5 269.412  46
  -1 -15  14 13289.9 240.355  26
  -1  15  14 12567.7 226.106  18
   1 -15 -14 14207.1 255.458  29
   1 -15 -13 62.9967 36.9268  29
  -1 -15  13 56.1662 36.5898  26
  -1  15  13 96.3372 35.6048  23
  -1 -15  13 46.7367 27.0888  12
  -1  15  13 101.897 35.3905  18
   1  15 -13 114.786 45.4492  46
   1 -15 -12 5072.10 179.157  29
  -1 -15  12 4888.66 174.698  26
   1  15 -12 4864.19 189.127  46
  -1  15  12 4778.28 160.786  23
  -1 -15  12 4552.79 165.578  12
  -1  15  12 4691.15 168.644  18
  -1 -15  11 919.556 89.0927  26
  -1  15  11 872.093 79.0209  23
  -1  15  11 763.812 72.8869  27
  -1 -15  11 804.838 85.3101  12
  -1  15  11 792.793 81.9806  18
  -1  15  10 5505.54 189.832  27
  -1  15  10 5947.82 161.810  14
  -1 -15  10 5794.33 210.991  26
  -1  15  10 5899.18 193.875  23
  -1 -15  10 5569.25 222.430  12
  -1  15  10 5954.78 215.888  18
  -1  15   9 286.005 56.4189  27
  -1  15   9 308.199 51.8323  14
  -1 -15   9 271.910 66.5633  12
  -1  15   9 264.044 56.2337  23
  -1  15   9 249.111 62.1028  18
  -1 -15   9 345.911 68.4329  26
  -1 -15   9 338.672 71.2510  10
  -1  15   8 5657.36 196.429  27
   1 -15  -8 5496.95 210.594  29
  -1  15   8 5311.86 165.780  14
  -1 -15   8 5535.95 208.426  26
  -1  15   8 5944.68 221.915  18
  -1  15   8 5362.58 192.977  23
  -1 -15   8 5336.55 221.028  10
  -1  15   7 2025.76 120.354  27
   1 -15  -7 1946.58 127.422  29
  -1  15   7 1987.14 117.489  23
  -1  15   7 1817.91 121.624  11
  -1  15   7 1947.87 131.552  18
  -1 -15   7 1976.21 124.385  26
  -1  15   7 1776.22 102.917  14
  -1 -15   7 1985.17 136.867  10
  -1  15   6 7315.41 203.656  14
  -1 -15   6 7744.67 238.089  26
   1 -15  -6 7386.49 241.171  29
  -1  15   6 7848.10 258.975  18
  -1  15   6 7322.39 242.692  11
  -1  15   6 7739.89 227.448  23
  -1 -15   6 7295.98 257.420  10
   1  15  -6 7120.73 217.303  16
   1 -15  -5 333.825 63.9871  29
  -1 -15   5 296.031 58.6257  26
  -1  15   5 361.613 58.8872  23
   1 -15  -5 282.780 101.746   3
  -1  15   5 325.108 55.1219  14
  -1  15   5 240.404 61.2696  11
  -1  15   5 267.080 62.5330  18
  -1  15   4 6555.43 188.364  14
  -1 -15   4 6785.79 209.710  26
  -1  15   4 6809.38 239.146  18
  -1  15   4 6824.31 239.492  11
  -1 -15   4 6734.71 405.111   7
   1 -15  -4 6935.59 228.448  29
   1 -15  -4 5931.25 393.500   3
  -1  15   3 1044.43 78.4076  14
   1 -15  -3 775.490 148.487   3
  -1 -15   3 1006.25 81.6968  26
  -1 -15   3 1092.00 97.1605  25
  -1 -15   3 914.976 164.007   7
  -1  15   3 1049.87 100.544  11
  -1  15   3 1060.86 98.5225  18
  -1  15   3 773.261 78.7082  16
   1 -15  -3 1176.76 98.6243  29
  -1 -15   2 4694.65 190.176  25
  -1 -15   2 4005.01 314.926   7
  -1  15   2 4374.42 153.259  14
   1 -15  -2 4579.60 181.760  29
  -1  15   2 4387.95 193.145  11
  -1  15   2 4455.34 187.666  18
   1 -15  -2 3549.24 297.628   3
  -1  15   2 3796.88 167.740  16
  -1  15   1 3932.13 143.209  14
  -1  15   1 4002.63 186.460  11
  -1 -15   1 3974.13 320.191   7
   1  15  -1 4148.70 170.635  11
  -1  15   1 4204.74 181.093  18
  -1 -15   1 4153.30 179.045  25
   1 -15  -1 3720.72 297.281   3
  -1  15   1 3626.98 168.515  16
   1 -15  -1 4091.77 173.272  29
  -1 -15   0 1141.71 99.2758  25
  -1  15   0 1058.96 103.750  11
   1  15   0 1115.38 94.9746  11
  -1  15   0 1051.55 97.2787  18
  -1  15   0 1015.87 91.1983  40
   1 -15   0 1107.09 167.143   3
  -1 -15   0 1057.93 169.409   7
  -1  15   0 815.163 86.6299  16
  -1 -15   0 1100.98 98.3027  15
  -1 -15  -1 5619.13 212.251  25
  -1  15  -1 5496.43 222.078  11
  -1  15  -1 5338.18 195.707  40
   1 -15   1 5432.28 319.740   7
  -1 -15  -1 5256.73 341.922   7
   1 -15   1 4593.56 342.566   3
   1  15   1 5922.32 214.758  11
  -1 -15  -1 5681.54 210.339  15
  -1 -15  -2 53705.6 753.636  25
  -1 -15  -2 49789.9 1099.61   7
   1 -15   2 46395.7 1008.25   7
  -1  15  -2 50288.7 780.379  11
  -1  15  -2 51963.9 724.976  40
   1 -15   2 47072.3 1109.71   3
  -1 -15  -2 53441.9 756.182  15
  -1  15  -3 3242.82 153.263  40
  -1 -15  -3 3289.64 160.108  25
  -1 -15  -3 2704.99 234.182   7
   1 -15   3 2653.09 250.930   3
   1 -15   3 3125.32 169.484  30
  -1 -15  -3 3312.65 160.951  15
  -1 -15  -4 4155.03 179.953  15
  -1 -15  -4 3939.77 176.454  25
  -1  15  -4 3727.50 161.998  40
  -1 -15  -4 3402.94 256.441   7
   1 -15   4 3891.39 178.356  35
   1  15   4 3679.67 154.566  18
  -1 -15  -4 3554.62 311.988   2
   1 -15   4 3376.59 283.137   3
   1 -15   4 3888.91 188.111  30
  -1 -15  -5 1200.70 103.176  15
   1 -15   5 1211.31 111.074  35
  -1 -15  -5 1110.74 101.764  25
  -1 -15  -5 1210.52 80.3177  37
   1 -15   5 1148.65 113.034  30
  -1  15  -5 1073.10 90.1937  40
   1  15   5 1085.25 91.8249  18
  -1 -15  -6 1896.35 125.034  15
  -1 -15  -6 1874.38 126.222  25
   1  15   6 1927.15 120.936  18
  -1  15  -6 1793.04 112.936  40
   1 -15   6 1750.46 136.768  30
  -1 -15  -6 1931.93 102.490  37
   1 -15   6 1931.92 136.075  35
  -1 -15  -7 1268.82 106.577  15
   1 -15   7 1265.49 120.648  30
   1 -15   7 1257.04 115.927  35
   1  15   7 1221.16 101.013  18
  -1 -15  -7 1196.13 84.8204  37
  -1 -15  -7 1156.30 101.476  25
  -1 -15  -8 2061.14 130.632  15
  -1 -15  -8 2026.79 127.020  25
  -1 -15  -8 2082.24 110.796  37
   1 -15   8 1924.65 142.340  35
   1  15   8 2062.67 125.219  39
   1  15   8 1803.52 120.513  18
   1 -15   8 1807.14 139.684  30
  -1 -15  -9 155.560 51.7092  15
  -1 -15  -9 202.149 44.6634  29
  -1 -15  -9 90.2226 42.6613  25
   1  15   9 123.817 46.4045  39
  -1 -15  -9 184.918 47.3259  37
   1 -15   9 167.767 72.2589  35
   1  15   9 200.711 54.5223  18
   1 -15   9 98.8591 63.3771  30
  -1 -15 -10 8334.40 209.109  29
  -1 -15 -10 8950.51 255.965  15
   1 -15  10 8805.27 277.570  30
  -1 -15 -10 8365.32 235.972  25
   1  15  10 8843.97 258.146  39
  -1 -15 -10 9147.79 227.618  37
   1  15  10 8577.85 250.968  18
  -1 -15 -11 798.273 62.0469  29
  -1 -15 -11 791.979 79.6499  15
  -1 -15 -11 763.537 68.0308  25
  -1 -15 -11 768.540 67.5560  37
   1  15  11 818.108 79.2531  39
   1  15  11 703.884 74.8148  18
   1 -15  11 749.513 87.6290  30
   1 -15  12 126.298 43.1529  22
   1  15  12 158.536 47.1366  11
  -1 -15 -12 129.078 45.0543  15
  -1 -15 -12 82.2901 30.0428  25
  -1 -15 -12 29.1146 32.0197  37
   1  15  12 130.089 42.6531  18
   1 -15  12 135.360 52.4562  30
  -1 -15 -13 210.187 37.2682  37
  -1 -15 -13 260.394 46.4611  15
   1 -15  13 185.979 40.7973  22
   1  15  13 196.378 37.7337  11
   1  15  13 213.199 42.9392  18
   1 -15  14 810.688 52.3942  22
  -1 -15 -14 1029.86 61.6549  15
  -1 -15 -14 930.302 51.1778  37
   1  15  14 981.504 59.4943  18
   1  17 -14 3977.10 106.603  46
   1 -17 -14 3846.44 99.8785  29
   1 -17 -13 2099.69 89.5691  29
  -1 -17  13 2162.11 89.3120  26
   1  17 -13 2052.79 93.0653  46
  -1  17  13 1887.12 78.4161  18
   1 -17 -12 177.485 44.5044  29
  -1 -17  12 180.257 42.2104  26
   1  17 -12 194.762 44.8760  46
  -1 -17  12 129.938 34.1816  12
  -1  17  12 166.783 38.0833  18
   1 -17 -11 941.492 81.8121  29
  -1 -17  11 934.340 80.5097  26
   1  17 -11 961.307 83.9832  46
  -1 -17  11 875.385 75.6464  12
  -1  17  11 921.982 77.6502  18
   1 -17 -10 53.2366 44.4717  29
  -1 -17  10 103.763 47.4025  26
  -1 -17  10 91.2033 45.7571  12
  -1  17  10 75.3097 45.1671  18
   1 -17  -9 2241.08 131.509  29
  -1 -17   9 2166.04 128.502  26
  -1 -17   9 1984.58 137.021  12
  -1  17   9 1963.93 87.9339  14
  -1  17   9 2237.46 133.867  18
  -1 -17   9 2335.56 141.363  10
   1 -17  -8 3819.37 173.298  29
  -1  17   8 3809.14 131.736  14
  -1 -17   8 3765.23 167.931  26
  -1  17   8 3739.45 159.886  11
  -1 -17   8 3470.80 185.743  12
  -1  17   8 3680.11 174.719  18
  -1 -17   8 3838.88 183.706  10
  -1  17   7 15319.9 292.705  14
  -1 -17   7 15617.2 351.402  26
  -1  17   7 15278.8 355.380  11
  -1  17   7 16699.4 387.396  18
  -1 -17   7 15531.8 383.659  10
   1 -17  -7 15904.9 369.561  29
   1 -17  -6 7274.88 245.631  29
  -1  17   6 7023.47 193.331  14
  -1 -17   6 7072.71 226.751  26
  -1 -17   6 7105.69 256.086  10
  -1  17   6 7526.21 259.681  18
  -1  17   6 7078.08 246.595  11
   1  17  -6 6783.91 219.252  16
  -1  17   5 4213.28 152.075  14
  -1 -17   5 4697.50 181.025  26
  -1  17   5 4463.01 201.429  11
   1 -17  -5 4786.17 200.225  29
  -1  17   5 4564.40 203.246  18
  -1 -17   5 4354.32 203.324  10
   1  17  -5 4481.42 185.471  16
   1 -17  -4 5903.95 224.936  29
  -1  17   4 5521.76 226.049  18
  -1  17   4 5520.33 178.237  14
  -1 -17   4 5624.03 191.816  26
  -1  17   4 5796.97 233.804  11
   1  17  -4 5952.87 219.398  16
  -1  17   3 2051.11 111.682  14
  -1 -17   3 2014.22 110.906  26
  -1  17   3 1992.85 142.362  11
  -1  17   3 2018.09 138.471  18
   1 -17  -3 2037.69 135.826  29
  -1  17   2 1801.52 127.226  40
  -1 -17   2 1917.75 132.694  25
  -1  17   2 1840.89 140.727  11
   1  17  -2 1854.50 121.481  11
  -1  17   2 1975.35 136.877  18
   1 -17  -2 2009.34 134.506  29
  -1 -17   1 651.007 86.6271  25
   1  17  -1 685.008 82.9864  11
  -1  17   1 531.327 78.1744  40
  -1  17   1 630.527 92.8551  11
  -1  17   1 811.317 96.1558  18
  -1 -17   0 28656.8 535.371  25
   1  17   0 27733.5 521.531  11
  -1  17   0 27592.3 507.321  40
  -1  17   0 27148.2 557.112  11
  -1 -17  -1 84938.8 1092.83  25
  -1  17  -1 83401.6 1135.29  11
   1  17   1 85333.1 1094.96  11
  -1  17  -1 82636.2 1049.47  40
  -1 -17  -2 68604.3 940.251  25
  -1  17  -2 67252.8 981.663  11
  -1  17  -2 67017.0 896.986  40
   1  17   2 68868.7 956.418  11
  -1 -17  -2 68455.5 944.725  15
   1 -17   2 70912.4 975.690  30
  -1 -17  -3 26015.7 501.077  25
  -1 -17  -3 25354.0 503.714  15
  -1  17  -3 24701.3 460.002  40
   1 -17   3 25671.7 496.186  35
   1  17   3 25184.7 517.196  11
   1 -17   3 25822.2 525.554  30
  -1 -17  -4 9369.44 281.880  25
   1 -17   4 9117.20 301.761  30
  -1  17  -4 9034.09 256.467  40
   1 -17   4 9545.57 290.431  35
   1  17   4 9353.32 301.687  11
   1  17   4 9282.05 251.716  18
  -1 -17  -4 9328.52 285.935  15
  -1 -17  -5 101.603 56.8820  15
  -1 -17  -5 90.3267 49.9765  25
  -1  17  -5 70.0166 42.5104  40
   1  17   5 40.7350 56.7139  11
   1 -17   5 66.1979 58.9518  35
   1  17   5 67.8515 43.4459  18
   1 -17   5 85.1467 61.2494  30
  -1 -17  -6 1013.25 99.4788  25
   1 -17   6 1018.49 107.179  35
   1  17   6 998.176 88.2638  18
   1 -17   6 1038.00 112.542  30
  -1 -17  -6 996.769 99.1069  15
  -1 -17  -7 2603.01 139.278  25
  -1 -17  -7 2807.83 151.918  15
  -1 -17  -7 2733.94 114.527  37
   1 -17   7 2751.90 167.134  30
   1 -17   7 2774.43 164.921  35
   1  17   7 2595.65 134.106  18
   1  17   8 10980.6 277.009  18
  -1 -17  -8 11358.7 297.861  15
  -1 -17  -8 10651.1 271.667  25
   1  17   8 11014.3 314.998  11
  -1 -17  -8 10844.5 233.564  37
   1 -17   8 11449.0 323.170  35
   1 -17   8 11442.1 324.080  30
  -1 -17  -9 7909.03 236.767  15
   1  17   9 7523.97 218.677  18
  -1 -17  -9 7354.86 210.205  25
  -1 -17  -9 7563.06 185.437  37
   1  17   9 7733.54 249.192  11
   1 -17   9 7816.00 255.712  30
  -1 -17 -10 3512.84 148.914  15
  -1 -17 -10 3330.37 126.448  25
   1  17  10 3404.83 154.174  11
  -1 -17 -10 3245.49 114.148  37
   1  17  10 3356.21 138.582  18
   1 -17  10 3571.44 161.802  30
  -1 -17 -11 8287.67 212.404  15
   1  17  11 7829.07 199.285  18
   1  17  11 7784.99 209.649  11
  -1 -17 -11 7435.45 165.558  37
   1 -17  11 6978.56 211.351  22
   1 -17  11 8148.52 224.323  30
   1 -17  12 849.125 64.1667  22
   1  17  12 945.087 64.2673  11
   1  17  12 917.278 63.1474  18
   1 -17  12 1003.42 74.5824  30
  -1 -17 -12 1036.40 70.7205  15
   1  17  13 1820.86 72.0510  18
  -1 -17 -13 1854.27 76.7869  15
   1 -19 -12 151.987 29.8862  29
   1  19 -12 132.020 27.2598  46
  -1  19  12 171.293 26.8643  18
   1 -19 -11 91.3475 33.9076  29
   1  19 -11 83.5862 31.1017  46
  -1 -19  11 10.8028 23.0247  12
  -1 -19  11 94.6615 33.5923  26
  -1  19  11 57.5607 29.3149  18
   1 -19 -10 203.788 47.5088  29
  -1 -19  10 196.734 44.8205  26
  -1 -19  10 92.1383 40.0155  12
   1  19 -10 133.694 39.8538  46
  -1  19  10 171.202 42.5276  18
   1 -19  -9 3234.54 139.989  29
  -1 -19   9 2981.86 128.518  26
  -1 -19   9 2976.41 145.045  12
  -1  19   9 3092.63 137.261  18
   1 -19  -8 2595.12 136.083  29
  -1 -19   8 2413.84 141.653  12
  -1  19   8 2776.73 139.715  18
  -1  19   8 2333.28 113.693  11
  -1 -19   8 2520.71 122.906  26
  -1 -19   8 2781.24 143.755  10
   1 -19  -7 336.616 67.0438  29
  -1 -19   7 328.802 55.5466  26
  -1 -19   7 339.784 68.2354  10
  -1 -19   7 326.778 71.0752  12
  -1 -19   7 353.544 49.8940  21
  -1  19   7 346.226 60.2490  11
  -1  19   7 357.099 68.8987  18
  -1 -19   6 2645.46 128.421  26
  -1  19   6 2489.59 147.882  18
  -1 -19   6 2515.73 147.310  10
   1  19  -6 2258.78 121.973  16
  -1  19   6 2316.62 138.431  11
   1 -19  -6 2669.25 148.604  29
   1 -19  -5 445.498 76.3044  29
  -1 -19   5 432.234 60.3382  26
  -1  19   5 358.419 70.8431  11
  -1  19   5 429.488 77.9964  18
  -1 -19   5 401.782 76.4632  10
   1  19  -5 245.517 57.9780  16
  -1 -19   4 369.463 54.1276  26
  -1  19   4 420.064 71.6496  40
  -1  19   4 338.873 73.1633  11
  -1  19   4 416.046 77.7889  18
  -1 -19   4 431.275 78.6603  10
   1  19  -4 430.554 72.7527  16
   1 -19  -4 426.724 76.2308  29
  -1  19   3 1950.22 128.474  40
   1  19  -3 1990.87 132.402  16
  -1  19   3 1866.32 138.391  11
  -1  19   3 1964.67 137.969  18
  -1  19   2 2090.09 152.491  11
  -1  19   2 2072.76 131.979  40
   1  19  -2 2165.62 127.123  11
  -1  19   1 2256.93 160.742  11
  -1  19   1 2274.80 136.695  40
   1  19  -1 2385.15 139.741  11
  -1 -19   1 2395.69 147.063  25
  -1 -19   0 3260.48 167.981  25
  -1  19   0 3244.24 185.126  11
  -1  19   0 3087.43 155.813  40
   1  19   0 3136.68 163.649  11
  -1 -19  -1 4036.03 186.201  25
   1  19   1 3700.15 182.342  11
  -1  19  -1 3768.80 167.286  40
   1 -19   1 3992.57 195.682  30
  -1 -19  -2 7066.94 246.392  25
  -1  19  -2 6723.83 217.720  40
   1  19   2 6897.21 249.867  11
   1 -19   2 7270.87 245.641  35
   1 -19   2 7156.40 262.346  30
  -1 -19  -3 5266.21 210.813  25
   1 -19   3 5586.52 216.850  35
  -1  19  -3 5447.18 188.524  40
   1  19   3 5468.10 224.619  11
   1 -19   3 5686.24 236.966  30
  -1 -19  -4 3224.90 159.329  25
  -1  19  -4 3119.76 137.519  40
   1 -19   4 3193.69 164.371  35
   1  19   4 2990.62 134.851  18
  -1 -19  -4 3416.86 171.606  15
   1  19   4 3215.07 173.185  11
   1 -19   4 3292.19 181.231  30
   1 -19   5 334.695 72.4389  35
  -1 -19  -5 471.093 76.9826  15
  -1 -19  -5 476.086 69.6763  25
   1  19   5 505.401 83.5567  11
   1  19   5 384.323 57.5015  18
   1 -19   5 505.822 88.1277  30
  -1 -19  -6 399.379 72.3992  15
  -1 -19  -6 381.596 60.1603  25
   1  19   6 421.811 80.0648  11
   1 -19   6 520.263 81.7904  35
   1  19   6 375.775 54.3108  18
   1 -19   6 409.048 79.6926  30
  -1 -19  -7 1168.96 87.3370  25
   1  19   7 1319.70 109.483  11
   1  19   7 1344.06 87.8704  18
   1 -19   7 1302.62 107.336  35
   1  19   7 1495.59 86.2790  16
   1 -19   7 1405.02 113.962  30
  -1 -19  -7 1355.92 103.303  15
  -1 -19  -8 268.608 56.7751  15
  -1 -19  -8 177.100 40.0626  25
   1  19   8 235.618 59.4788  11
   1  19   8 214.695 42.8221  18
   1 -19   8 233.916 63.4635  30
  -1 -19  -9 169.062 46.7406  15
  -1 -19  -9 164.112 33.6003  25
   1  19   9 148.321 44.9491  11
   1 -19   9 93.3688 47.0631  30
   1  19   9 147.666 36.6970  18
   1  19  10 389.350 43.5176  18
   1  19  10 390.247 52.1403  11
   1 -19  10 437.790 56.9434  30
  -1 -19 -10 377.040 50.1352  15
  -1 -19 -11 210.495 36.1218  15
   1 -19  11 291.914 37.7539  26
   1 -19  11 159.737 29.1523  22
   1  19  11 222.697 34.7481  11
   1  19  11 297.350 33.5310  18
   1 -19  11 323.575 44.7975  30
   1 -19  12 2404.37 72.9321  26
  -1 -19 -12 1778.81 64.8673  15
  -1 -21  10 187.691 27.8956  12
  -1  21  10 198.352 28.3628  40
   1  21  -9 512.023 37.9257  46
  -1  21   9 602.856 49.6353  40
  -1 -21   9 602.905 54.6578  12
   1  21  -8 447.461 41.4428  46
  -1 -21   8 505.173 58.9139  12
  -1 -21   7 833.462 77.9504  12
  -1  21   7 914.368 70.1359  40
  -1 -21   7 982.038 78.2865  10
   1  21  -7 719.979 54.0071  46
  -1  21   6 2327.22 116.879  11
  -1  21   6 2568.55 117.181  40
  -1 -21   6 2285.62 94.2949  21
  -1 -21   6 2631.46 127.712  10
  -1 -21   6 2492.64 134.128  12
  -1  21   5 214.968 47.9218  40
  -1  21   5 255.757 55.6481  11
  -1 -21   5 220.954 55.2533  10
   1  21  -5 234.600 48.5882  16
  -1  21   4 646.860 68.8755  40
  -1 -21   4 727.265 82.3034  10
  -1  21   4 645.566 79.5048  11
   1  21  -4 663.297 71.7978  16
  -1  21   3 105.427 40.8033  40
  -1  21   3 98.9711 57.2135  11
  -1 -21   3 145.208 55.3302  10
   1  21  -3 51.4991 47.3595  16
  -1  21   2 849.875 94.1611  11
  -1  21   2 886.980 80.6733  40
   1  21  -2 867.462 75.6363  11
  -1 -21   2 874.837 90.9314  10
   1  21  -2 995.490 90.8558  16
  -1  21   1 3477.35 143.058  40
   1  21  -1 3177.45 145.317  11
   1  21  -1 3567.78 161.903  16
   1 -21  -1 3634.06 174.866  30
   1 -21   0 693.599 78.2823  35
   1  21   0 504.745 68.4131  11
  -1  21   0 500.025 61.2937  40
   1  21   0 628.596 82.8608  16
   1 -21   0 586.478 84.0771  30
  -1  21  -1 3599.35 137.851  40
   1  21   1 3708.51 165.881  11
   1 -21   1 3779.37 160.213  35
   1  21   1 4045.09 172.338  16
   1 -21   1 4071.47 187.352  30
  -1  21  -2 758.019 65.8919  40
   1  21   2 673.875 79.9587  11
   1 -21   2 568.146 72.4306  35
   1  21   2 927.436 91.9476  16
   1 -21   2 817.767 93.8735  30
  -1  21  -3 2071.49 96.9457  40
   1  21   3 1847.78 121.441  11
   1  21   3 2245.84 121.499  16
  -1 -21  -3 2090.35 115.269  25
   1 -21   3 2075.57 121.415  35
   1 -21   3 2203.62 138.212  30
  -1 -21  -4 1036.35 80.4487  25
   1  21   4 996.046 93.0118  11
   1 -21   4 1050.06 90.5627  35
   1  21   4 1217.37 87.6587  16
   1 -21   4 1056.24 100.073  30
   1  21   5 4360.37 173.961  11
   1 -21   5 4448.35 169.540  35
  -1 -21  -5 4278.03 147.355  25
   1  21   5 4091.75 144.251  16
   1 -21   5 4697.78 185.512  30
   1 -21   6 699.030 52.1732  26
  -1 -21  -6 628.498 57.0086  25
   1  21   6 566.439 70.8686  11
   1 -21   6 614.136 70.5977  35
   1  21   6 604.812 50.2335  18
   1  21   6 542.842 51.4935  16
   1 -21   6 745.174 81.3038  30
   1 -21   7 1056.14 60.6835  26
  -1 -21  -7 937.438 57.4410  25
   1  21   7 1029.70 80.2428  11
   1  21   7 934.959 56.6190  18
   1 -21   7 1029.70 83.9197  30
   1 -21   8 170.949 29.5963  26
   1  21   8 142.969 38.5299  11
   1  21   8 152.240 26.9428  18
   1 -21   8 198.562 42.4445  30
   1 -21   9 557.319 39.6768  26
   1  21   9 547.600 48.2990  11
   1 -21   9 532.154 49.1684  30
   1 -21  10 952.817 49.6174  30
  -1 -23   7 44.4903 21.6520  12
   1 -23  -7 43.8721 25.3885  30
  -1  23   6 644.498 38.3312  40
  -1 -23   6 622.824 52.4484  12
   1 -23  -6 648.480 41.3237  35
  -1  23   5 124.383 26.2563  40
  -1 -23   5 112.338 33.5093  12
   1 -23  -5 130.970 29.4785  35
  -1 -23   5 79.8312 32.2172  10
   1 -23  -5 139.394 39.4057  30
  -1  23   4 219.715 31.7431  40
  -1 -23   4 190.652 39.0321  12
   1 -23  -4 275.217 37.9158  35
  -1 -23   4 194.153 40.9596  10
  -1 -23   4 135.954 26.8595  21
   1 -23  -4 212.412 45.9741  30
  -1 -23   3 1142.26 75.4749  12
  -1  23   3 1106.48 60.3590  40
   1 -23  -3 1316.55 72.8169  35
  -1 -23   3 1197.45 78.4249  10
  -1  23   2 5660.65 134.074  40
  -1 -23   2 6178.21 176.585  10
   1 -23  -2 5981.51 157.015  35
   1  23  -2 6599.22 180.087  16
   1 -23  -2 6458.47 190.268  30
  -1  23   1 248.180 34.4461  40
   1 -23  -1 218.539 40.9880  35
  -1 -23   1 282.303 40.5045  12
  -1 -23   1 266.028 49.1427  10
   1  23  -1 303.587 53.0573  16
   1 -23  -1 277.985 56.1255  30
  -1  23   0 1297.22 60.5819  40
   1  23   0 1292.12 77.3331  11
   1 -23   0 1284.59 77.5380  35
  -1 -23   0 1306.40 85.8287  10
   1  23   0 1410.82 88.3929  16
   1 -23   0 1482.76 97.1697  30
   1  23   1 1236.83 79.2463  11
   1 -23   1 1267.09 77.0739  35
   1  23   1 1384.20 85.9652  16
   1 -23   1 1349.52 94.7884  30
   1  23   2 1344.96 83.4852  11
   1 -23   2 1202.91 74.6453  35
   1  23   2 1416.46 83.3561  16
   1 -23   2 1363.00 92.4886  30
   1  23   3 674.920 62.6909  11
   1 -23   3 545.966 53.7812  35
   1 -23   3 648.050 66.7235  30
   1  23   3 529.452 53.1327  16
   1 -23   4 1181.94 69.6379  35
   1  23   4 1192.43 75.7417  11
   1  23   4 1188.26 66.7048  16
   1 -23   4 1371.47 85.3241  30
   1  23   5 1498.82 78.9134  11
   1 -23   5 1482.45 81.2796  30
   1  23   6 3421.24 108.787  11
   1 -23   6 3495.79 111.276  30
   1  23   7 67.7448 22.1148  11
   1 -23   7 71.3639 22.8453  30
  -2   0  18 2091.25 67.7638  27
  -2   0  18 1990.16 83.3285  38
  -2   0  17-18.9439 23.9442  27
  -2   0  17-6.49051 23.6489  13
  -2   0  17 12.2782 17.0679  23
  -2   0  16 7976.64 199.114  27
  -2   0  16 8273.23 209.571  13
  -2   0  16 7720.28 173.603  23
  -2   0  15 15.1891 33.7231  27
  -2   0  15 6.73133 35.6615  13
  -2   0  15-2.95030 24.3733  23
  -2   0  14 7603.45 225.994  27
  -2   0  14 7816.46 236.296  13
  -2   0  14 7480.36 205.480  23
  -2   0  13-20.4772 39.7040  27
  -2   0  13-39.2268 43.6571  13
  -2   0  13 26.3887 32.8281  23
  -2   0  13 3.06488 30.9070  12
  -2   0  12 24667.9 454.110  27
  -2   0  12 24557.0 469.051  13
  -2   0  12 25089.3 434.508  12
  -2   0  11-10.7629 39.1900  27
  -2   0  11-13.2624 41.8201  13
  -2   0  11-20.9182 35.4134  12
  -2   0  10 3138.29 141.084  27
  -2   0  10 3451.26 141.595  19
  -2   0  10 3013.06 143.511  13
  -2   0  10 3328.15 147.768  12
  -2   0  10 3047.74 221.182   5
  -2   0   9 34.2192 44.9110   5
  -2   0   9-11.2720 31.6478  13
  -2   0   9 49.9607 33.1097  12
  -2   0   8 2174.92 169.243   5
  -2   0   7 16.0548 30.8642   5
  -2   0   6 107386. 1540.19   8
  -2   0   6 104663. 1326.91   5
  -2   0   5-16.8762 54.2695   8
  -2   0   5 18.7460 47.4458   7
  -2   0   4 51318.7 948.871   8
  -2   0   4 52873.9 902.650   7
  -2   0   3 56.5764 48.0282   7
  -2   0   3 34.1672 57.7872   8
  -2   0   2 32896.5 710.901   8
   2   0  -2 31811.2 563.431   3
  -2   0   2 32533.5 639.434   9
  -2   0   1-2.87999 49.4259   8
  -2   0   1-21.9903 37.4565   6
  -2   0   1 14.4579 41.1372   9
  -2   0   0 3664.28 217.760   6
  -2   0   0 4036.60 205.743   9
  -2   0  -1 25.0232 47.8963   6
  -2   0  -1-27.5200 54.4928   9
  -2   0  -2 237309. 2537.42   9
  -2   0  -3 2.12287 42.1277   9
  -2   0  -3 158.605 79.7435   4
  -2   0  -4 425768. 4664.46   4
  -2   0  -4 437339. 4268.72   9
  -2   0  -5 16.6305 37.6578   9
  -2   0  -5 39.5347 65.6164   4
  -2   0  -6 2077.13 228.407   4
  -2   0  -6 2536.87 183.405   9
  -2   0  -7 102.412 90.0844   4
  -2   0  -8 5295.26 205.300  24
  -2   0  -8 4993.78 380.552   4
   2   0   8 5293.60 198.231  22
  -2   0  -8 5660.04 215.306  34
   2   0   9 9.66342 35.8770  22
  -2   0  -9-20.1631 77.4846   4
  -2   0  -9 7.13154 47.0361  34
   2   0  10 29288.4 556.223  22
  -2   0 -10 32125.7 585.213  34
   2   0  11-5.41862 37.0336  22
  -2   0 -11 7.86299 53.4838  34
  -2   0 -12 27636.3 464.554  28
   2   0  12 27423.5 526.776  22
   2   0  13 22.0755 38.9496  22
   2   0  14 731.331 78.6995  22
  -2   0 -15-14.4318 26.7770  36
   2   0  15-5.57426 34.2759  22
   2   0  16 420.305 46.5593  22
   2   0  17 17.9550 18.9928  39
  -2   2  18 832.516 43.6019  27
  -2  -2  18 820.502 40.6764  27
  -2  -2  18 957.478 57.9984  38
  -2   2  18 877.897 54.6546  38
  -2   2  17 370.052 40.9378  27
  -2  -2  17 358.087 42.2157  13
  -2  -2  17 355.222 38.8395  27
  -2   2  17 337.859 32.3064  23
  -2   2  16 117.434 35.1643  27
  -2  -2  16 108.901 33.0508  27
  -2   2  16 166.618 39.7758  13
  -2  -2  16 140.965 39.3501  13
  -2   2  16 148.579 31.4990  23
  -2  -2  16 151.059 28.7431  23
  -2   2  15 2705.56 124.945  27
  -2  -2  15 2593.38 120.326  27
  -2   2  15 2736.91 130.200  13
  -2  -2  15 2614.51 129.127  13
  -2  -2  15 2475.68 104.017  23
  -2   2  15 2578.26 110.597  23
  -2   2  14 66.3272 33.7548  23
  -2   2  14 60.4983 42.2818  27
  -2  -2  14 44.0810 40.2639  27
  -2   2  14 61.8184 43.6375  13
  -2  -2  14 46.6570 40.8735  13
  -2  -2  14 35.2797 29.6468  12
  -2  -2  14 62.0627 34.1535  32
  -2   2  13 4226.66 171.474  27
  -2  -2  13 4104.94 169.997  27
  -2   2  13 4347.81 180.265  13
  -2  -2  13 4180.37 178.149  13
  -2   2  13 4557.04 154.353  12
  -2  -2  13 4260.06 158.710  12
  -2   2  13 4335.16 159.281  23
  -2  -2  13 4542.17 165.407  32
  -2   2  12 7004.86 223.945  27
  -2  -2  12 6978.04 222.086  27
  -2   2  12 7241.20 233.880  13
  -2  -2  12 6849.97 230.045  13
  -2   2  12 7098.95 208.759  12
  -2  -2  12 7005.84 218.162  12
  -2   2  12 6980.24 207.485  23
  -2  -2  12 7226.23 212.400  32
  -2   2  11 2681.86 134.838  27
  -2  -2  11 2382.55 127.537  27
  -2   2  11 2634.42 137.514  13
  -2  -2  11 2569.00 137.392  13
  -2   2  11 2351.27 121.839  12
  -2  -2  11 2498.07 133.009  12
  -2   2  11 2484.35 119.021  23
  -2   2  11 2430.19 209.160   5
  -2   2  10 1216.20 88.3921  27
  -2  -2  10 1214.40 87.4963  27
  -2   2  10 1132.71 93.2346  13
  -2   2  10 1161.00 86.8953  12
  -2  -2  10 1268.33 98.8098  12
  -2   2  10 1469.90 97.9224  19
  -2  -2  10 1232.17 85.7514  19
  -2   2  10 932.525 129.483   5
  -2   2   9 2554.47 121.895  27
  -2   2   9 2628.14 127.472  13
  -2   2   9 2484.24 121.112  12
  -2  -2   9 2888.32 141.926  12
  -2   2   9 2243.09 192.237   5
  -2  -2   8 6197.09 339.940   7
  -2   2   8 5525.22 279.549   5
  -2  -2   7 2533.15 210.407   7
  -2   2   7 2158.89 169.023   5
  -2   2   6 5256.59 282.052   8
  -2  -2   6 5699.34 306.669   7
  -2   2   6 5371.02 244.656   5
  -2   2   5 19815.8 559.483   8
  -2  -2   5 21123.0 575.688   7
  -2   2   5 20091.6 454.759   5
  -2  -2   4 10772.1 398.678   8
  -2   2   4 10371.3 394.757   8
  -2  -2   4 10814.7 396.653   7
   2  -2  -4 11137.0 339.652   3
  -2  -2   3 2131.79 179.020   8
  -2   2   3 2038.89 178.482   8
  -2  -2   3 2354.37 171.669   7
   2  -2  -3 2100.90 151.061   3
  -2  -2   2 10929.9 384.647   8
   2  -2  -2 9974.04 335.512   3
  -2   2   2 10810.6 345.230   9
  -2  -2   2 10441.9 340.802   9
  -2   2   1 2087.27 178.334   6
  -2  -2   1 1966.52 166.060   8
  -2  -2   1 2119.99 142.551   7
  -2   2   1 2113.11 150.895   9
  -2  -2   1 1829.23 141.813   9
  -2  -2   0 7466.23 309.836   8
  -2   2   0 7687.70 348.838   6
  -2   2   0 7845.90 285.615   9
  -2  -2   0 7552.01 286.064   9
  -2  -2  -1 40649.5 754.031   8
  -2  -2  -1 40189.4 762.527   6
  -2   2  -1 41590.7 898.582   6
  -2   2  -1 41095.6 718.876   9
  -2  -2  -1 39512.1 716.877   9
  -2   2  -2 13445.9 504.898   6
  -2  -2  -2 12243.0 379.747   8
  -2  -2  -2 12739.6 426.874   4
  -2   2  -2 12873.5 375.695   9
  -2  -2  -2 12803.8 380.811   9
  -2  -2  -3 51727.2 981.111   4
  -2   2  -3 52152.9 853.131   9
  -2  -2  -3 51127.4 856.296   9
  -2  -2  -4 20711.6 619.637   4
  -2   2  -4 22270.0 524.125   9
  -2  -2  -4 21680.9 520.606   9
  -2   2  -5 12397.6 561.300   4
  -2  -2  -5 11932.9 485.881   4
  -2   2  -5 13770.7 407.777   9
  -2  -2  -5 12692.7 402.341   9
  -2   2  -6 286.897 72.4561   9
  -2  -2  -6 248.301 74.0774   9
  -2  -2  -6 349.593 109.883   4
  -2   2  -6 313.987 126.480   4
  -2  -2  -7 2464.95 248.340   4
  -2   2  -7 2972.90 298.937   4
  -2   2  -7 3315.78 210.980   9
   2  -2   8 1079.36 94.1551  22
  -2   2  -8 1171.93 97.0181  24
   2   2   8 1135.50 89.5452  22
  -2  -2  -8 1126.68 179.926   4
  -2   2  -8 854.806 177.513   4
  -2  -2  -8 1130.94 99.7392  34
  -2   2  -8 1021.19 96.4289  34
  -2   2  -8 1106.83 129.267   9
  -2   2  -9 2520.69 146.110  24
  -2  -2  -9 2808.14 280.870   4
  -2   2  -9 2423.92 293.058   4
   2   2   9 2640.90 142.656  22
   2  -2   9 2673.41 152.504  22
  -2  -2  -9 2774.30 160.255  34
  -2   2  -9 2761.05 156.440  34
  -2   2  -9 2623.35 198.241   9
   2   2  10 507.032 71.3724  22
  -2  -2 -10 502.634 79.3943  34
  -2   2 -10 428.388 79.2662  34
   2  -2  10 404.467 71.3404  22
  -2  -2 -11 2062.51 123.754  28
   2   2  11 2141.89 134.938  22
   2  -2  11 2396.47 150.826  22
  -2  -2 -11 2292.00 146.220  34
  -2   2 -11 2227.83 147.364  34
  -2  -2 -12 975.443 83.5906  28
   2   2  12 919.918 93.2193  22
   2  -2  12 959.446 99.1887  22
  -2   2 -12 1071.67 102.416  34
   2  -2  13 2028.17 134.617  22
   2   2  13 2175.00 131.809  22
  -2   2 -13 2214.95 132.669  34
   2   2  14 2566.04 131.820  22
   2  -2  14 2344.67 132.420  22
  -2  -2 -14 2434.45 121.838  36
  -2   2 -15 2339.87 97.4016  36
   2   2  15 2395.76 113.337  22
   2  -2  15 2372.30 117.795  22
  -2  -2 -15 2689.51 107.719  36
   2  -2  16 69.3518 28.9058  22
   2   2  17 1237.80 57.4779  39
  -2   4  18 1816.88 58.9240  27
  -2   4  17 588.082 46.8514  27
  -2  -4  17 514.945 41.9432  27
  -2  -4  17 565.340 46.8426  13
  -2  -4  17 601.042 57.9914  38
  -2   4  17 535.308 38.2307  23
  -2   4  17 637.158 58.9917  38
  -2   4  16 141.346 37.8153  27
  -2  -4  16 116.032 31.9033  27
  -2  -4  16 117.899 35.4163  13
  -2   4  16 127.359 30.2807  23
  -2   4  15 979.703 76.8732  27
  -2  -4  15 936.409 73.6978  27
  -2  -4  15 881.033 77.4122  13
  -2   4  15 928.260 69.3788  23
  -2  -4  15 1018.78 68.8869  32
  -2  -4  14 431.782 58.4487  27
  -2   4  14 360.866 58.3806  27
  -2   4  14 434.275 66.0877  13
  -2  -4  14 347.811 59.3932  13
  -2  -4  14 380.432 48.3675  12
  -2  -4  14 336.221 47.8889  32
  -2   4  14 386.373 52.7434  23
  -2   4  13 2965.74 141.226  27
  -2  -4  13 2896.10 137.829  27
  -2   4  13 3233.37 152.826  13
  -2  -4  13 2906.47 147.533  13
  -2   4  13 3286.93 123.424  12
  -2  -4  13 3058.36 139.429  12
  -2   4  13 2984.01 133.313  23
  -2  -4  13 3072.15 135.225  32
  -2   4  12 4045.85 168.448  27
  -2   4  12 4103.33 173.464  13
  -2   4  12 4332.91 156.713  12
  -2  -4  12 3942.07 169.713  12
  -2   4  12 3958.44 154.722  23
  -2   4  11 1822.82 113.376  27
  -2   4  11 1863.18 119.536  13
  -2   4  11 1905.06 107.243  12
  -2  -4  11 1940.48 124.309  12
  -2   4  11 1763.27 102.750  23
  -2  -4  11 1936.10 106.402  19
  -2  -4  10 6436.67 368.240   7
  -2   4  10 5964.43 195.846  27
  -2   4  10 6208.72 207.981  13
  -2   4  10 6057.57 190.903  12
  -2  -4  10 6092.26 220.472  12
  -2   4  10 5985.70 184.116  23
  -2   4   9 7217.03 208.111  27
  -2  -4   9 7366.74 391.176   7
  -2   4   9 7266.23 220.120  13
  -2   4   9 7547.70 211.303  12
  -2  -4   9 7473.41 241.664  12
  -2   4   9 6804.55 341.620   5
  -2  -4   8 7923.19 394.923   7
  -2   4   8 7629.81 345.727   5
  -2   4   7 728.402 109.122   8
  -2   4   7 592.897 98.0902   5
  -2  -4   7 755.815 127.042   7
  -2   4   6 8802.22 366.480   8
  -2   4   6 8972.24 341.139   5
  -2   4   5 4415.85 261.746   8
  -2  -4   5 5165.06 289.943   7
  -2   4   5 4767.17 228.258   5
   2  -4  -5 4853.08 256.851   3
  -2   4   4 1663.43 159.765   8
  -2  -4   4 1598.81 160.451   7
   2  -4  -4 1622.79 151.059   3
  -2  -4   3 1838.25 162.737   7
   2  -4  -3 1770.86 160.747   3
  -2  -4   2 1585.96 149.332   8
  -2  -4   2 1663.14 145.288   7
   2  -4  -2 1558.20 153.027   3
  -2  -4   2 1675.40 137.090   9
  -2  -4   1 4036.29 201.041   2
  -2  -4   1 3674.53 216.820   8
  -2  -4   1 4200.10 215.783   7
  -2   4   1 3977.92 272.100   6
  -2   4   1 4027.77 205.197   9
  -2  -4   1 3875.17 203.677   9
  -2  -4   0 15297.2 430.462   8
  -2  -4   0 15879.2 402.285   7
  -2   4   0 14635.2 537.612   6
  -2  -4   0 15466.9 440.415   2
  -2   4   0 14501.5 397.836   9
  -2  -4   0 14494.3 405.393   9
  -2  -4  -1 6147.98 267.525   8
  -2   4  -1 6801.22 372.926   6
  -2   4  -1 7038.92 268.928   9
  -2  -4  -1 6577.29 269.083   9
  -2  -4  -2 18052.5 449.497   8
  -2   4  -2 18042.4 642.348   6
  -2   4  -2 18505.1 452.604   9
  -2  -4  -2 18422.8 467.101   9
  -2   4  -3 347.072 74.3331   9
  -2  -4  -3 301.809 71.9202   9
  -2  -4  -3 319.028 63.4900   8
  -2  -4  -3 288.731 75.2442   4
  -2   4  -3 450.312 123.442   6
  -2  -4  -4 12560.8 448.435   4
  -2   4  -4 13050.9 574.881   6
  -2   4  -4 13117.4 387.474   9
  -2  -4  -4 12364.4 390.649   9
  -2  -4  -5 2016.59 192.949   4
  -2   4  -5 2149.20 159.232   9
  -2  -4  -5 1916.25 159.807   9
  -2  -4  -6 577.442 98.7273   9
  -2  -4  -6 601.509 116.671   4
  -2   4  -6 581.389 87.7280   9
  -2  -4  -7 8421.40 441.246   4
  -2  -4  -7 9944.21 278.647  34
  -2   4  -7 8594.17 259.376  34
  -2   4  -7 9754.79 353.262   9
  -2  -4  -8 3965.97 142.130  37
   2  -4   8 3711.26 176.564  22
  -2  -4  -8 3557.00 303.057   4
  -2   4  -8 3921.91 171.925  24
  -2  -4  -8 4338.87 189.312  34
  -2   4  -8 3808.62 176.178  34
   2   4   8 3712.53 157.208  22
  -2   4  -8 3975.60 232.481   9
  -2  -4  -9 1306.57 102.200  28
  -2  -4  -9 1501.24 207.968   4
   2   4   9 1371.84 102.391  22
  -2   4  -9 1422.00 110.359  24
  -2  -4  -9 1439.37 118.951  34
   2  -4   9 1340.54 114.980  22
  -2   4  -9 1550.75 119.741  34
  -2  -4  -9 1479.06 91.2225  37
  -2   4  -9 1488.52 147.241   9
  -2  -4 -10 615.981 74.1097  28
   2  -4  10 705.060 94.2041  22
  -2   4 -10 714.810 84.9372  24
  -2  -4 -10 708.225 69.4609  37
   2   4  10 691.346 78.3217  22
  -2   4 -10 820.740 98.8380  34
  -2  -4 -11 298.691 59.5049  28
   2   4  11 344.377 63.0153  22
   2  -4  11 461.238 80.0750  22
  -2  -4 -11 286.426 50.2014  37
  -2   4 -11 419.832 74.9960  34
  -2  -4 -12 4467.26 175.063  28
   2   4  12 4456.74 189.072  22
   2  -4  12 4437.77 207.152  22
  -2  -4 -12 4580.88 153.299  37
  -2  -4 -12 4651.76 194.414  36
  -2   4 -12 4962.38 204.341  34
  -2  -4 -13 1105.11 78.8005  28
   2   4  13 1121.90 93.4423  22
  -2  -4 -13 1157.98 72.6814  37
   2  -4  13 1231.17 106.369  22
  -2  -4 -13 1166.13 96.2310  36
  -2   4 -13 1243.71 97.9082  34
   2  -4  13 1070.19 80.1331  33
   2  -4  14 548.422 70.6351  22
   2   4  14 558.528 63.6862  22
  -2  -4 -14 501.878 60.6577  36
   2  -4  15 46.3558 33.4943  22
  -2  -4 -15 105.557 30.8032  36
   2  -4  16 1435.23 75.0956  22
   2   4  16 1326.43 78.3880  39
  -2   6  17 2403.41 83.1435  27
  -2  -6  17 2232.57 71.8127  27
  -2  -6  17 2350.56 84.6325  13
  -2  -6  17 2420.67 84.1203  38
  -2   6  17 2326.44 71.1728  23
  -2   6  17 2359.95 81.2342  38
  -2   6  16 1581.16 81.8290  27
  -2  -6  16 1370.56 71.5762  27
  -2  -6  16 1500.76 82.5715  13
  -2   6  16 1717.08 91.6878  38
  -2  -6  16 1508.86 86.9109  38
  -2   6  16 1418.03 71.3449  23
  -2   6  15 420.648 55.3614  27
  -2  -6  15 392.897 47.2195  27
  -2  -6  15 391.232 55.4680  13
  -2   6  15 405.136 47.4821  23
  -2  -6  15 433.875 43.7974  32
  -2   6  14 2543.87 124.809  27
  -2  -6  14 2195.14 113.255  27
  -2  -6  14 2244.47 123.305  13
  -2  -6  14 2451.21 111.244  12
  -2   6  14 2393.86 112.925  23
  -2  -6  14 2394.37 109.384  32
  -2   6  13 60.0612 41.5132  27
  -2   6  13 108.966 41.0901  23
  -2  -6  13 92.4671 38.6833  12
  -2   6  12 1194.17 92.9945  27
  -2  -6  12 1212.28 101.024  12
  -2   6  12 1130.99 86.3926  23
  -2  -6  11 6587.23 236.766  12
  -2   6  11 6739.53 215.635  27
  -2   6  11 6825.83 224.259  13
  -2   6  11 6948.64 202.996  12
  -2   6  11 6434.33 202.995  23
  -2   6  10 3571.89 153.140  27
  -2   6  10 3763.06 163.707  13
  -2   6  10 3727.92 147.772  12
  -2  -6  10 3603.07 174.351  12
  -2   6  10 3515.43 146.465  23
  -2   6  10 3524.52 130.733  20
  -2   6  10 3065.47 248.487   5
  -2   6   9 13378.0 300.784  27
  -2  -6   9 15078.7 576.325   7
  -2   6   9 14339.7 322.164  13
  -2   6   9 14771.8 309.213  12
  -2   6   9 13329.6 286.388  23
  -2  -6   9 13776.4 347.850  12
  -2  -6   9 14085.7 334.995  21
  -2   6   9 13340.0 269.676  20
  -2  -6   9 13363.7 304.896  45
  -2   6   9 12022.5 479.482   5
  -2   6   8 2023.97 106.821  27
  -2  -6   8 2391.89 232.151   7
  -2   6   8 2065.76 115.296  13
  -2   6   8 2349.71 119.027  12
  -2  -6   8 2094.63 127.707  45
  -2  -6   8 2273.84 134.893  12
  -2  -6   8 2222.43 127.756  21
  -2   6   7 8124.51 339.386   8
   2  -6  -7 7921.50 385.628   3
  -2   6   7 7849.23 352.220   5
  -2   6   6 852.957 117.308   8
  -2  -6   6 841.529 134.052   7
   2  -6  -6 934.369 132.050   3
  -2   6   6 754.336 111.073   5
  -2   6   5 1986.28 177.201   8
  -2  -6   5 2336.70 209.112   7
   2  -6  -5 2170.44 192.252   3
  -2   6   4 1765.63 172.092   8
  -2  -6   4 2015.30 187.112   7
   2  -6  -4 2006.51 192.297   3
  -2  -6   3 5160.64 284.450   7
   2  -6  -3 5178.93 295.049   3
  -2  -6   2 4404.37 255.078   7
   2  -6  -2 4274.58 268.482   3
  -2  -6   2 4122.43 210.748   9
  -2  -6   1 3194.53 200.105   2
   2  -6  -1 3223.59 235.687   3
  -2  -6   1 3586.92 218.229   7
  -2  -6   1 3441.22 192.120   9
  -2  -6   0 11641.9 414.126   2
  -2  -6   0 12137.2 386.869   7
  -2   6   0 11161.4 512.751   6
  -2   6   0 11777.0 347.713   9
  -2  -6   0 11338.4 356.835   9
  -2  -6  -1 2327.03 199.557   2
  -2   6  -1 2440.22 248.928   6
  -2   6  -1 2654.92 160.991   9
  -2  -6  -1 2519.45 166.897   9
  -2  -6  -2 14427.5 517.388   2
  -2   6  -2 14466.5 607.305   6
  -2   6  -2 14196.2 388.789   9
  -2  -6  -2 14982.7 420.752   9
  -2   6  -3 5427.48 383.589   6
  -2  -6  -3 5409.71 331.943   2
  -2   6  -3 5781.07 244.396   9
  -2  -6  -3 5734.59 259.967   9
  -2   6  -4 6707.14 438.782   6
  -2  -6  -4 5772.21 361.736   2
  -2   6  -4 6228.03 256.515   9
  -2  -6  -4 6641.23 283.823   9
  -2   6  -5 5095.25 399.277   6
  -2   6  -5 5200.62 239.837   9
  -2  -6  -5 5241.17 259.159   9
  -2   6  -6 7462.17 496.668   6
  -2  -6  -6 7596.06 384.894   4
  -2  -6  -6 7300.95 322.522   9
  -2  -6  -7 5598.10 204.081  28
  -2  -6  -7 5217.30 340.084   4
  -2   6  -7 5419.90 198.555  24
  -2   6  -7 5701.31 441.742   6
  -2  -6  -7 5912.62 180.053  37
  -2   6  -7 5387.61 207.955  34
  -2  -6  -7 5573.65 286.206   9
  -2  -6  -8 1702.23 118.140  28
  -2  -6  -8 1580.60 197.891   4
  -2   6  -8 1730.85 119.296  24
   2   6   8 1577.15 105.327  22
  -2  -6  -8 1757.73 104.093  37
  -2   6  -8 1484.75 232.285   6
  -2   6  -8 1796.06 125.080  34
  -2  -6  -9 1610.91 117.472  28
   2   6   9 1497.15 106.102  22
  -2   6  -9 1516.09 110.800  24
  -2  -6  -9 1616.62 102.803  37
  -2   6  -9 1395.13 117.968  34
  -2  -6 -10 628.937 78.7613  28
   2  -6  10 623.045 89.0717  22
  -2   6 -10 620.503 74.9913  24
   2   6  10 636.325 73.7351  22
  -2  -6 -10 616.745 84.1313  36
  -2  -6 -10 762.183 73.2976  37
  -2   6 -10 681.574 86.5177  34
  -2  -6 -11 684.607 79.4479  28
   2   6  11 564.161 69.3381  22
  -2  -6 -11 613.556 83.0680  36
  -2  -6 -11 641.445 67.8016  37
  -2   6 -11 667.185 90.3425  34
   2  -6  11 620.961 89.1373  22
  -2  -6 -12 2544.53 132.348  28
   2   6  12 2616.46 139.695  22
  -2  -6 -12 2763.80 150.272  36
  -2  -6 -12 2660.38 120.136  37
  -2   6 -12 2905.08 153.157  34
   2  -6  12 2643.26 162.054  22
  -2  -6 -13 1133.68 79.5702  28
   2  -6  13 1213.55 107.542  22
  -2  -6 -13 1255.34 98.0262  36
  -2  -6 -13 1008.65 73.2073  37
  -2   6 -13 1341.06 97.0425  34
   2  -6  14 761.368 79.5045  22
  -2  -6 -14 776.003 56.8499  37
  -2  -6 -14 893.783 74.2588  36
   2  -6  14 735.447 60.6409  33
   2  -6  15 2925.34 122.972  22
   2   6  15 2845.79 124.089  39
   2  -6  16 3323.44 107.404  22
   2   6  16 3475.95 110.598  39
  -2   8  17 2415.84 74.7466  27
  -2  -8  17 2321.67 73.6396  13
  -2   8  16 8803.09 182.565  27
  -2  -8  16 8165.74 157.831  27
  -2  -8  16 8024.95 179.849  13
  -2   8  16 8745.11 167.435  23
  -2   8  15 1273.27 79.5106  27
  -2  -8  15 1131.75 67.7246  27
  -2  -8  15 1182.61 78.7697  13
  -2  -8  15 1207.15 61.7527  12
  -2   8  15 1206.54 71.3502  23
  -2   8  15 1142.28 75.0596  38
  -2  -8  15 1290.34 77.2181  38
  -2   8  14 2280.17 114.175  27
  -2  -8  14 1845.02 95.3039  27
  -2  -8  14 2194.70 104.215  12
   2   8 -14 2017.17 99.8360  46
  -2   8  14 2142.97 103.887  23
  -2  -8  14 2162.90 111.467  38
  -2   8  14 2458.93 119.286  38
  -2   8  13 560.061 67.4357  27
  -2  -8  13 495.510 64.1164  12
  -2   8  13 451.460 58.6570  23
  -2   8  13 507.806 68.1970  38
  -2   8  12 638.254 72.7261  27
  -2   8  12 571.223 65.8989  23
  -2  -8  12 615.764 76.0389  12
  -2   8  11 5075.18 188.115  27
  -2   8  11 4958.80 178.189  23
  -2  -8  11 5034.64 206.778  12
  -2   8  10 106900. 1208.66  27
  -2   8  10 104165. 1182.94  23
  -2  -8  10 104576. 1284.33  12
  -2   8   9 18355.1 367.892  27
  -2  -8   9 16896.6 373.047  26
  -2  -8   9 18030.1 414.941  12
  -2  -8   9 17204.2 363.138  45
  -2  -8   9 18154.9 392.022  21
  -2   8   9 18577.3 316.061  20
  -2   8   9 16961.8 581.272   5
  -2   8   9 18331.9 354.841  23
  -2   8   8 83119.2 985.313  27
  -2  -8   8 83661.4 1024.05  26
  -2  -8   8 86558.3 1539.14   7
  -2  -8   8 81451.1 1000.24  45
  -2   8   8 81611.7 957.018  23
  -2  -8   8 83544.8 1073.96  12
  -2  -8   8 85092.5 1037.64  21
  -2  -8   8 83412.3 1003.25  10
  -2   8   8 85631.3 918.756  20
   2  -8  -7 2972.79 253.948   3
  -2   8   7 3022.12 132.715  27
  -2  -8   7 2910.79 143.737  26
  -2  -8   7 3054.71 263.010   7
  -2   8   7 3252.95 138.064  12
  -2   8   7 3032.52 117.572  20
  -2  -8   7 2889.59 147.690  45
  -2  -8   7 3104.76 158.578  12
  -2   8   7 2870.94 121.943  23
  -2  -8   7 3071.80 149.890  21
  -2  -8   7 2888.95 135.427  10
  -2  -8   6 6519.33 371.610   7
   2  -8  -6 5839.53 348.819   3
  -2   8   5 3148.37 218.778   8
  -2  -8   5 3701.20 272.800   7
   2  -8  -5 3165.57 254.672   3
  -2  -8   4 19384.5 618.574   7
   2  -8  -4 18045.2 608.597   3
  -2  -8   3 2075.11 195.884   7
   2  -8  -3 1851.99 198.605   3
  -2  -8   2 34212.6 798.895   7
   2  -8  -2 32689.6 834.258   3
  -2  -8   1 16011.0 507.309   7
   2  -8  -1 15108.1 552.008   3
  -2  -8   1 15587.3 416.116   9
  -2  -8   1 14815.1 483.342   2
  -2  -8   0 71068.0 1251.29   2
   2  -8   0 72890.7 1344.83   3
  -2  -8   0 75417.0 1082.28   9
  -2  -8  -1 3355.77 252.045   2
  -2   8  -1 3302.51 311.610   6
  -2  -8  -1 3356.78 193.516   9
  -2  -8  -2 4334.69 301.335   2
  -2   8  -2 4169.61 350.105   6
  -2  -8  -2 4570.03 229.892   9
  -2  -8  -3 1581.45 201.565   2
  -2   8  -3 1748.34 237.186   6
  -2  -8  -3 1722.03 145.244   9
  -2   8  -4 5182.40 408.215   6
  -2  -8  -4 5226.24 355.142   2
  -2  -8  -4 5192.19 252.976   9
  -2  -8  -5 1836.44 116.369  28
  -2   8  -5 2044.67 108.648  40
  -2  -8  -5 1641.97 208.728   2
  -2   8  -5 2004.28 264.654   6
  -2  -8  -5 1999.45 103.375  37
  -2  -8  -5 1901.03 118.418  36
  -2  -8  -5 1960.22 161.988   9
  -2  -8  -6 42212.1 654.607  28
  -2   8  -6 41869.1 631.791  24
  -2  -8  -6 43545.7 596.262  37
  -2  -8  -6 43363.3 667.092  36
   2  -8   6 43208.4 629.173  35
  -2   8  -6 40501.3 661.564  34
  -2   8  -6 44458.5 1280.44   6
  -2  -8  -6 43594.9 830.367   9
  -2  -8  -7 7009.81 243.418  28
  -2   8  -7 7450.65 234.257  24
  -2   8  -7 7748.23 535.235   6
  -2  -8  -7 7400.43 212.079  37
  -2  -8  -7 7052.14 249.573  36
   2  -8   7 7436.91 235.814  35
  -2   8  -7 7343.56 251.167  34
  -2  -8  -7 7431.58 323.347   9
  -2  -8  -8 13705.5 350.646  28
  -2   8  -8 14451.3 340.483  24
  -2  -8  -8 14295.3 312.069  37
  -2  -8  -8 13411.7 358.445  36
   2  -8   8 14021.8 343.461  35
  -2   8  -8 13574.1 354.566  34
  -2  -8  -9 1628.76 122.438  28
  -2   8  -9 1691.40 112.125  24
  -2  -8  -9 1672.39 106.789  37
  -2  -8  -9 1562.52 123.959  36
  -2   8  -9 1602.33 123.062  34
  -2  -8 -10 5777.70 218.197  28
   2  -8  10 5904.11 246.723  22
  -2  -8 -10 6147.15 196.481  37
  -2  -8 -10 5815.07 232.014  36
  -2   8 -10 6041.61 229.366  34
  -2  -8 -11 236.685 55.6007  28
  -2  -8 -11 324.456 48.4828  15
  -2   8 -11 283.892 61.5996  34
   2  -8  11 213.713 66.3187  22
  -2  -8 -11 269.181 53.2538  37
  -2  -8 -11 280.719 64.5059  36
  -2  -8 -12 676.306 73.9057  28
   2  -8  12 849.510 97.0867  22
  -2  -8 -12 774.010 70.7489  37
  -2  -8 -12 781.137 87.6935  36
  -2   8 -12 743.331 78.7258  34
  -2  -8 -13 1403.71 84.7583  28
   2  -8  13 1688.73 119.661  22
  -2  -8 -13 1485.16 84.3393  37
  -2  -8 -13 1473.32 100.692  36
  -2   8 -13 1583.33 95.4317  34
  -2  -8 -14 16134.2 266.223  37
   2  -8  14 15923.4 288.675  33
  -2  -8 -15 6849.74 155.739  25
   2  -8  15 6928.79 174.678  22
   2   8  15 6563.60 165.749  39
   2  -8  16 49123.1 530.129  22
  -2  10  16 4828.63 116.949  27
  -2 -10  16 4725.43 114.828  13
  -2  10  16 4780.53 104.607  23
  -2  10  15 40.7903 28.7328  27
  -2 -10  15 28.4471 18.4662  27
  -2 -10  15 18.7432 25.6775  13
   2  10 -15 5.46093 22.9475  46
  -2  10  15 24.0962 23.6375  23
  -2 -10  15 16.8521 17.2988  12
  -2  10  14 188.756 42.7252  27
  -2 -10  14 172.433 31.6309  27
   2  10 -14 196.215 41.7689  46
  -2  10  14 188.315 39.4708  23
  -2 -10  14 217.485 37.7944  12
  -2  10  13 757.731 73.0154  27
  -2 -10  13 724.765 71.0846  12
  -2  10  13 644.910 62.9142  23
  -2 -10  12 3009.53 150.206  12
  -2  10  12 3263.88 145.459  27
  -2  10  12 3016.15 132.602  23
  -2  10  11 4974.25 183.651  27
  -2  10  11 4714.93 170.933  23
  -2 -10  11 4730.82 199.050  12
  -2  10  10 6959.28 224.727  27
  -2 -10  10 7005.20 252.952  12
  -2 -10  10 6913.35 229.237  21
  -2  10  10 6736.95 209.180  23
  -2  10   9 30091.7 502.812  27
  -2 -10   9 28459.4 514.381  26
  -2 -10   9 27815.7 488.984  45
  -2  10   9 28077.1 474.101  23
  -2 -10   9 29161.2 555.588  12
  -2 -10   9 28685.1 523.526  21
  -2  10   8 16077.9 344.337  27
  -2 -10   8 14438.4 349.761  26
  -2 -10   8 15255.4 345.800  45
  -2 -10   8 15723.6 390.803  12
  -2 -10   8 14922.4 361.203  21
  -2 -10   8 15046.4 356.144  10
  -2  10   8 15371.3 321.753  23
   2 -10  -7 1514.07 195.529   3
  -2  10   7 1614.18 107.185  27
  -2 -10   7 1460.63 109.035  26
  -2 -10   7 1778.31 207.485   7
  -2  10   7 1517.83 96.2357  23
  -2 -10   7 1552.67 122.467  45
  -2 -10   7 1574.40 124.890  12
  -2 -10   7 1553.49 116.417  21
  -2  10   7 1491.84 89.1109  20
  -2 -10   7 1441.35 107.764  10
  -2  10   6 4845.56 175.665  27
  -2 -10   6 4396.69 179.566  26
  -2 -10   6 4636.74 330.225   7
  -2 -10   6 5157.73 200.110  45
  -2  10   6 4839.23 161.596  23
  -2 -10   6 4965.61 205.637  12
  -2 -10   6 4698.76 191.333  21
  -2  10   6 5154.74 157.657  20
  -2 -10   6 4549.88 180.184  10
   2 -10  -6 4415.24 322.999   3
  -2  10   5 3907.64 155.828  27
  -2 -10   5 3710.20 161.877  26
  -2 -10   5 4121.85 306.310   7
  -2  10   5 4115.39 146.416  23
  -2 -10   5 4445.73 182.486  45
  -2 -10   5 3854.34 180.552  12
  -2  10   5 4252.40 145.399  20
  -2 -10   5 3451.82 155.329  10
  -2 -10   5 4772.50 114.567  17
   2 -10  -5 3402.30 285.534   3
  -2  10   4 363.111 55.6245  27
  -2 -10   4 314.717 59.0593  12
  -2 -10   4 366.793 65.2903  45
   2 -10  -4 348.599 110.350   3
  -2 -10   4 400.263 109.020   7
   2 -10  -3 59.8509 60.0421   3
  -2 -10   3 60.4905 63.8973   7
  -2 -10   2 6398.93 349.322   7
   2 -10  -2 6208.14 381.017   3
  -2 -10   1 7244.30 365.615   7
   2 -10  -1 7503.58 412.410   3
  -2 -10   1 6626.51 342.343   2
  -2 -10   0 3449.97 246.329   7
   2 -10   0 2963.24 266.534   3
  -2 -10   0 2901.78 239.201   2
   2 -10   1 213.770 90.7089   3
  -2 -10  -1 389.318 106.129   2
  -2 -10  -2 3174.39 272.358   2
  -2  10  -2 3451.13 339.464   6
  -2 -10  -3 758.860 79.7957  28
  -2 -10  -3 748.617 77.7452  25
  -2  10  -3 809.055 80.3638  40
  -2 -10  -3 698.650 74.3357  36
  -2  10  -3 623.547 158.283   6
  -2 -10  -3 394.201 113.251   2
  -2 -10  -4 294.259 51.7263  37
  -2 -10  -4 345.662 69.0116  28
  -2  10  -4 277.570 56.3504  40
  -2 -10  -4 288.262 57.2680  36
  -2  10  -4 278.827 142.810   6
   2 -10   4 196.655 51.0723  35
  -2 -10  -4 203.620 94.3132   2
  -2 -10  -5 2204.36 113.369  15
  -2 -10  -5 2129.41 133.262  28
  -2  10  -5 2154.40 121.487  40
  -2 -10  -5 1753.11 218.564   2
  -2 -10  -5 2085.12 113.995  37
  -2  10  -5 1975.50 274.215   6
  -2 -10  -5 2141.88 132.927  36
   2 -10   5 1819.17 120.628  35
  -2 -10  -5 2332.03 169.918   9
  -2 -10  -6 4659.44 167.143  15
  -2 -10  -6 4289.70 194.094  28
  -2  10  -6 4365.77 178.037  24
  -2  10  -6 4699.63 419.845   6
  -2 -10  -6 4513.71 356.884   2
  -2 -10  -6 4549.19 168.468  37
  -2 -10  -6 4861.34 204.863  36
   2 -10   6 4373.56 191.300  35
  -2 -10  -7 6760.83 205.185  15
  -2 -10  -7 6587.70 240.025  28
  -2  10  -7 6638.21 222.092  24
  -2 -10  -7 7091.74 213.100  37
  -2 -10  -7 7297.77 256.123  36
   2 -10   7 6563.96 234.522  35
  -2  10  -7 6489.54 242.499  34
  -2 -10  -8 4768.35 171.648  15
  -2 -10  -8 4812.29 205.659  28
  -2  10  -8 5191.26 194.098  24
  -2 -10  -8 5299.38 185.130  37
  -2 -10  -8 5411.99 222.613  36
   2 -10   8 5045.22 208.188  35
  -2  10  -8 4833.94 208.686  34
   2 -10   8 4747.26 182.647  30
  -2 -10  -9 3991.41 154.078  15
  -2 -10  -9 3935.84 185.835  28
  -2 -10  -9 4125.27 162.901  37
  -2 -10  -9 3898.81 191.211  36
  -2  10  -9 3785.65 180.263  34
   2 -10   9 3853.93 161.273  30
  -2 -10 -10 942.843 76.7084  15
  -2 -10 -10 880.573 92.6959  28
  -2 -10 -10 943.095 83.1823  37
  -2 -10 -10 1004.30 102.155  36
  -2  10 -10 968.894 94.4099  34
   2 -10  10 933.555 82.1786  30
  -2 -10 -11 23.9191 39.0330  28
  -2 -10 -11 40.9075 29.3603  15
   2 -10  11 50.9528 49.4884  22
   2  10  11 76.9584 42.7172  39
  -2 -10 -11 88.4347 47.0173  36
  -2  10 -11 115.773 47.6712  34
  -2 -10 -11 35.1196 41.7312  37
  -2 -10 -12 1472.62 81.1186  15
  -2 -10 -12 1472.03 95.8174  28
   2 -10  12 1409.59 113.142  22
   2  10  12 1477.76 99.7600  39
  -2 -10 -12 1445.83 89.4142  37
  -2  10 -12 1608.13 99.5619  34
  -2 -10 -13 872.819 56.9568  15
  -2 -10 -13 1030.39 77.1209  25
   2 -10  13 949.209 84.6554  22
   2  10  13 1026.46 76.8843  39
  -2 -10 -13 941.825 67.0901  37
  -2  10 -13 1064.81 66.5286  34
  -2 -10 -14 5102.09 142.061  25
   2 -10  14 5173.19 161.510  22
   2  10  14 4830.96 141.601  39
   2  10  14 4978.16 125.760  18
  -2 -10 -15 7829.51 142.688  25
   2 -10  15 8134.51 169.068  22
  -2  12  15 2177.36 62.5027  14
  -2 -12  15 2093.06 75.7740  13
   2  12 -15 2113.43 72.8869  46
  -2  12  14 702.882 59.6447  27
  -2  12  14 665.389 49.7612  14
  -2 -12  14 597.715 51.1918  13
  -2 -12  14 685.676 50.2320  12
  -2  12  14 671.026 52.7113  23
   2  12 -14 739.911 58.5002  46
   2 -12 -13 570.209 50.4594  29
  -2  12  13 583.001 62.3977  27
  -2  12  13 537.245 55.1237  23
   2  12 -13 612.578 65.2139  46
  -2 -12  13 511.599 57.1414  12
   2 -12 -12 258.287 41.3954  29
  -2  12  12 237.532 56.0517  27
  -2  12  12 202.033 45.3014  23
  -2 -12  12 197.380 49.9158  12
   2 -12 -11 896.357 73.5906  29
  -2  12  11 991.614 88.4003  27
  -2  12  11 923.874 77.4394  23
  -2 -12  11 845.182 87.3165  12
   2 -12 -10 5413.52 177.048  29
  -2  12  10 5270.14 193.977  27
  -2  12  10 5316.40 179.683  23
  -2 -12  10 4833.52 205.595  12
  -2 -12  10 4886.97 186.356  21
   2 -12  -9 7110.53 206.620  29
  -2  12   9 6692.04 226.390  27
  -2 -12   9 6467.01 230.516  26
  -2 -12   9 6496.69 206.978  45
  -2  12   9 6926.18 209.906  23
  -2 -12   9 6203.86 238.565  12
  -2 -12   9 6195.84 218.897  21
  -2 -12   9 6131.87 221.444  10
   2 -12  -8 6452.97 198.218  29
  -2  12   8 6035.97 215.531  27
  -2 -12   8 6013.53 220.806  26
  -2  12   8 5973.40 198.116  23
  -2 -12   8 6221.71 215.684  45
  -2 -12   8 5620.80 232.176  12
  -2 -12   8 5310.94 208.329  21
  -2 -12   8 5187.45 207.091  10
   2 -12  -7 2177.51 115.191  29
  -2  12   7 2162.34 128.347  27
  -2 -12   7 2044.78 132.188  26
  -2  12   7 2025.08 115.520  23
  -2 -12   7 2336.38 142.414  45
  -2 -12   7 2005.09 141.603  12
  -2 -12   7 1624.59 124.343  21
  -2 -12   7 1766.83 123.680  10
  -2  12   6 1047.55 92.0734  27
  -2 -12   6 964.175 93.7939  26
  -2  12   6 1020.83 84.2053  23
  -2 -12   6 832.403 92.7514  45
  -2 -12   6 952.303 101.264  12
  -2 -12   6 794.090 91.1275  21
  -2 -12   6 801.154 89.6874  10
   2 -12  -5 228.531 100.145   3
  -2  12   5 172.232 51.0551  27
  -2 -12   5 183.581 53.2924  26
  -2  12   5 196.765 46.6310  23
  -2 -12   5 265.774 64.0661  45
  -2 -12   5 100.237 46.1275  12
  -2 -12   5 105.530 53.1516  10
  -2  12   4 978.936 87.6859  14
  -2 -12   4 909.363 79.7331  25
  -2 -12   4 1132.83 97.7159  45
  -2 -12   4 795.552 155.629   7
   2 -12  -4 953.035 166.560   3
  -2 -12   4 905.226 96.3709  12
  -2  12   3 1415.64 99.2372  14
  -2 -12   3 1308.75 96.9405  25
  -2 -12   3 1585.00 111.198  45
  -2 -12   3 1157.15 160.971   7
  -2 -12   3 1366.81 111.570  12
   2 -12  -3 1293.61 186.517   3
  -2  12   2 658.781 81.6393  40
  -2  12   2 645.756 69.3307  14
  -2 -12   2 588.107 71.7523  25
  -2 -12   2 639.079 76.8561  45
   2 -12  -2 735.215 153.047   3
  -2 -12   2 520.974 70.4280  12
  -2 -12   2 572.069 118.330   7
  -2 -12   1 9267.23 251.799  45
  -2  12   1 9445.41 226.286  14
  -2 -12   1 9268.63 254.208  25
  -2  12   1 9123.72 262.025  40
   2 -12  -1 9041.62 481.875   3
  -2 -12   0 10666.0 270.292  28
  -2  12   0 11522.6 252.357  14
  -2 -12   0 10619.7 281.047  25
  -2 -12   0 9596.14 438.637   7
  -2  12   0 10435.4 285.050  40
   2 -12   0 10249.4 516.557   3
  -2 -12   0 8841.55 438.614   2
  -2 -12  -1 7369.07 233.674  28
  -2  12  -1 7928.76 205.591  14
  -2 -12  -1 7889.63 242.593  25
  -2  12  -1 7522.36 240.875  40
   2 -12   1 7446.11 444.169   3
  -2 -12  -1 7077.93 222.783  15
  -2 -12  -2 623.034 81.8424  28
  -2 -12  -2 623.289 78.6135  25
   2 -12   2 533.125 138.123   3
  -2  12  -2 560.637 76.6972  40
  -2 -12  -2 936.010 156.873   2
  -2 -12  -2 658.065 74.4732  15
  -2 -12  -3 7204.11 246.159  28
  -2 -12  -3 7412.98 245.537  25
  -2  12  -3 7036.22 232.862  40
   2 -12   3 7043.58 435.583   3
  -2 -12  -3 7201.11 222.872  15
  -2 -12  -4 1631.38 125.192  28
  -2 -12  -4 1608.22 118.560  25
   2 -12   4 1341.08 200.376   3
  -2  12  -4 1541.57 112.072  40
   2 -12   4 1569.31 116.673  35
  -2  12  -4 1325.11 240.891   6
  -2 -12  -4 1238.24 197.958   2
  -2 -12  -4 1422.91 103.314  15
  -2 -12  -5 1988.16 118.447  15
  -2 -12  -5 1840.36 135.290  28
  -2 -12  -5 2038.29 135.530  36
  -2 -12  -5 1956.24 131.799  25
  -2 -12  -5 1918.29 112.538  37
  -2  12  -5 1979.34 125.569  40
   2 -12   5 1867.96 128.919  35
   2 -12   5 1911.10 120.147  30
  -2 -12  -6 2719.63 137.794  15
  -2 -12  -6 2730.05 163.360  28
  -2 -12  -6 2915.62 160.116  25
  -2  12  -6 2693.31 139.877  24
  -2 -12  -6 2825.32 136.038  37
  -2 -12  -6 2938.06 162.032  36
   2 -12   6 2792.78 156.791  35
   2 -12   6 2848.74 144.543  30
  -2 -12  -7 1791.43 111.832  15
  -2 -12  -7 1597.43 131.782  28
  -2 -12  -7 1967.86 133.217  25
  -2  12  -7 1758.06 112.885  24
  -2 -12  -7 1702.29 108.361  37
  -2 -12  -7 1739.71 129.223  36
   2 -12   7 1742.41 129.822  35
  -2  12  -7 1644.94 127.122  34
   2 -12   7 1643.11 115.321  30
  -2 -12  -8 697.979 74.0685  15
  -2 -12  -8 690.590 89.2614  28
  -2 -12  -8 687.403 87.1817  25
  -2 -12  -8 596.186 73.2612  37
  -2 -12  -8 741.613 92.5919  36
   2 -12   8 728.269 94.2114  35
  -2  12  -8 632.983 82.5016  34
   2 -12   8 636.958 74.0863  30
  -2 -12  -9-14.9320 52.9740  28
  -2 -12  -9 30.7812 39.1050  15
  -2 -12  -9 52.5341 49.6774  25
  -2 -12  -9 57.1174 45.8472  37
  -2  12  -9 44.1663 44.9219  34
   2 -12   9 61.1139 42.0105  30
  -2 -12 -10 202.485 56.8356  28
  -2 -12 -10 277.099 48.8780  15
  -2 -12 -10 278.200 64.4399  25
  -2 -12 -10 280.787 53.9035  37
  -2  12 -10 244.929 52.3997  34
   2  12  10 287.114 44.7307  18
   2 -12  10 262.170 51.4335  30
  -2 -12 -11 831.711 66.8164  15
  -2 -12 -11 811.293 80.9281  25
   2 -12  11 823.453 91.4532  22
   2  12  11 794.293 68.4746  39
  -2 -12 -11 817.722 72.1712  37
  -2  12 -11 798.485 73.9972  34
   2  12  11 789.406 62.1349  18
  -2 -12 -12 70.7436 27.3278  15
  -2 -12 -12 60.9703 38.7230  25
  -2 -12 -12 16.9860 32.9825  37
   2 -12  12 26.3006 39.7134  22
   2  12  12 45.0096 30.0832  39
  -2  12 -12 48.5040 29.0415  34
   2  12  12 84.8739 29.2229  18
  -2 -12 -13 380.078 46.9136  25
   2 -12  13 341.296 51.0662  22
   2  12  13 300.925 36.4719  39
   2  12  13 345.989 35.0776  18
  -2 -12 -13 305.462 33.4673  15
  -2 -12 -14 381.648 34.5183  25
   2 -12  14 440.108 43.6407  22
   2 -12  14 340.272 32.5748  33
  -2  14  14 1313.27 45.8131  14
  -2 -14  14 1219.40 53.1757  13
  -2 -14  14 1289.77 51.0152  12
   2 -14 -13 3896.85 102.663  29
  -2  14  13 4104.81 106.967  14
   2  14 -13 4043.83 134.138  46
  -2 -14  13 4222.39 129.161  12
   2 -14 -12 1432.98 74.0776  29
  -2  14  12 1662.27 82.4964  14
  -2  14  12 1583.11 85.8597  23
  -2 -14  12 1520.73 93.3042  12
   2 -14 -11 394.863 48.9885  29
  -2  14  11 495.210 64.5530  27
  -2  14  11 466.833 57.7625  14
  -2  14  11 423.527 54.3568  23
  -2 -14  11 375.169 59.8737  12
   2 -14 -10 1217.88 83.2566  29
  -2  14  10 1471.05 104.178  27
  -2  14  10 1451.64 95.4134  14
  -2  14  10 1444.40 93.9189  23
  -2 -14  10 1323.98 107.342  12
  -2 -14  10 1400.55 94.7992  21
   2 -14  -9 1309.55 91.4076  29
  -2  14   9 1312.07 102.020  27
  -2  14   9 1249.92 92.3277  14
  -2  14   9 1269.94 91.4787  23
  -2 -14   9 1083.15 102.943  12
  -2 -14   9 1204.73 96.0454  21
   2 -14  -8 5382.05 183.531  29
  -2  14   8 5533.33 200.382  27
  -2  14   8 5168.64 182.040  14
  -2  14   8 5353.40 184.803  23
  -2 -14   8 5123.88 178.466  45
  -2 -14   8 4578.34 206.169  12
  -2 -14   8 4666.67 189.609  21
  -2 -14   8 4970.74 198.687  10
   2 -14  -7 1289.51 96.3434  29
  -2  14   7 1453.95 103.343  14
  -2 -14   7 1164.40 112.709  12
  -2 -14   7 1212.70 105.113  21
  -2 -14   7 1190.65 105.287  10
  -2 -14   7 1504.51 116.133  45
   2 -14  -6 2661.36 134.214  29
  -2  14   6 2917.09 138.842  14
  -2 -14   6 2855.04 146.965  45
  -2 -14   6 2508.27 157.648  12
  -2 -14   6 2427.74 146.415  21
  -2  14   6 2638.47 136.258  18
  -2 -14   6 2447.38 145.816  10
   2 -14  -5 2553.45 132.760  29
  -2  14   5 2699.61 133.817  14
  -2 -14   5 2333.26 138.557  45
  -2 -14   5 2251.73 149.164  12
  -2  14   5 2421.55 134.562  18
  -2 -14   5 2332.42 143.773  10
  -2  14   4 663.698 75.9258  14
  -2 -14   4 687.609 76.2106  25
  -2 -14   4 581.794 81.7632  12
  -2 -14   4 807.113 87.2870  45
   2 -14  -4 729.195 77.1050  29
  -2  14   3 1807.70 110.498  14
  -2 -14   3 1637.80 116.445  25
  -2 -14   3 1966.12 124.875  45
  -2  14   3 1854.94 130.952  40
  -2 -14   3 1509.64 119.681  12
  -2  14   2 1413.70 98.6333  14
  -2 -14   2 1402.68 110.787  25
  -2 -14   2 1628.41 113.047  45
  -2 -14   2 1293.73 108.465  12
  -2  14   2 1454.65 117.827  40
  -2  14   1 167.566 54.9611  14
  -2 -14   1 233.034 61.2049  25
  -2  14   1 246.804 67.5493  40
  -2 -14   1 205.017 51.2608  45
  -2  14   0 935.309 86.1803  14
  -2 -14   0 1005.37 97.3409  25
  -2 -14   0 1097.92 93.2483  45
  -2  14   0 975.072 99.2806  40
  -2 -14  -1 2177.01 136.862  25
  -2  14  -1 2312.01 143.583  40
   2 -14   1 2332.98 132.183  30
  -2 -14  -2 47.2730 46.6075  15
  -2 -14  -2 31.8708 46.7072  25
  -2  14  -2 56.5445 53.9081  40
   2 -14   2 76.8169 46.2285  30
  -2 -14  -3 7318.05 248.743  25
  -2  14  -3 7101.36 239.801  40
   2 -14   3 7537.40 250.536  35
   2 -14   3 7373.89 239.501  30
  -2 -14  -3 7093.64 235.907  15
  -2 -14  -4 2600.90 157.443  28
  -2 -14  -4 2853.93 159.965  25
  -2  14  -4 2757.97 148.804  40
   2 -14   4 2876.46 157.715  35
   2 -14   4 2734.16 149.913  30
  -2 -14  -4 2913.68 148.789  15
  -2 -14  -5 4453.42 203.605  28
  -2 -14  -5 4753.54 202.058  25
  -2  14  -5 5080.03 189.812  24
  -2  14  -5 4989.82 193.564  40
   2 -14   5 4890.36 206.885  35
   2 -14   5 4936.18 196.987  30
  -2 -14  -5 4624.90 185.226  15
  -2 -14  -6 3248.48 168.621  25
  -2  14  -6 3183.94 146.216  24
   2 -14   6 3163.98 170.459  35
  -2  14  -6 2966.90 166.694  34
   2 -14   6 3184.88 156.216  30
  -2 -14  -6 3252.51 152.271  15
  -2 -14  -7 1240.98 108.630  25
   2 -14   7 1134.35 108.572  35
  -2  14  -7 1105.09 104.148  34
   2 -14   7 1071.40 94.9383  30
  -2 -14  -7 1098.71 91.6452  15
  -2 -14  -8 353.214 58.1332  15
  -2 -14  -8 255.403 63.9744  25
   2 -14   8 342.451 75.9324  35
  -2  14  -8 338.280 65.6382  34
   2 -14   8 260.822 53.5325  30
  -2 -14  -9 444.222 68.0396  25
  -2  14  -9 467.360 63.2968  34
   2 -14   9 424.576 59.0307  30
  -2 -14  -9 438.112 57.0513  15
  -2 -14 -10 98.3743 36.8308  15
  -2 -14 -10 113.521 46.5814  25
  -2  14 -10 111.774 38.0371  34
   2 -14  10 147.479 39.6219  30
  -2 -14 -11 677.622 64.5611  25
   2 -14  11 631.092 73.4208  22
  -2 -14 -11 582.508 53.2473  15
  -2 -14 -12 601.089 52.1426  25
   2 -14  12 652.204 63.4880  22
  -2 -14 -12 494.442 41.5176  15
   2 -14  13 1522.70 75.1357  22
   2  14  13 1587.63 65.8181  11
  -2 -16  13 7573.57 135.018  12
   2  16 -13 8082.63 154.615  46
  -2  16  12 10322.7 167.978  14
   2  16 -12 10521.6 215.383  46
  -2 -16  12 10783.7 213.171  12
   2 -16 -11 72.7957 27.7413  29
  -2  16  11 103.317 32.4711  14
  -2 -16  11 121.513 38.8906  12
  -2  16  10 1633.75 84.1593  14
  -2 -16  10 1570.68 102.775  12
   2 -16 -10 1530.37 83.7971  29
   2 -16  -9 519.415 57.2179  29
  -2  16   9 621.570 63.4764  14
  -2 -16   9 602.305 74.5534  12
  -2 -16   9 664.036 65.0023  21
   2 -16  -8 395.356 57.6506  29
  -2  16   8 408.265 60.7655  14
  -2 -16   8 364.923 68.8441  12
  -2 -16   8 443.699 62.8232  21
  -2 -16   8 413.378 66.0012  10
  -2  16   7 2070.58 113.904  14
  -2 -16   7 1793.84 96.6984  45
  -2 -16   7 1785.57 129.145  12
  -2 -16   7 1812.27 119.174  21
  -2 -16   7 1928.62 125.411  10
   2 -16  -7 1991.42 115.072  29
  -2  16   6 8335.07 228.821  14
  -2 -16   6 7741.96 266.302  12
  -2 -16   6 7590.86 249.767  21
  -2 -16   6 7857.35 253.697  10
  -2 -16   6 8160.08 211.228  45
   2 -16  -6 8216.44 237.082  29
  -2  16   5 13305.5 290.595  14
  -2 -16   5 12501.1 277.980  45
  -2 -16   5 11872.5 333.489  12
  -2  16   5 13144.4 338.986  40
  -2 -16   5 12284.4 324.978  10
   2  16  -5 11887.3 265.684  16
  -2  16   4 7410.40 215.485  14
  -2 -16   4 7812.11 227.151  45
  -2 -16   4 6475.58 240.705  12
  -2  16   4 7547.42 256.929  40
  -2 -16   4 6806.82 243.362  10
  -2  16   3 5150.39 180.433  14
  -2 -16   3 4961.47 195.690  25
  -2 -16   3 5602.00 192.493  45
  -2 -16   3 4566.55 198.679  12
  -2  16   3 5330.44 215.234  40
  -2  16   2 2195.85 121.048  14
  -2 -16   2 2314.44 139.344  25
  -2 -16   2 2381.88 131.163  45
  -2 -16   2 2070.31 128.834  12
  -2  16   2 2272.49 144.943  40
  -2 -16   1 836.428 90.8728  25
  -2 -16   1 755.706 77.7881  45
  -2  16   1 749.772 95.2906  40
  -2 -16   0 168.133 58.8039  25
  -2 -16   0 111.576 52.3963  45
  -2  16   0 163.007 61.3517  40
   2 -16   0 114.589 48.3353  30
  -2 -16  -1 8118.48 264.646  25
  -2 -16  -1 8255.95 236.168  45
  -2  16  -1 8469.30 269.378  40
   2  16   1 8273.90 243.487  11
   2 -16   1 8393.45 261.259  30
  -2 -16  -2 30002.4 543.588  25
  -2 -16  -2 29776.6 486.717  45
  -2  16  -2 29695.5 533.263  40
   2 -16   2 30499.7 551.927  35
   2  16   2 28972.8 514.849  11
   2 -16   2 29813.4 531.449  30
  -2 -16  -3 46085.5 712.558  25
  -2  16  -3 46407.1 697.943  40
   2 -16   3 47236.5 723.723  35
   2 -16   3 45128.8 696.537  30
  -2 -16  -4 48951.7 735.955  25
  -2  16  -4 50036.8 711.765  40
   2 -16   4 50923.2 756.436  35
   2 -16   4 48592.2 724.187  30
  -2 -16  -4 47550.0 712.592  15
  -2 -16  -5 5089.78 201.937  25
  -2  16  -5 4998.55 173.443  24
   2 -16   5 4964.97 206.613  35
   2 -16   5 4852.86 193.021  30
  -2 -16  -5 4892.00 190.096  15
  -2 -16  -6 165.765 50.1817  15
  -2 -16  -6 210.584 60.5846  25
   2 -16   6 189.320 65.6637  35
  -2  16  -6 162.554 55.7040  34
   2 -16   6 163.967 50.8789  30
  -2 -16  -7 1311.02 103.212  25
   2 -16   7 1419.65 116.516  35
  -2  16  -7 1346.44 101.341  34
   2 -16   7 1456.21 100.115  30
  -2 -16  -7 1374.26 97.5694  15
  -2 -16  -8 441.031 63.9941  25
  -2  16  -8 380.222 56.6624  34
   2 -16   8 404.259 56.8580  30
  -2 -16  -8 410.151 57.3608  15
  -2 -16  -9 924.368 77.1003  25
  -2  16  -9 863.355 65.7707  34
   2 -16   9 978.570 73.4892  30
  -2 -16  -9 855.538 69.1816  15
  -2 -16 -10 4888.77 147.517  25
   2 -16  10 4676.14 169.593  22
  -2 -16 -10 4474.55 133.941  15
  -2 -16 -11 3901.13 112.379  25
   2  16  11 4245.83 128.448  11
   2 -16  11 3848.65 134.194  22
   2 -16  12 5239.79 129.519  22
   2  16  12 5466.05 118.609  11
   2  18 -11 798.512 52.0982  46
  -2 -18  11 836.729 52.9923  12
  -2  18  11 708.500 49.1124  40
  -2 -18  10 380.248 45.7442  12
  -2  18  10 349.479 45.8048  40
  -2  18   9 405.699 43.7104  14
  -2  18   9 501.597 59.9045  40
  -2 -18   9 489.486 56.0192  12
  -2  18   8 1695.40 84.0933  14
  -2 -18   8 1675.08 101.282  12
  -2 -18   8 1711.62 90.5740  21
  -2  18   8 1804.93 104.155  40
  -2  18   7 759.093 64.5862  14
  -2 -18   7 715.308 74.6706  12
  -2  18   7 718.569 78.9105  40
  -2 -18   7 698.075 68.2255  21
  -2 -18   7 697.675 74.9835  10
  -2  18   6 266.726 53.4314  14
  -2 -18   6 254.574 55.2769  12
  -2  18   6 265.546 62.7729  40
  -2 -18   6 203.685 48.3254  21
  -2 -18   6 238.479 58.7965  10
  -2  18   5 2610.68 121.538  14
  -2 -18   5 2391.07 133.306  12
  -2  18   5 2625.27 143.828  40
  -2 -18   5 2353.10 132.744  21
  -2 -18   5 2436.63 135.912  10
   2  18  -5 2421.87 112.446  16
  -2 -18   4 6701.82 222.745  12
  -2  18   4 7715.55 246.289  40
  -2 -18   4 6966.33 233.863  10
   2  18  -4 7760.18 210.120  16
  -2 -18   3 446.295 63.1851  12
  -2 -18   3 493.815 75.4446  10
  -2 -18   2 180.771 43.6645  12
  -2  18   2 261.076 65.9835  40
   2 -18  -2 277.376 63.9387  30
  -2 -18   1 170.491 56.7717  25
  -2  18   1 78.0095 58.1079  40
   2 -18  -1 65.0508 44.8950  30
  -2 -18   0 4576.84 188.698  25
  -2  18   0 4578.48 192.530  40
   2 -18   0 4780.41 189.178  30
  -2 -18  -1 627.334 82.7895  25
   2  18   1 527.581 63.3655  11
  -2  18  -1 606.670 81.1740  40
   2 -18   1 623.423 87.5255  35
   2 -18   1 463.000 72.0288  30
  -2 -18  -2 9294.89 270.981  25
  -2  18  -2 9486.31 265.541  40
   2  18   2 8937.34 244.687  11
   2 -18   2 9927.54 286.737  35
   2 -18   2 9477.86 268.219  30
  -2 -18  -3 31246.7 536.280  25
  -2  18  -3 32081.9 516.208  40
   2  18   3 30434.7 506.548  11
   2 -18   3 32551.6 553.666  35
   2 -18   3 30960.6 524.752  30
  -2 -18  -4 13347.5 318.558  25
  -2  18  -4 13025.6 267.579  24
   2  18   4 12888.7 306.340  11
   2 -18   4 14043.5 338.871  35
   2 -18   4 13310.9 311.084  30
  -2 -18  -5 2072.04 121.048  25
   2  18   5 2092.97 121.061  11
   2 -18   5 2249.10 134.958  35
  -2  18  -5 2165.57 123.702  34
   2 -18   5 1999.98 115.400  30
  -2 -18  -6 4482.31 164.402  25
   2  18   6 4251.92 163.008  11
   2 -18   6 4415.53 178.227  35
  -2  18  -6 4202.97 158.276  34
   2 -18   6 4058.11 152.861  30
  -2 -18  -7 447.840 57.6750  25
   2  18   7 476.716 62.9506  11
   2 -18   7 460.257 69.2999  35
  -2  18  -7 388.981 50.5020  34
   2 -18   7 391.510 51.5450  30
  -2 -18  -8 589.230 58.5039  25
   2  18   8 661.759 63.7449  11
  -2  18  -8 600.697 48.8936  34
   2 -18   8 533.037 52.0757  30
  -2 -18  -9 714.669 54.4205  25
   2  18   9 747.127 59.1590  11
   2 -18   9 646.069 46.4448  30
  -2 -18 -10 2493.17 76.6682  25
   2 -18  10 2527.70 96.1871  22
  -2 -20   9 1620.12 66.9396  12
  -2  20   9 1658.32 66.9252  40
  -2 -20   8 138.442 29.1566  12
  -2  20   8 198.314 37.8746  40
   2 -20  -8 176.742 26.9506  30
  -2 -20   7 2691.96 106.128  12
  -2 -20   7 2695.94 95.5101  21
  -2  20   7 2955.20 112.507  40
  -2 -20   6 1541.37 86.0993  12
  -2  20   6 1815.45 96.4829  40
  -2 -20   6 1666.72 85.7581  21
  -2 -20   6 1771.79 94.6047  10
   2 -20  -6 1733.95 85.3413  30
  -2 -20   5 775.564 63.6547  12
  -2  20   5 860.073 74.5888  40
  -2 -20   5 829.250 68.9465  21
  -2 -20   5 875.231 73.8980  10
   2  20  -5 591.252 48.2491  16
   2 -20  -5 843.326 66.8617  30
  -2 -20   4 38.6209 29.7739  12
  -2  20   4 25.4044 40.9342  40
  -2 -20   4 6.87767 34.6115  21
  -2 -20   4 47.9615 38.7319  10
   2  20  -4-53.9980 37.3547  16
   2 -20  -4 28.9148 32.6281  30
  -2 -20   3 602.869 55.9464  12
  -2  20   3 683.769 73.2468  40
  -2 -20   3 670.313 71.7296  21
  -2 -20   3 619.361 69.0224  10
   2  20  -3 771.150 69.4396  16
   2 -20  -3 642.222 65.8120  30
  -2 -20   2 251.348 38.6348  12
  -2  20   2 287.623 56.0385  40
  -2 -20   2 231.758 52.7992  10
   2 -20  -2 269.292 52.8627  30
  -2  20   1 1095.27 88.8948  40
   2 -20  -1 1141.66 94.1758  35
  -2 -20   1 1000.07 84.6055  10
   2 -20  -1 1042.27 83.6905  30
  -2  20   0 356.804 58.2175  40
   2 -20   0 230.719 57.3987  35
   2 -20   0 215.887 49.4709  30
  -2 -20  -1 361.705 58.4983  25
  -2  20  -1 409.083 59.8261  40
   2 -20   1 457.243 70.0444  35
   2 -20   1 357.191 57.3528  30
  -2 -20  -2 138.632 45.3942  25
  -2  20  -2 147.976 44.9831  40
   2  20   2 133.806 37.8267  11
   2 -20   2 189.022 56.8864  35
   2 -20   2 128.630 44.3112  30
  -2 -20  -3 5629.53 177.716  25
   2  20   3 5549.23 161.865  11
   2 -20   3 5503.40 173.736  30
  -2 -20  -4 2656.13 119.297  25
   2 -20   4 2803.70 131.830  35
   2  20   4 2594.27 110.834  11
  -2  20  -4 2530.13 115.295  34
   2 -20   4 2657.04 114.810  30
  -2 -20  -5 3070.00 119.511  25
   2  20   5 2908.47 114.031  11
   2 -20   5 3311.23 136.616  35
  -2  20  -5 2962.75 112.362  34
   2 -20   5 2960.84 112.602  30
  -2 -20  -6-4.93706 27.2662  25
   2  20   6-18.6512 29.4354  11
  -2  20  -6-5.52010 21.7801  34
   2 -20   6 21.6464 26.2274  30
  -2 -20  -7 930.017 55.9241  25
   2  20   7 957.586 58.3122  11
   2 -20   7 805.675 47.2089  30
   2 -20   8 25.8801 20.0221  22
   2  20   8 31.7311 20.2073  11
   2 -22  -6 270.919 30.5004  35
  -2  22   5 503.643 39.6331  40
  -2 -22   5 481.940 35.8354  21
   2 -22  -5 522.995 42.7904  35
  -2  22   4 357.702 37.8736  40
  -2 -22   4 349.341 35.7927  21
   2 -22  -4 439.076 44.7025  35
  -2 -22   4 418.867 41.6432  10
  -2  22   3 44.9338 26.7294  40
  -2 -22   3 50.5062 25.6380  21
   2 -22  -3 35.4972 29.6229  35
  -2 -22   3 46.4867 27.2097  10
   2  22  -3 15.7713 24.2203  16
   2 -22  -3 73.1375 27.5224  30
  -2  22   2 1506.26 71.9607  40
  -2 -22   2 1377.41 71.8600  21
   2 -22  -2 1461.80 78.4168  35
  -2 -22   2 1395.40 73.3597  10
   2  22  -2 1425.96 68.9887  16
   2 -22  -2 1364.95 67.4548  30
  -2  22   1 2163.45 84.9300  40
  -2 -22   1 1971.23 86.0796  21
   2 -22  -1 2156.29 94.7097  35
  -2 -22   1 1993.34 88.1162  10
   2  22  -1 2115.69 86.8158  16
   2 -22  -1 1885.60 80.0359  30
  -2  22   0 1426.09 69.1841  40
  -2 -22   0 1311.44 71.0725  21
   2 -22   0 1305.72 76.4953  35
  -2 -22   0 1314.38 72.5532  10
   2  22   0 1410.94 73.1194  16
   2 -22   0 1203.21 65.4338  30
   2 -22   1 524.238 53.3675  35
  -2 -22  -1 573.692 49.9044  10
   2  22   1 549.354 49.5316  16
   2 -22   1 549.928 45.8040  30
   2 -22   2 675.689 57.2848  35
  -2  22  -2 617.051 48.9068  34
  -2 -22  -2 594.218 48.4771  10
   2  22   2 630.749 50.3747  16
   2 -22   2 492.185 41.8218  30
   2 -22   3 549.167 50.6902  35
  -2  22  -3 449.984 37.9618  34
  -2 -22  -3 507.636 42.3854  10
   2  22   3 575.823 44.2514  16
  -2 -22  -4 1720.54 66.0126  10
   2  22   4 1780.99 64.2533  16
  -3   1  16 338.310 35.9014  38
  -3  -1  16 321.636 35.0784  38
  -3   1  15 639.208 61.0451  38
  -3  -1  15 654.228 60.8865  38
  -3  -1  15 619.251 40.9192  20
  -3   1  15 627.158 37.5189  20
  -3  -1  14 2474.16 124.657  38
  -3  -1  14 2820.22 99.4113  12
  -3   1  14 2739.47 101.245  41
  -3   1  14 2661.29 129.930  38
  -3   1  14 2435.64 89.4972  20
  -3  -1  14 2549.14 94.4559  20
  -3   1  13 1502.15 84.0662  12
  -3  -1  13 1376.18 82.3269  12
  -3   1  13 1396.82 87.9462  41
  -3   1  13 1331.47 108.961  38
  -3  -1  13 1382.94 109.863  38
  -3  -1  13 1246.86 76.2500  41
  -3   1  13 1264.90 77.1417  20
  -3  -1  12 6232.96 185.877  13
  -3   1  12 7154.74 203.763  12
  -3  -1  12 6773.11 197.863  12
  -3  -1  12 6401.51 190.697  41
  -3   1  12 6460.02 236.564  38
  -3   1  12 6397.38 200.035  41
  -3  -1  12 6205.87 230.357  38
  -3   1  12 5848.62 179.114  20
  -3   1  11 2354.98 156.769  38
  -3  -1  11 2250.30 113.955  13
  -3   1  11 2350.44 126.360  12
  -3  -1  11 2235.31 121.903  12
  -3  -1  11 2189.26 149.341  38
  -3  -1  11 2238.57 125.312  41
  -3   1  11 2292.92 130.441  41
  -3  -1  10 6806.02 202.613  13
  -3   1  10 7279.32 225.924  12
  -3  -1  10 7066.56 227.552  12
  -3  -1  10 6867.47 226.590  41
  -3   1  10 6713.09 260.223  38
  -3  -1  10 6746.37 256.912  38
  -3   1  10 8835.33 261.656  19
  -3  -1  10 8417.37 258.071  19
  -3  -1   9 1307.79 88.0237  13
  -3   1   9 1198.31 124.818  38
  -3   1   9 1454.56 105.968  12
  -3  -1   9 1276.71 103.143  12
  -3  -1   9 1414.18 110.074  41
  -3  -1   9 1438.11 131.597  38
  -3   1   9 1801.58 125.351  19
  -3  -1   9 1545.98 113.119  19
  -3   1   9 1368.65 108.696  31
  -3   1   8 766.844 80.5673  12
  -3  -1   8 779.076 81.0857  12
  -3   1   8 820.458 109.635  38
  -3   1   8 702.416 92.8289  41
  -3  -1   8 683.110 82.7832  41
  -3  -1   8 726.827 103.766  38
  -3   1   8 920.570 99.7133  19
  -3  -1   8 829.419 91.1802  19
  -3  -1   8 759.657 88.6826  31
  -3   1   8 775.153 91.5985  31
  -3   1   7 1392.77 130.528  38
  -3   1   7 1548.11 109.285  12
  -3  -1   7 1557.93 109.695  12
  -3  -1   7 1540.98 116.600  41
  -3   1   7 1538.02 119.010  41
  -3  -1   7 1447.12 132.715  38
  -3   1   7 1858.71 131.587  19
  -3  -1   7 1628.29 120.205  19
  -3  -1   7 1569.42 122.743  31
  -3   1   7 1481.09 119.551  31
  -3  -1   6 264.010 81.1808  45
  -3   1   6 322.837 103.500  43
  -3   1   6 19.2297 65.6201  38
  -3   1   6 15.3121 36.0920  12
  -3  -1   6 59.7589 61.1404  38
  -3  -1   6 55.4204 53.4208  41
  -3   1   6 3.51122 53.3393  41
  -3   1   6 30.5356 42.6238  19
  -3  -1   6-13.5121 45.2129  19
  -3  -1   6 4.97556 39.0771  12
  -3  -1   6 34.9781 51.0850  31
  -3   1   6 51.9996 51.3689  31
  -3   1   5 2939.62 140.817  12
  -3  -1   5 2757.70 139.482  12
  -3  -1   5 1762.28 114.406  45
  -3  -1   5 3162.05 167.856  43
  -3   1   5 3063.76 164.218  43
  -3  -1   5 2884.38 153.529  41
  -3   1   5 2716.62 152.478  41
  -3  -1   5 2441.01 159.409  38
  -3   1   5 2757.71 133.363  20
  -3   1   5 3297.19 165.412  19
  -3  -1   5 2784.73 150.347  19
  -3   1   5 2535.72 161.723  38
  -3  -1   5 1993.28 94.1174  17
  -3   1   5 1451.52 76.4108  17
  -3  -1   5 2842.49 164.581  31
  -3   1   5 2651.08 156.781  31
  -3  -1   4 26707.8 762.384   8
  -3   1   4 25295.5 751.108   8
  -3   1   4 28028.7 465.410  12
  -3  -1   4 28968.1 478.339  12
  -3  -1   4 29418.8 524.335  43
  -3   1   4 29125.7 518.633  43
  -3  -1   4 27857.8 504.825  41
  -3   1   4 27540.4 507.829  41
  -3   1   4 26658.5 529.645  38
  -3  -1   4 26578.2 524.297  38
  -3   1   4 27560.9 447.842  20
  -3   1   4 32319.1 534.566  19
  -3  -1   4 30033.7 511.380  19
  -3  -1   4 28636.5 541.460  31
  -3   1   4 26196.8 530.167  31
  -3  -1   3 6652.61 372.064   8
  -3   1   3 6669.69 376.423   8
  -3   1   3 8260.85 222.972  12
  -3  -1   3 7744.21 217.198  12
  -3  -1   3 7816.68 248.466  43
  -3   1   3 7638.27 243.865  43
  -3  -1   3 7300.61 241.510  41
  -3   1   3 7445.61 246.960  41
  -3   1   3 7615.30 208.169  20
  -3  -1   3 7462.82 201.773  20
  -3   1   3 8884.32 261.104  19
  -3  -1   3 7994.01 242.542  19
  -3  -1   3 8195.99 277.420  31
  -3   1   3 7452.99 260.725  31
  -3  -1   2 11169.6 476.522   8
  -3   1   2 10812.2 482.276   8
  -3  -1   2 11968.0 316.723  41
  -3   1   2 13063.3 278.380  12
  -3  -1   2 11931.6 252.999  20
  -3  -1   2 11446.2 302.690  43
  -3   1   2 11608.7 303.440  43
  -3   1   2 11767.0 312.230  41
  -3   1   2 11697.8 258.906  20
  -3   1   2 14173.9 324.100  19
  -3  -1   2 13145.2 305.099  19
  -3  -1   2 12920.8 355.784  31
  -3   1   2 12059.0 337.454  31
  -3  -1   1 723.022 128.176   8
  -3   1   1 769.193 139.022   8
  -3  -1   1 922.524 87.5988  43
  -3   1   1 787.844 84.6299  43
  -3  -1   1 963.904 95.1257  41
  -3   1   1 960.895 94.6070  41
  -3   1   1 1119.41 90.2105  19
  -3  -1   1 1040.14 85.8853  19
  -3   1   1 1006.98 75.2649  20
  -3  -1   1 930.649 131.227   9
  -3  -1   1 1134.93 109.651  31
  -3   1   1 1045.24 101.371  31
  -3  -1   0 724.791 128.610   8
  -3   1   0 684.003 131.359   8
  -3   1   0 695.871 75.1651  24
  -3  -1   0 892.796 86.3085  43
  -3   1   0 876.691 88.1308  43
  -3  -1   0 966.920 92.8937  41
  -3   1   0 949.387 94.2311  41
  -3   1   0 923.413 71.6466  20
  -3   1   0 985.828 136.680   9
  -3  -1   0 936.602 105.606  31
  -3   1   0 1055.32 102.225  31
  -3  -1   0 769.430 129.310   9
  -3  -1  -1 432.774 97.6497   8
  -3   1  -1 321.196 96.0803   8
  -3  -1  -1 431.516 64.4864  24
  -3   1  -1 300.875 57.7152  24
  -3  -1  -1 286.807 59.7405  43
  -3   1  -1 237.362 55.5098  43
  -3  -1  -1 223.623 61.0546  41
  -3   1  -1 217.371 61.5937  41
  -3  -1  -1 464.364 81.0168  31
  -3   1  -1 409.739 76.8088  31
  -3   1  -1 302.098 90.8913   9
  -3  -1  -1 312.169 90.9063   9
  -3  -1  -2 1638.95 177.244   8
  -3   1  -2 1928.07 199.715   8
  -3  -1  -2 2123.79 126.300  24
  -3   1  -2 1996.96 125.892  24
  -3  -1  -2 1772.00 114.545  43
  -3   1  -2 1924.69 120.523  43
  -3  -1  -2 2040.65 128.835  41
  -3   1  -2 1920.75 124.177  41
  -3  -1  -2 2104.35 140.848  31
  -3   1  -2 2302.13 150.453  31
  -3   1  -2 1852.37 184.218   9
  -3  -1  -2 2153.24 197.280   9
  -3  -1  -3 4230.79 174.589  43
  -3   1  -3 3976.07 274.101   8
  -3  -1  -3 4385.63 192.265  24
  -3   1  -3 4595.39 196.570  24
  -3  -1  -3 5032.15 204.303  41
  -3   1  -3 4694.14 192.728  41
  -3   1  -3 4514.47 181.120  34
  -3  -1  -3 4785.68 200.091  31
  -3   1  -3 4814.21 200.753  31
  -3  -1  -4 78254.7 1017.71  24
  -3   1  -4 81233.6 1035.21  24
  -3  -1  -4 74543.3 971.095  41
  -3   1  -4 71700.0 955.534  41
  -3  -1  -4 81359.0 1008.46  34
  -3   1  -4 77091.7 997.589  34
  -3   1  -4 80668.3 996.799  31
  -3  -1  -5 21155.8 452.115  24
  -3   1  -5 20884.2 453.739  24
  -3  -1  -5 21723.7 446.302  34
  -3   1  -5 20868.0 446.019  34
  -3   1  -6 43631.2 707.981  24
  -3  -1  -6 43259.2 691.755  34
  -3   1  -6 44663.7 712.364  34
  -3   1  -7 1652.29 127.593  24
  -3  -1  -7 1583.85 125.724  34
  -3   1  -7 1693.84 130.220  34
  -3  -1  -8 116.598 60.6894  34
  -3   1  -8 79.5110 55.6428  34
  -3  -1  -9 1872.08 123.347  28
  -3  -1  -9 2183.44 136.026  34
  -3   1  -9 2281.55 144.384  34
  -3  -1 -10 1066.16 88.8390  28
  -3  -1 -10 1244.94 104.790  34
  -3   1 -10 1128.45 99.8290  34
  -3  -1 -11 543.151 62.3603  28
  -3   1 -11 474.022 58.2782  28
  -3   1 -11 673.102 74.5660  34
  -3  -1 -12 7928.58 190.971  28
  -3   1 -12 7917.64 187.186  28
  -3  -1 -12 8007.32 212.847  36
  -3  -1 -13 1022.77 51.9310  28
  -3   1 -13 1012.74 49.6292  28
  -3   1 -13 910.165 52.0150  43
  -3  -1 -13 1113.13 68.2913  36
  -3   1 -13 1179.99 70.5205  36
  -3  -1 -14 5440.86 116.421  36
  -3  -3  15 68.3022 18.2731  12
  -3  -3  15 20.5934 30.6510  38
  -3   3  15 21.9250 22.5533  41
  -3   3  15 92.3833 36.2636  38
  -3  -3  15 41.5256 21.9550  20
  -3   3  14 633.152 42.2554  27
  -3  -3  14 832.989 54.7292  12
  -3   3  14 799.070 63.0783  41
  -3   3  14 810.903 76.1883  38
  -3  -3  14 772.365 73.5106  38
  -3   3  14 719.169 47.1078  20
  -3   3  13 2698.31 95.7826  27
  -3  -3  13 3008.68 113.958  13
  -3  -3  13 3132.94 120.900  12
  -3   3  13 3154.23 130.876  41
  -3   3  13 3038.67 147.806  38
  -3  -3  13 2844.07 141.623  38
  -3   3  13 2848.35 104.756  20
  -3   3  12 1932.72 88.1858  27
  -3  -3  12 1922.48 98.0300  13
  -3   3  12 2292.67 108.543  12
  -3  -3  12 1943.17 108.085  12
  -3   3  12 2107.18 137.439  38
  -3   3  12 1809.45 97.1343  20
  -3  -3  12 1995.03 130.745  38
  -3  -3  11 3979.69 145.404  13
  -3   3  11 4633.40 169.409  12
  -3  -3  11 3880.25 160.677  12
  -3  -3  11 4087.31 150.504  41
  -3   3  11 4049.98 195.566  38
  -3  -3  11 3859.89 187.221  38
  -3   3  11 3696.32 147.084  20
  -3  -3  11 4830.80 179.502  19
  -3  -3  10 6025.75 181.242  13
  -3   3  10 6436.44 212.603  12
  -3  -3  10 5875.18 208.177  12
  -3  -3  10 5965.70 197.415  41
  -3   3  10 5863.37 241.642  38
  -3  -3  10 5889.88 233.697  38
  -3   3  10 5642.08 187.982  20
  -3  -3  10 6588.96 219.168  19
  -3   3  10 5989.34 213.881  31
  -3   3   9 4222.19 177.302  12
  -3  -3   9 3773.16 170.061  12
  -3  -3   9 3746.99 163.468  41
  -3   3   9 3909.52 201.051  38
  -3  -3   9 3670.44 189.259  38
  -3  -3   9 3974.08 178.357  19
  -3   3   9 3893.10 159.364  20
  -3   3   9 3757.47 180.146  31
  -3   3   8 1007.32 94.7564  12
  -3  -3   8 991.385 96.9821  12
  -3   3   8 998.825 88.9683  20
  -3  -3   8 1039.24 95.3928  41
  -3   3   8 919.016 110.555  38
  -3  -3   8 907.282 110.069  38
  -3  -3   8 998.457 94.0009  19
  -3  -3   8 758.561 72.2855  17
  -3   3   8 992.458 100.498  31
  -3   3   7 5628.26 203.171  12
  -3   3   7 5288.47 232.626  38
  -3  -3   7 5103.23 202.794  12
  -3  -3   7 7043.46 219.214  45
  -3  -3   7 2506.05 105.782  42
  -3  -3   7 5041.51 194.974  41
  -3  -3   7 4988.00 220.293  38
  -3   3   7 4927.30 181.285  20
  -3   3   7 6663.95 243.549  19
  -3  -3   7 5158.75 205.887  19
  -3  -3   7 7972.34 146.351  17
  -3  -3   7 5837.03 226.320  31
  -3   3   7 4767.57 213.296  31
  -3   3   6 4313.66 177.494  12
  -3  -3   6 4125.02 176.874  12
  -3  -3   6 3778.62 173.893  45
  -3   3   6 4960.43 211.316  43
  -3  -3   6 4056.94 176.195  41
  -3   3   6 4077.20 189.081  41
  -3  -3   6 3908.88 195.958  38
  -3   3   6 3898.06 159.114  20
  -3   3   6 5147.76 214.444  19
  -3   3   6 4005.65 203.911  38
  -3  -3   6 4002.73 180.418  19
  -3  -3   6 5194.79 125.172  17
  -3  -3   6 4689.67 210.137  31
  -3   3   6 3861.99 192.580  31
  -3  -3   5 406.445 60.7753  45
  -3  -3   5 854.219 107.840  43
  -3   3   5 274.003 66.2097  43
  -3   3   5 328.562 58.3325  12
  -3  -3   5 289.008 55.7302  12
  -3  -3   5 275.888 64.8219  41
  -3   3   5 365.069 74.3772  41
  -3   3   5 331.738 84.3126  38
  -3  -3   5 264.353 71.1229  38
  -3   3   5 316.581 58.2500  20
  -3   3   5 548.408 83.8213  19
  -3  -3   5 241.919 57.7107  19
  -3  -3   5 997.046 72.7592  17
  -3  -3   5 356.187 73.7810  31
  -3   3   5 283.676 70.1051  31
  -3   3   4 2687.66 238.211   8
  -3   3   4 3544.82 153.729  12
  -3  -3   4 3345.79 151.982  12
  -3  -3   4 3550.72 158.310  45
  -3  -3   4 3412.93 172.440  43
  -3   3   4 3105.31 157.296  43
  -3  -3   4 3106.44 156.467  41
  -3   3   4 3169.98 160.569  41
  -3  -3   4 3416.66 176.428  38
  -3   3   4 3315.66 142.346  20
  -3   3   4 4399.63 195.928  19
  -3  -3   4 3359.51 160.738  19
  -3  -3   4 3654.23 191.644  31
  -3  -3   4 1752.88 98.2454  17
  -3   3   4 2764.42 164.013  31
  -3   3   3 2319.32 229.668   8
  -3   3   3 3111.23 137.803  12
  -3  -3   3 2798.79 130.406  12
  -3  -3   3 2889.12 142.429  45
  -3  -3   3 2791.14 149.241  43
  -3   3   3 2658.03 146.023  43
  -3  -3   3 2899.46 151.341  41
  -3   3   3 2905.48 153.127  41
  -3   3   3 2754.84 127.620  20
  -3   3   3 3737.02 173.629  19
  -3  -3   3 3051.96 149.795  19
  -3  -3   3 3051.32 176.309  31
  -3   3   3 2551.05 155.440  31
  -3  -3   2 413.806 101.006   8
  -3   3   2 181.815 82.6225   8
  -3   3   2 409.401 57.0302  12
  -3   3   2 329.147 54.3851  24
  -3  -3   2 323.740 60.6619  45
  -3  -3   2 392.700 69.3058  43
  -3   3   2 339.971 64.1381  43
  -3  -3   2 305.490 70.2095  41
  -3   3   2 377.368 70.0971  41
  -3   3   2 338.257 58.1567  20
  -3   3   2 593.860 77.3865  19
  -3  -3   2 393.328 60.1258  19
  -3  -3   2 277.745 71.5355  31
  -3   3   2 299.204 69.4581  31
  -3  -3   1 1054.62 143.179   8
  -3   3   1 1126.05 160.829   8
  -3   3   1 1296.32 90.3070  20
  -3   3   1 1062.07 88.6329  24
  -3  -3   1 1060.09 88.7651  45
  -3  -3   1 1410.53 104.851  43
  -3  -3   1 1160.53 103.649  41
  -3   3   1 1292.36 104.503  41
  -3   3   1 1068.64 93.5148  43
  -3  -3   1 1260.00 94.4454  19
  -3  -3   1 998.837 140.995   9
  -3  -3   1 1204.08 118.229  31
  -3   3   1 1144.35 105.637  31
  -3  -3   0 4581.95 282.666   8
  -3   3   0 3783.38 289.583   8
  -3   3   0 4470.50 178.519  24
  -3  -3   0 4563.74 177.020  43
  -3  -3   0 4664.73 194.942  41
  -3   3   0 4925.58 195.521  41
  -3   3   0 4103.91 172.233  43
  -3   3   0 5021.56 165.459  20
  -3   3   0 4320.91 275.081   9
  -3  -3   0 5074.84 218.357  31
  -3  -3   0 4332.59 275.292   9
  -3   3   0 4893.55 205.583  31
  -3  -3  -1 1111.37 139.206   8
  -3   3  -1 1056.13 156.091   8
  -3   3  -1 1236.62 101.542  24
  -3  -3  -1 1156.16 93.6940  43
  -3   3  -1 1150.89 96.2283  43
  -3  -3  -1 1297.45 110.141  41
  -3   3  -1 1195.48 102.328  41
  -3  -3  -1 1314.71 115.061  31
  -3   3  -1 1291.86 155.076   9
  -3  -3  -1 1157.73 147.337   9
  -3   3  -1 1481.27 120.181  31
  -3  -3  -2 261.610 55.1880  24
  -3   3  -2 188.611 53.7532  24
  -3  -3  -2 242.705 54.1615  43
  -3  -3  -2 482.259 83.9600  41
  -3   3  -2 69.2682 54.1561  41
  -3   3  -2 267.731 60.4557  43
  -3   3  -2 228.036 53.3594  34
  -3  -3  -2 292.230 70.6480  31
  -3   3  -2 271.226 62.8645  31
  -3   3  -2 195.298 83.4549   9
  -3  -3  -2 249.339 84.5292   9
  -3  -3  -3 3803.22 174.385  24
  -3   3  -3 3727.86 178.203  24
  -3  -3  -3 3434.56 152.173  43
  -3   3  -3 3556.24 164.080  41
  -3   3  -3 3848.78 171.541  34
  -3  -3  -4 3750.01 182.577  24
  -3   3  -4 3847.83 185.721  24
  -3  -3  -4 3509.17 152.437  43
  -3  -3  -4 4275.63 173.069  34
  -3   3  -4 3722.43 175.507  34
  -3   3  -5 5876.91 230.496  24
  -3  -3  -5 5228.11 183.145  43
  -3  -3  -5 6105.20 213.013  34
  -3   3  -5 5507.22 218.080  34
  -3   3  -6 11822.1 338.247  24
  -3  -3  -6 12835.2 323.000  34
  -3   3  -6 11953.3 339.248  34
  -3  -3  -7 4737.25 200.912  28
  -3   3  -7 5001.18 215.023  24
  -3  -3  -7 5134.25 204.517  34
  -3   3  -7 4964.97 216.363  34
  -3  -3  -8 1023.27 98.6989  28
  -3   3  -8 1123.48 107.429  24
  -3  -3  -8 1209.55 101.410  34
  -3   3  -8 1128.08 111.853  34
  -3  -3  -9 1714.44 118.841  28
  -3   3  -9 1877.70 130.808  34
  -3  -3 -10 91.1438 43.1123  28
  -3  -3 -10 100.937 36.5349  43
  -3  -3 -10 136.317 50.4098  36
  -3   3 -10 149.931 59.6076  34
  -3  -3 -11 805.854 74.0509  28
  -3   3 -11 857.934 71.6855  28
   3  -3  11 905.034 63.8330  22
  -3  -3 -11 872.864 80.7950  36
  -3   3 -11 1022.43 88.0017  34
  -3  -3 -12 220.022 40.2034  28
  -3   3 -12 169.490 33.9486  28
   3  -3  12 192.425 31.9729  22
  -3  -3 -12 188.973 42.0744  36
  -3  -3 -13 207.353 27.4543  28
  -3  -3 -13 222.195 36.1978  36
  -3   3 -13 187.756 34.4104  36
  -3   5  15 1112.33 56.2730  41
  -3  -5  15 1065.67 48.9739  20
  -3   5  14 335.932 34.4241  27
  -3  -5  14 338.008 35.1091  13
  -3  -5  14 367.378 38.1269  12
  -3   5  14 365.948 50.5924  41
  -3   5  14 298.363 28.3485  20
  -3   5  14 361.828 52.7725  38
  -3  -5  14 336.729 48.8155  38
  -3   5  13 298.415 38.8133  27
  -3  -5  13 337.300 39.1839  13
  -3  -5  13 323.726 43.7707  12
  -3   5  13 393.763 62.1837  38
  -3  -5  13 334.073 56.3033  38
  -3   5  13 286.721 37.3804  20
  -3   5  12 295.658 40.1556  27
  -3  -5  12 283.609 39.4288  13
  -3  -5  12 247.349 46.2928  12
  -3   5  12 258.598 63.6887  38
  -3  -5  12 262.886 59.8631  38
  -3   5  12 322.560 47.3864  20
  -3  -5  12 366.117 51.3988  19
  -3   5  11 84.0940 31.4007  27
  -3  -5  11 118.314 33.1152  13
  -3  -5  11 87.7333 42.7999  12
  -3   5  11 122.081 62.8684  38
  -3  -5  11 84.8579 57.3226  38
  -3   5  11 64.4273 40.5751  20
  -3  -5  11 66.7539 36.3101  19
  -3   5  11 79.6674 40.6759  31
  -3   5  10 570.674 57.0841  27
  -3  -5  10 572.125 56.6951  13
  -3   5  10 538.091 68.5914  12
  -3  -5  10 533.788 72.7150  12
  -3   5  10 527.594 91.2013  38
  -3  -5  10 489.711 82.6685  38
  -3   5  10 411.312 57.6919  20
  -3  -5  10 595.471 71.4416  19
  -3   5  10 543.167 73.9516  31
  -3   5   9 1381.36 102.012  12
  -3  -5   9 1333.61 106.213  12
  -3   5   9 1173.95 119.884  38
  -3  -5   9 1178.70 113.362  38
  -3   5   9 1144.97 87.3876  20
  -3  -5   9 1212.97 100.417  19
  -3   5   9 1130.75 106.649  31
  -3   5   8 2384.56 134.723  12
  -3  -5   8 2048.77 133.260  12
  -3   5   8 2181.71 152.719  38
  -3  -5   8 2136.03 142.142  38
  -3   5   8 2257.63 119.834  20
  -3  -5   8 2274.79 137.699  19
  -3  -5   8 2216.33 123.298  41
  -3   5   8 2277.81 148.029  31
  -3   5   7 5408.90 195.253  12
  -3  -5   7 4898.51 199.056  12
  -3  -5   7 4713.93 179.995  41
  -3   5   7 5031.08 222.242  38
  -3  -5   7 4520.29 202.446  38
  -3   5   7 4830.23 176.652  20
  -3   5   7 4476.67 209.701  31
  -3   5   6 7062.19 222.030  12
  -3  -5   6 6197.21 222.586  12
  -3  -5   6 5109.47 207.797  45
  -3   5   6 8062.11 256.396  43
  -3  -5   6 3497.93 115.138  42
  -3  -5   6 6309.45 211.984  41
  -3   5   6 5997.35 242.747  38
  -3   5   6 6324.30 201.560  20
  -3  -5   6 5904.45 227.706  38
  -3  -5   6 8631.74 158.302  17
  -3  -5   6 6758.00 235.589  31
  -3   5   6 5999.22 241.537  31
  -3   5   5 3259.51 151.945  12
  -3  -5   5 2814.09 145.858  12
  -3  -5   5 3176.12 159.759  45
  -3   5   5 3038.75 157.340  43
  -3  -5   5 2854.45 147.653  41
  -3   5   5 2915.58 157.915  41
  -3   5   5 3057.58 172.977  38
  -3  -5   5 2940.23 161.514  38
  -3   5   5 3169.77 143.416  20
  -3  -5   5 2936.70 162.210  31
  -3   5   5 2635.09 163.761  31
  -3   5   4 1189.56 94.6623  12
  -3  -5   4 1223.06 97.8847  12
  -3  -5   4 1350.00 109.483  45
  -3  -5   4 1924.73 137.344  43
  -3   5   4 1207.65 102.269  43
  -3  -5   4 400.185 51.1110  42
  -3  -5   4 1138.76 100.425  41
  -3   5   4 1078.89 100.922  41
  -3  -5   4 1354.46 104.604  21
  -3   5   4 1271.40 96.0412  20
  -3  -5   4 1189.65 111.806  31
  -3  -5   4 1319.29 80.5272  17
  -3   5   4 1112.07 109.265  31
  -3   5   3 3714.36 152.423  12
  -3  -5   3 3609.48 153.684  12
  -3  -5   3 3216.28 158.126  45
  -3  -5   3 3594.36 171.206  43
  -3   5   3 3296.61 157.964  43
  -3  -5   3 1490.13 89.2101  42
  -3  -5   3 3282.75 158.450  41
  -3   5   3 3418.21 165.648  41
  -3  -5   3 3589.19 161.750  21
  -3   5   3 3431.72 152.401  20
  -3  -5   3 3520.74 179.617  31
  -3  -5   3 1855.59 105.430  17
  -3   5   3 3190.75 177.074  31
  -3  -5   2 54.1417 48.1680  45
  -3  -5   2 2.51057 56.1506  43
  -3   5   2 112.688 50.6409  43
  -3  -5   2-140.612 47.3996  42
  -3  -5   2-116.867 68.0374  41
  -3   5   2-44.4860 47.6434  41
  -3  -5   2 141.349 45.5267  21
  -3   5   2 85.3885 48.6243  20
  -3  -5   2 75.6898 52.5003  31
  -3   5   2 16.6672 47.6741  31
  -3  -5   1 1141.13 97.1241  45
  -3  -5   1 1148.20 95.8204  43
  -3   5   1 1212.44 97.5917  43
  -3  -5   1 1034.70 98.7964  41
  -3   5   1 1308.59 104.495  41
  -3   5   1 1337.10 97.7325  20
  -3  -5   1 980.681 133.817   9
  -3  -5   1 1268.54 115.068  31
  -3   5   1 1231.50 108.109  31
  -3   5   0 2553.81 138.883  24
  -3  -5   0 2733.05 137.996  43
  -3   5   0 2495.46 135.524  43
  -3  -5   0 2646.28 145.517  41
  -3   5   0 2874.80 146.420  41
  -3  -5   0 2778.99 163.378  31
  -3  -5   0 2509.19 204.161   9
  -3   5   0 2645.16 152.455  31
  -3  -5  -1 5883.94 196.832  28
  -3   5  -1 5512.81 209.643  24
  -3  -5  -1 5491.60 189.722  43
  -3   5  -1 5373.91 197.512  43
  -3  -5  -1 5971.49 222.725  41
  -3   5  -1 5558.64 201.797  41
  -3   5  -1 5343.96 197.237  34
  -3   5  -1 5859.61 221.260  31
  -3  -5  -2 2474.68 135.652  28
  -3   5  -2 2336.29 142.014  24
  -3  -5  -2 2328.29 123.125  43
  -3   5  -2 2310.03 133.689  43
  -3   5  -2 2267.71 130.001  41
  -3   5  -2 2174.23 131.663  34
  -3   5  -2 2713.40 151.780  31
  -3  -5  -3 204.593 52.7866  28
  -3   5  -3 184.964 58.9495  24
  -3  -5  -3 197.035 48.7280  43
  -3  -5  -3 276.298 41.5955  42
  -3   5  -3 237.152 56.8742  41
  -3   5  -3 229.754 58.0270  34
  -3  -5  -4 507.143 71.8008  28
  -3   5  -4 548.505 78.7698  24
  -3  -5  -4 605.956 68.1370  43
  -3   5  -4 573.342 81.7362  34
  -3  -5  -5 272.562 60.6144  28
  -3   5  -5 359.319 77.6701  24
  -3  -5  -5 339.722 54.6606  43
  -3   5  -5 250.250 64.7270  34
  -3  -5  -6 736.576 87.3976  28
  -3   5  -6 844.151 97.9589  24
  -3   5  -6 741.132 92.2878  34
  -3  -5  -7 194.415 59.4515  28
  -3   5  -7 201.767 69.0913  24
  -3  -5  -7 272.136 63.3510  36
  -3   5  -7 216.134 62.3302  34
  -3  -5  -8 125.197 52.7712  28
  -3   5  -8 151.561 59.8980  24
  -3  -5  -8 117.938 49.9159  36
  -3   5  -8 34.6895 49.7631  34
  -3  -5  -9 558.425 72.3442  28
  -3   5  -9 599.770 81.6954  24
   3  -5   9 444.427 54.7706  22
  -3  -5  -9 559.853 75.8620  36
  -3   5  -9 542.596 84.1272  34
  -3  -5 -10 550.504 69.0271  28
   3  -5  10 491.878 55.2288  22
  -3  -5 -10 515.060 67.5303  36
  -3   5 -10 505.870 73.6635  34
  -3  -5 -11 75.0437 41.8425  28
   3  -5  11 25.1114 24.0084  22
  -3  -5 -11 51.5294 36.6423  36
  -3   5 -11 68.8948 45.5715  34
  -3  -5 -12 217.208 39.2514  28
  -3   5 -12 210.789 32.7573  28
   3  -5  12 115.634 25.4441  22
  -3  -5 -12 194.678 42.0810  36
  -3   5 -12 228.776 44.9091  34
  -3  -5 -13 65.5829 25.1147  25
  -3  -5 -13 98.4041 26.4089  36
  -3   7  15 1343.21 50.5034  14
  -3  -7  15 1480.56 49.9019  20
  -3   7  14 3517.13 92.4147  27
  -3  -7  14 3649.18 99.6166  12
  -3   7  14 3625.04 118.808  41
  -3   7  13 237.302 34.7938  27
  -3  -7  13 271.353 31.0120  13
  -3  -7  13 255.375 37.8136  12
  -3   7  13 229.494 43.1653  38
  -3  -7  13 123.486 33.9336  38
  -3   7  12 219.823 38.7346  27
  -3  -7  12 201.201 31.2724  13
  -3  -7  12 207.264 42.1874  12
  -3   7  12 193.109 51.0294  38
  -3  -7  12 136.561 41.0935  38
  -3   7  12 227.785 37.7032  20
  -3  -7  12 251.242 40.6224  19
  -3   7  12 206.229 41.3508  31
  -3   7  11 2276.08 104.322  27
  -3  -7  11 2508.66 126.571  12
  -3   7  11 2442.20 104.271  20
  -3   7  11 2235.39 128.555  38
  -3  -7  11 2256.37 119.931  38
  -3  -7  11 2545.84 120.456  19
  -3   7  11 2275.35 122.486  31
  -3   7  10 285.554 46.4476  27
  -3  -7  10 273.882 60.6717  12
  -3   7  10 189.288 61.3449  38
  -3  -7  10 279.659 62.5313  38
  -3   7  10 342.926 58.2198  20
  -3  -7  10 254.147 55.5909  19
  -3   7  10 220.680 57.8776  31
  -3   7   9 3752.87 140.034  27
  -3  -7   9 3594.61 167.600  12
  -3   7   9 3835.63 178.769  38
  -3  -7   9 3421.52 159.001  38
  -3   7   9 3699.30 149.475  20
  -3  -7   9 3607.15 166.393  19
  -3   7   9 3599.86 179.144  31
  -3   7   8 63760.2 680.583  27
  -3  -7   8 65627.9 802.123  12
  -3  -7   8 60008.2 713.412  45
  -3   7   8 66299.4 810.047  38
  -3  -7   8 60278.6 747.404  38
  -3   7   8 67460.1 717.027  20
  -3  -7   7 3461.76 174.979  12
  -3  -7   7 2934.15 175.849  45
  -3   7   7 3296.21 178.171  38
  -3  -7   7 3297.71 161.743  38
  -3   7   7 3312.88 151.888  20
  -3  -7   6 6464.04 232.811  12
  -3  -7   6 5458.42 216.863  45
  -3  -7   6 5614.34 118.849  42
  -3  -7   6 6565.72 238.842  21
  -3   7   6 7131.63 216.644  20
  -3  -7   5 1871.51 125.611  12
  -3  -7   5 1923.99 137.317  45
  -3   7   5 2140.78 130.766  43
  -3  -7   5 1554.26 105.282  41
  -3   7   5 1732.20 125.442  41
  -3  -7   5 1862.71 128.595  21
  -3   7   5 1866.52 118.576  20
  -3  -7   4 1851.54 118.862  12
  -3  -7   4 1917.78 131.960  45
  -3   7   4 1757.89 117.103  43
  -3  -7   4 1561.23 110.693  41
  -3   7   4 1692.49 121.708  41
  -3  -7   4 1779.60 124.586  21
  -3   7   4 1828.66 117.602  20
  -3   7   4 1678.85 133.328  31
  -3  -7   3 3487.71 155.199  12
  -3  -7   3 3254.66 166.094  45
  -3   7   3 3190.51 151.561  43
  -3  -7   3 2769.02 99.0996  42
  -3  -7   3 2789.65 142.726  41
  -3   7   3 3327.79 164.408  41
  -3  -7   3 3377.96 164.845  21
  -3   7   3 3574.37 157.130  20
  -3  -7   3 2574.55 110.234  17
  -3   7   3 3005.34 174.504  31
  -3  -7   2 2898.87 146.716  43
  -3   7   2 2250.94 130.124  43
  -3  -7   2 2109.59 84.9960  42
  -3  -7   2 2095.13 126.175  41
  -3  -7   2 2277.67 138.488  45
  -3   7   2 2326.94 134.723  41
  -3  -7   2 2290.72 130.391  21
  -3  -7   2 1457.72 92.8979  17
  -3   7   2 2211.24 148.693  31
  -3  -7   1 812.865 90.8234  45
  -3  -7   1 788.577 80.3119  43
  -3   7   1 795.990 82.8038  43
  -3  -7   1 1117.35 101.951  41
  -3   7   1 872.604 87.6036  41
  -3  -7   1 827.349 78.7521  21
  -3   7   1 815.648 92.3319  31
  -3   7   0 6071.42 205.046  43
  -3   7   0 6673.33 214.775  41
  -3   7   0 6461.83 236.467  31
  -3  -7  -1 35.6621 37.4561  28
  -3   7  -1 58.9870 52.0677  24
  -3   7  -1 44.8609 45.8754  43
  -3   7  -1 48.2795 40.7813  34
  -3   7  -1 113.313 53.7080  31
  -3  -7  -2 19065.0 378.113  28
  -3   7  -2 19302.2 405.529  24
  -3   7  -2 17643.0 363.653  43
  -3   7  -2 18102.9 394.405  34
  -3  -7  -3 747.676 83.2358  28
  -3   7  -3 763.895 89.8776  24
  -3   7  -3 700.039 86.8666  34
  -3  -7  -4 5642.95 214.654  28
  -3  -7  -4 5834.28 195.529  25
  -3   7  -4 5892.22 229.504  24
  -3  -7  -4 5230.00 104.246  42
  -3  -7  -4 6101.63 208.296  36
  -3   7  -4 5599.09 225.742  34
  -3  -7  -5 30.2772 44.9693  28
  -3  -7  -5 31.6793 41.1943  25
  -3   7  -5 66.0454 52.5554  24
  -3  -7  -5 71.2684 47.2001  36
  -3   7  -5 56.3020 52.4512  34
  -3  -7  -6 1771.61 123.613  28
  -3   7  -6 1876.46 137.237  24
  -3  -7  -6 1827.37 122.274  36
  -3   7  -6 1800.77 130.231  34
  -3  -7  -7 109.313 51.4160  28
  -3   7  -7 152.891 58.5017  24
  -3  -7  -7 89.5369 49.0484  36
  -3   7  -7 113.526 55.8217  34
  -3  -7  -8 15002.6 352.177  28
  -3   7  -8 15373.5 360.877  24
   3  -7   8 13979.6 314.893  22
  -3  -7  -8 14975.9 347.841  36
  -3   7  -8 15476.9 373.537  34
  -3  -7  -9 1294.33 101.017  28
  -3   7  -9 1209.00 97.3061  24
   3  -7   9 1074.24 82.0164  22
  -3  -7  -9 1161.21 96.8242  36
  -3   7  -9 1307.44 108.771  34
  -3  -7 -10 3686.12 149.567  28
  -3  -7 -10 3674.12 152.687  36
  -3   7 -10 3932.87 164.700  34
  -3  -7 -11 819.560 69.7485  28
  -3  -7 -11 891.698 67.7033  25
   3  -7  11 813.377 58.9380  22
  -3  -7 -11 932.749 74.7967  36
  -3   7 -11 985.264 78.5111  34
  -3  -7 -12 900.325 57.8335  28
  -3   7 -12 701.582 41.9526  28
  -3  -7 -12 1029.91 62.6734  25
   3  -7  12 789.641 47.2169  22
  -3  -7 -12 1083.20 67.7448  36
  -3   7 -12 1109.52 67.7383  34
  -3  -7 -13 130.261 23.0974  25
  -3   7 -13 145.876 24.7115  43
  -3   9  14 5048.01 106.486  14
  -3   9  14 5138.93 123.996  41
  -3  -9  13 356.769 38.4767  12
  -3   9  13 451.134 53.3367  41
  -3   9  12 1111.09 66.8993  27
  -3  -9  12 1207.61 75.5253  12
  -3  -9  12 1292.47 70.8743  19
  -3   9  12 1144.72 74.1534  31
  -3   9  11 1249.04 76.6048  27
  -3  -9  11 1175.16 85.7238  12
  -3  -9  11 1134.49 76.2323  19
  -3   9  11 1083.96 85.1943  31
  -3   9  10 981.938 72.5567  27
  -3  -9  10 885.557 84.5688  12
  -3  -9  10 825.713 74.4695  19
  -3   9  10 850.998 86.0788  31
  -3   9   9 2164.35 108.308  27
  -3  -9   9 2151.33 130.691  12
  -3   9   9 2117.58 104.764  20
  -3   9   8 62061.3 765.184  27
  -3  -9   8 62096.2 856.805  12
  -3  -9   8 61305.6 798.352  45
  -3   9   8 62749.3 761.390  20
  -3  -9   7 33481.5 538.858  12
  -3  -9   7 32673.4 515.434  45
  -3  -9   7 34048.8 542.837  21
  -3  -9   6 28972.4 503.569  12
  -3  -9   6 28067.5 502.191  45
  -3   9   6 31198.9 513.486  41
  -3  -9   6 29349.4 514.418  21
  -3   9   6 30862.4 464.450  20
  -3   9   5 178.630 52.7537  14
  -3  -9   5 318.504 83.9559  45
  -3  -9   5 112.107 48.3672  12
  -3   9   5 127.222 59.5243  41
  -3  -9   5 199.945 62.3090  21
  -3   9   4 1994.59 109.323  14
  -3  -9   4 1959.62 124.226  12
  -3  -9   4 2095.53 144.880  45
  -3  -9   4 6539.00 117.258  42
  -3   9   4 2049.29 134.374  41
  -3  -9   4 1929.25 132.902  21
  -3  -9   4 8105.58 154.886  17
  -3   9   3 320.449 54.2843  14
  -3  -9   3 316.248 72.3834  45
  -3  -9   3 300.867 53.5806  12
  -3   9   3 332.135 66.0086  41
  -3  -9   3 298.614 70.2598  21
  -3  -9   3 4145.77 112.775  17
  -3  -9   2 10222.8 295.636  45
  -3   9   2 10338.8 261.433  43
  -3  -9   2 8096.16 147.865  42
  -3  -9   2 10806.2 272.045  41
  -3   9   2 10671.6 273.593  41
  -3  -9   2 9740.39 274.370  21
  -3  -9   2 7469.31 179.026  17
  -3   9   2 9795.62 306.349  31
  -3  -9   1 473.970 79.8538  45
  -3   9   1 503.569 68.5769  43
  -3  -9   1 432.540 66.2550  21
  -3   9   1 459.802 78.4503  31
  -3  -9   0 14544.8 347.082  45
  -3   9   0 14432.5 312.249  43
  -3  -9   0 9259.79 166.155  42
  -3  -9   0 14748.2 315.734  21
  -3  -9   0 10158.6 235.267  17
  -3   9   0 15114.0 359.448  31
  -3  -9  -1 9972.76 261.476  28
  -3   9  -1 9395.21 252.041  43
  -3   9  -1 9145.56 232.576  40
  -3   9  -1 9698.20 277.482  31
  -3  -9  -2 10447.5 280.642  28
  -3   9  -2 10629.9 304.595  24
  -3   9  -2 9917.45 262.900  43
  -3   9  -2 10338.4 244.706  40
  -3   9  -2 10153.0 301.272  34
  -3  -9  -3 650.201 82.7143  28
  -3  -9  -3 547.663 69.7861  25
  -3   9  -3 547.152 84.4438  24
  -3   9  -3 582.147 75.0578  43
  -3   9  -3 636.306 85.6701  34
  -3  -9  -4 602.714 81.5653  28
  -3  -9  -4 553.865 69.6003  25
  -3   9  -4 590.180 85.8254  24
  -3  -9  -4 608.638 70.7110  36
  -3   9  -4 470.141 81.9290  34
  -3  -9  -5 374.427 73.7486  28
  -3  -9  -5 177.065 52.5186  25
  -3   9  -5 239.814 67.0707  24
  -3  -9  -5 219.772 52.6486  36
  -3   9  -5 122.831 53.6376  34
  -3  -9  -6 539.871 82.5407  28
  -3  -9  -6 468.370 66.6429  25
  -3   9  -6 349.286 70.5336  24
  -3  -9  -6 435.497 66.9936  36
  -3   9  -6 364.880 71.0882  34
  -3  -9  -7 1032.45 100.156  28
  -3  -9  -7 831.941 81.9688  25
  -3   9  -7 813.412 88.4460  24
   3  -9   7 814.143 74.9965  22
  -3  -9  -7 879.265 86.0289  36
  -3   9  -7 878.028 95.2017  34
  -3  -9  -8 12446.4 306.321  28
  -3  -9  -8 12557.3 289.883  25
  -3   9  -8 13522.6 313.841  24
   3  -9   8 11958.1 283.401  22
  -3  -9  -8 13542.5 309.197  36
  -3   9  -8 13720.0 335.133  34
  -3  -9  -9 5032.73 180.315  28
  -3  -9  -9 4786.66 165.767  25
  -3   9  -9 5252.02 176.301  24
   3  -9   9 4648.39 160.934  22
  -3  -9  -9 5100.84 177.798  36
  -3  -9 -10 3204.18 131.422  28
  -3  -9 -10 3363.71 127.710  25
   3  -9  10 3182.88 120.221  22
  -3  -9 -10 3556.34 136.118  36
  -3   9 -10 3618.58 146.253  34
  -3  -9 -11 229.001 38.7493  28
  -3  -9 -11 202.000 36.7043  25
   3  -9  11 169.949 29.1911  22
  -3   9 -11 251.082 42.4195  34
  -3  -9 -12 825.543 49.2520  25
  -3   9 -12 896.201 50.1275  34
  -3  11  13 1604.70 59.2215  14
  -3 -11  13 1479.11 58.6222  12
  -3  11  13 1636.92 69.2189  41
  -3  11  12 1003.80 59.5954  14
  -3 -11  12 863.853 57.2704  12
  -3  11  12 952.536 66.2300  41
  -3 -11  12 873.042 49.2800  19
  -3  11  12 795.544 56.7421  31
  -3  11  11 426.074 52.0726  14
  -3 -11  11 392.907 48.5195  12
  -3  11  11 475.305 59.4992  41
  -3 -11  11 363.860 42.3281  19
  -3  11  11 326.183 52.1721  31
  -3  11  10 2995.34 118.210  14
  -3 -11  10 2727.24 124.045  12
  -3 -11  10 2597.48 117.303  19
  -3  11  10 2601.63 133.003  31
  -3  11   9 1938.89 102.819  14
  -3 -11   9 1772.20 108.714  12
  -3  11   8 3308.23 135.677  14
  -3  11   8 3333.65 146.511  41
  -3  11   7 1074.54 85.2571  14
  -3 -11   7 927.133 88.7027  12
  -3  11   7 1195.40 97.8254  41
  -3 -11   7 982.897 97.9984  21
  -3  11   6 8809.36 225.007  14
  -3 -11   6 8353.94 250.808  12
  -3  11   6 9056.76 247.724  41
  -3  11   5 866.985 79.9260  14
  -3 -11   5 767.402 81.3070  12
  -3  11   5 815.314 82.3289  41
  -3 -11   5 788.060 90.9776  21
  -3  11   4 439.906 59.6105  14
  -3 -11   4 449.916 64.6625  12
  -3 -11   4 527.008 88.5742  45
  -3  11   4 509.104 68.6640  41
  -3 -11   4 409.518 69.6106  21
  -3  11   3 676.307 68.9762  14
  -3 -11   3 703.318 92.9971  45
  -3  11   3 600.177 69.5773  40
  -3 -11   3 603.090 82.7584  21
  -3  11   2 807.439 70.2783  14
  -3 -11   2 744.371 93.9855  45
  -3  11   2 771.354 76.8591  40
  -3 -11   2 629.968 78.0224  21
  -3  11   2 801.242 95.5635  31
  -3  11   1 1436.41 86.4615  14
  -3 -11   1 1394.76 116.941  45
  -3  11   1 1227.04 94.8041  40
  -3 -11   1 1295.16 102.917  21
  -3  11   1 1335.79 114.562  31
  -3 -11   0 628.495 86.9973  45
  -3  11   0 586.848 68.6275  40
  -3 -11   0 511.093 68.4695  21
  -3  11   0 778.294 85.0204  31
  -3 -11  -1 176.732 55.3391  28
  -3 -11  -1 157.137 43.8942  25
  -3 -11  -1 131.999 61.6226  45
  -3  11  -1 164.347 48.4309  40
  -3 -11  -2 3619.35 162.036  28
  -3 -11  -2 3657.00 151.507  25
  -3  11  -2 3692.30 178.408  24
  -3  11  -2 3671.36 145.369  43
  -3  11  -2 3629.00 148.577  40
  -3  11  -2 3477.41 180.452  34
  -3 -11  -3 2439.29 138.682  28
  -3 -11  -3 2476.96 129.315  25
  -3  11  -3 2455.62 146.975  24
  -3  11  -3 2332.73 117.636  43
  -3  11  -3 2397.11 150.419  34
  -3 -11  -3 2107.11 84.1224  17
  -3 -11  -4 379.410 73.8564  28
  -3 -11  -4 344.715 61.2924  25
  -3  11  -4 359.372 68.9023  24
  -3  11  -4 404.612 59.4146  43
  -3  11  -4 286.536 68.5198  34
  -3 -11  -5 753.238 88.9362  28
  -3 -11  -5 697.043 75.1762  25
  -3  11  -5 670.692 85.9685  24
  -3  11  -5 625.618 68.0038  43
  -3  11  -5 584.440 82.7016  34
  -3 -11  -6 400.264 75.5197  28
  -3 -11  -6 306.771 54.6399  25
  -3  11  -6 363.248 65.4286  24
  -3  11  -6 358.072 50.9361  43
  -3  11  -6 330.607 66.6616  34
  -3 -11  -7 1776.04 118.585  28
  -3 -11  -7 1705.14 103.653  25
  -3  11  -7 1816.80 111.025  24
  -3  11  -7 1723.53 95.1787  43
   3 -11   7 1588.14 98.7479  22
  -3  11  -7 1759.54 120.451  34
  -3 -11  -8 976.005 87.5850  28
  -3 -11  -8 1063.52 80.3946  25
  -3  11  -8 1084.69 82.0049  24
   3 -11   8 946.601 73.8588  22
  -3  11  -8 1005.30 88.5900  34
  -3 -11  -9 35.0730 36.1882  28
  -3 -11  -9 90.4534 36.7515  25
  -3  11  -9 118.591 34.7274  43
   3 -11   9 52.4192 28.0785  22
  -3  11  -9 61.3191 38.3299  34
  -3 -11 -10 815.180 59.4100  25
  -3  11 -10 803.707 52.1964  43
  -3  11 -10 940.385 69.1717  34
  -3 -11 -11 227.437 30.8509  25
  -3  11 -11 165.815 24.5325  43
  -3  11 -11 231.165 31.0376  34
  -3  13  12 1298.40 49.9004  14
  -3 -13  12 1246.47 52.5643  12
  -3  13  11 4750.18 114.799  14
  -3 -13  11 4224.58 120.749  12
  -3  13  11 4563.85 116.943  41
  -3 -13  11 4484.97 111.326  19
  -3  13  11 4170.08 129.532  31
  -3  13  10 226.513 39.6257  14
  -3 -13  10 220.843 39.0617  12
  -3  13  10 188.053 37.1212  41
  -3 -13  10 173.656 33.8311  19
  -3  13  10 189.346 43.7913  31
  -3  13   9 1455.86 80.9469  14
  -3 -13   9 1347.31 85.0224  12
  -3  13   9 1438.66 80.5853  41
  -3  13   9 1246.93 93.4226  31
  -3  13   8 1393.42 84.2344  14
  -3 -13   8 1459.20 94.2281  12
  -3  13   8 1619.26 87.8534  41
  -3  13   7 2924.83 120.039  14
  -3 -13   7 2748.17 131.043  12
  -3  13   7 3274.93 124.964  41
  -3 -13   7 2981.90 142.622  21
  -3  13   7 2555.24 109.011  40
  -3  13   6 350.584 56.9654  14
  -3 -13   6 321.992 53.5846  12
  -3  13   6 207.530 43.1262  40
  -3 -13   6 284.454 60.3739  21
  -3  13   5 2272.21 108.934  14
  -3 -13   5 2272.55 118.811  12
  -3  13   5 2011.78 108.113  40
  -3 -13   5 2180.09 129.263  21
  -3  13   4 1020.18 77.8726  14
  -3 -13   4 1007.10 79.0068  12
  -3  13   4 834.440 76.0365  40
  -3 -13   4 871.762 90.6501  21
  -3  13   3 863.837 73.3561  14
  -3  13   3 706.129 73.1371  40
  -3 -13   3 745.082 83.8552  21
  -3  13   3 853.599 92.0232  31
  -3  13   2 402.245 54.4891  14
  -3 -13   2 529.347 79.1223  45
  -3  13   2 392.778 62.4982  40
  -3 -13   2 403.378 66.1126  21
  -3  13   2 477.700 73.2104  31
  -3 -13   1 189.717 60.4129  45
  -3  13   1 223.396 53.7864  40
  -3 -13   1 137.108 47.9644  21
   3 -13  -1 191.225 47.8869  35
  -3  13   1 188.313 49.5446  31
  -3 -13   0 210.508 44.4741  25
  -3 -13   0 210.374 62.1917  45
  -3  13   0 169.517 49.1409  40
  -3 -13   0 156.125 45.5160  21
   3 -13   0 192.010 45.9723  35
  -3 -13  -1 1573.61 100.701  25
  -3  13  -1 1502.58 100.203  40
  -3 -13  -1 1289.56 92.8186  21
   3 -13   1 1364.52 94.6295  35
  -3 -13  -2 1461.36 96.8280  25
  -3  13  -2 1709.50 120.947  24
  -3 -13  -2 1658.23 112.902  45
  -3  13  -2 1527.84 99.1955  40
  -3  13  -2 1476.17 117.862  34
  -3 -13  -3 1535.08 99.7107  25
  -3  13  -3 1558.12 115.473  24
  -3 -13  -3 1738.62 113.645  45
  -3  13  -3 1447.76 114.706  34
  -3 -13  -4 523.488 66.6577  25
  -3  13  -4 568.575 74.6774  24
  -3  13  -4 536.181 80.6068  34
  -3 -13  -5 7824.69 216.026  25
  -3  13  -5 8488.26 241.392  24
  -3  13  -5 8023.78 249.822  34
  -3 -13  -6 609.119 64.2652  25
  -3  13  -6 660.161 70.5536  24
  -3  13  -6 599.727 74.7947  34
  -3 -13  -7 1384.61 85.2898  25
  -3  13  -7 1380.52 84.8221  24
   3 -13   7 1154.75 77.0944  22
  -3  13  -7 1321.33 95.3093  34
  -3 -13  -8 320.938 45.8838  25
  -3  13  -8 291.004 39.9956  24
   3 -13   8 277.049 40.3085  22
  -3  13  -8 360.666 52.6492  34
  -3 -13  -9 2182.63 86.6845  25
  -3  13  -9 2348.66 99.8442  34
  -3 -13 -10 64.4310 21.0062  25
  -3  13 -10 55.8434 21.6761  34
  -3  15  10 3846.22 92.4063  14
  -3 -15  10 3598.44 97.3143  12
  -3 -15  10 3509.60 91.2990  19
  -3  15  10 3522.05 111.225  31
  -3  15   9 77.8433 29.2712  14
  -3 -15   9 136.616 28.4180  12
  -3 -15   9 120.594 27.7257  19
  -3  15   9 120.988 37.5657  31
  -3  15   8 1343.46 70.2802  14
  -3 -15   8 1305.20 73.6335  12
  -3  15   8 1139.34 58.4197  40
  -3  15   8 1239.17 86.9575  31
  -3  15   7 320.362 46.9956  14
  -3 -15   7 340.924 44.3101  12
  -3  15   7 329.776 40.9807  40
  -3  15   7 247.586 52.1217  31
  -3  15   6 967.030 69.0240  14
  -3 -15   6 874.976 66.1426  12
  -3 -15   6 939.689 77.7313  21
  -3  15   6 866.523 65.3641  40
  -3  15   5 573.325 58.2229  14
  -3 -15   5 542.475 54.2847  12
  -3  15   5 565.597 60.4654  40
  -3 -15   5 525.893 65.5564  21
  -3  15   5 596.761 71.0231  31
  -3 -15   4 7369.26 183.061  12
  -3  15   4 7560.92 199.942  40
  -3 -15   4 7732.22 220.294  21
  -3  15   4 7896.84 231.457  31
  -3  15   3 1676.32 96.9037  40
  -3 -15   3 1598.18 103.063  21
  -3  15   3 1798.96 109.265  31
  -3  15   2 1407.65 90.9508  40
  -3 -15   2 1266.06 92.7271  21
   3 -15  -2 1292.49 84.5900  35
  -3  15   2 1424.03 95.2466  31
  -3 -15   1 178.544 38.2290  25
  -3 -15   1 149.767 52.4653  45
  -3  15   1 137.672 44.3238  40
  -3 -15   1 154.010 43.7995  21
   3 -15  -1 112.555 41.3419  35
  -3 -15   0 903.367 68.9296  25
  -3 -15   0 993.794 85.1031  45
  -3  15   0 980.770 77.0741  40
  -3 -15   0 996.959 77.0268  21
   3 -15   0 892.314 74.4388  35
  -3 -15  -1 842.934 69.3838  25
  -3  15  -1 907.493 87.0078  24
  -3 -15  -1 886.857 80.9579  45
  -3  15  -1 864.660 74.5930  40
  -3 -15  -1 686.929 62.2382  21
   3 -15   1 782.609 70.8113  35
  -3 -15  -2 620.890 62.4970  25
  -3  15  -2 638.154 71.9911  24
  -3 -15  -2 725.275 73.8118  45
   3 -15   2 482.674 57.8682  35
  -3  15  -2 715.137 80.8935  34
  -3 -15  -3 3008.84 124.716  25
  -3  15  -3 3285.68 144.361  24
  -3 -15  -3 3470.81 137.707  45
   3 -15   3 2985.38 121.733  35
  -3  15  -3 3066.29 147.694  34
  -3 -15  -4 18767.0 333.469  25
  -3  15  -4 19871.1 359.695  24
  -3 -15  -4 20539.4 345.048  45
   3 -15   4 18038.7 316.038  35
  -3  15  -4 18877.0 374.038  34
  -3 -15  -5 3158.30 121.191  25
  -3  15  -5 3440.25 131.273  24
  -3 -15  -5 3318.50 124.570  45
   3  15   5 3305.65 110.509  11
  -3  15  -5 3343.30 142.567  34
  -3 -15  -6 5826.76 158.332  25
  -3  15  -6 6224.87 157.313  24
  -3 -15  -6 6039.62 157.904  45
   3  15   6 5906.85 146.269  11
  -3  15  -6 6033.68 177.709  34
  -3 -15  -7 638.894 51.5380  25
  -3 -15  -7 623.985 49.8291  45
   3  15   7 734.571 51.0732  11
  -3  15  -7 658.979 58.6041  34
  -3 -15  -8 626.868 44.3731  25
  -3 -15  -8 543.855 39.8022  45
   3  15   8 582.124 40.4216  11
  -3  15  -8 661.406 50.4479  34
  -3 -17   8 230.575 27.1248  19
  -3  17   8 195.959 31.1134  31
  -3 -17   7 824.416 44.0162  12
  -3  17   7 732.150 40.7029  40
  -3  17   7 890.137 60.8807  31
  -3 -17   6 986.288 49.7868  12
  -3  17   6 1097.76 57.1338  40
  -3 -17   5 3505.81 99.0168  45
  -3  17   5 3447.44 106.546  40
  -3 -17   5 3804.45 125.776  21
   3 -17  -5 3702.23 108.951  35
  -3  17   5 3645.22 125.365  31
  -3 -17   4 3753.57 113.585  45
  -3  17   4 3590.26 117.323  40
  -3 -17   4 3739.49 130.064  21
   3 -17  -4 3700.53 116.902  35
  -3  17   4 3704.49 126.483  31
  -3 -17   3 6548.50 159.086  45
  -3  17   3 6934.84 169.836  40
  -3 -17   3 6757.51 179.825  21
   3 -17  -3 6487.35 163.119  35
  -3  17   3 6766.36 166.871  31
   3  17  -3 6787.86 143.571  16
  -3 -17   2 3983.20 131.912  45
  -3  17   2 4403.78 136.949  40
  -3 -17   2 4520.36 144.094  21
   3 -17  -2 4143.47 131.313  35
  -3  17   1 1922.31 91.5403  40
  -3 -17   1 1873.28 91.4912  21
   3 -17  -1 1772.80 87.1433  35
  -3  17   0 457.500 57.0509  24
  -3 -17   0 349.345 53.5044  45
  -3  17   0 421.021 50.6769  40
  -3 -17   0 384.399 44.1564  21
   3 -17   0 286.388 44.8799  35
  -3  17   0 430.913 56.9296  34
  -3 -17  -1 213.719 35.1959  25
  -3  17  -1 236.051 45.6811  24
  -3 -17  -1 299.380 45.6264  45
  -3 -17  -1 169.801 30.8936  21
   3 -17   1 137.205 34.8970  35
  -3  17  -1 248.779 48.4398  34
  -3 -17  -2 1692.07 79.8011  25
  -3  17  -2 1775.41 93.4335  24
  -3 -17  -2 1839.91 86.2096  45
   3 -17   2 1647.31 81.7624  35
  -3  17  -2 1700.29 97.8526  34
  -3 -17  -3 4424.52 127.709  25
  -3  17  -3 4936.04 145.358  24
  -3 -17  -3 4707.55 129.404  45
   3 -17   3 4194.73 122.999  35
  -3  17  -3 4663.52 154.668  34
  -3  17  -4 18055.3 279.768  24
  -3 -17  -4 17568.7 263.965  45
  -3  17  -4 17750.3 308.882  34
  -3 -17  -5 36070.2 433.569  25
  -3 -17  -5 35395.1 412.572  45
  -3 -17  -6 14934.7 220.794  25
  -3  17  -6 15916.3 245.684  34
  -3  19   4 319.044 32.3676  24
  -3  19   3 10.6162 22.0119  24
  -3  19   3 28.6593 18.7766  40
  -3 -19   3 32.7658 19.4408  21
  -3  19   3-13.2266 18.1258  34
  -3 -19   2 2083.88 73.5687  21
  -3  19   2 1937.90 76.7801  34
  -3  19   1 343.291 38.1869  24
  -3 -19   1 326.837 31.5761  21
  -3  19   1 297.040 36.3483  34
   3  19  -1 367.801 32.8925  16
  -3  19   0 309.787 35.0305  24
  -3  19   0 265.055 35.4752  34
  -3  19  -1 118.524 25.2582  24
  -3  19  -1 120.610 27.6671  34
  -3  19  -2 2613.80 88.4523  34
   3  19   2 2821.92 80.5900  16
  -4   0  11 30.4528 21.0427  20
  -4   0  10 13375.0 230.894  41
  -4   0  10 12887.9 210.607  20
  -4   0   9-66.6528 41.8708  41
  -4   0   9 5.12364 28.7213  20
  -4   0   8 1462.68 90.9734  41
  -4   0   8 1508.79 78.9834  20
  -4   0   8 1453.74 85.8036  31
  -4   0   7 36.0198 28.1589  12
  -4   0   7-2.44664 31.4191  20
  -4   0   7 23.6318 37.2459  31
  -4   0   6 923.038 66.0794  12
  -4   0   6 620.408 43.8260  42
  -4   0   6 758.943 80.4655  41
  -4   0   6 807.177 63.3536  20
  -4   0   6 805.106 80.4601  31
  -4   0   5-107.790 34.8555  42
  -4   0   5-45.6578 60.2371  41
  -4   0   5 22.4308 36.6049  20
  -4   0   5-27.4300 50.1019  31
  -4   0   4 3636.85 160.934  41
  -4   0   4 3245.85 116.367  20
  -4   0   4 3507.78 168.621  31
  -4   0   3 1052.49 112.924  43
  -4   0   3-38.2390 64.4882  41
  -4   0   3 1355.20 66.0260  17
  -4   0   3 4.75705 52.7889  31
  -4   0   2 23286.0 423.769  43
  -4   0   2 22557.0 404.170  41
  -4   0   2 22610.0 434.682  31
  -4   0   1-47.6377 58.2907  43
  -4   0   1 64.5434 54.8879  31
  -4   0   0 4703.10 184.590  43
  -4   0   0 5444.36 213.523  31
  -4   0  -1-60.6634 59.9978  43
  -4   0  -1 6950.46 217.456  41
  -4   0  -2 794.296 65.8979  28
  -4   0  -2 864.828 82.4619  43
  -4   0  -3-26.3375 33.5330  28
  -4   0  -3-13.2105 43.1848  43
  -4   0  -4 2818.76 120.964  28
  -4   0  -4 2820.46 126.389  43
  -4   0  -5-44.5858 40.0712  28
  -4   0  -5 46.6176 41.0241  43
  -4   0  -6 67760.6 794.091  28
  -4   0  -6 68849.2 775.290  43
  -4   0  -7 66.6757 33.1419  43
  -4   0  -7 29.8554 21.8097  36
  -4   0  -8 13521.5 209.903  43
  -4   0  -8 13572.1 204.754  36
  -4   0  -9 28.4168 19.3081  28
  -4   2  11 602.182 42.4971  41
  -4  -2  11 652.078 37.9776  20
  -4  -2  10 269.565 32.8082  12
  -4  -2  10 21.1902 25.1773  41
  -4   2  10 82.0145 33.0980  41
  -4   2  10 227.493 35.1227  20
  -4  -2  10 202.321 31.1990  20
  -4  -2   9 3408.14 112.089  41
  -4   2   9 3491.98 129.714  41
  -4   2   9 3553.83 111.170  20
  -4  -2   9 3335.33 102.098  20
  -4   2   9 3473.00 117.030  31
  -4  -2   8 4248.11 128.337  12
  -4  -2   8 3833.20 133.463  41
  -4   2   8 4105.63 147.623  41
  -4   2   8 4003.67 124.679  20
  -4  -2   8 3700.56 113.133  20
  -4   2   8 4065.22 148.287  31
  -4  -2   7 2456.40 98.5211  12
  -4  -2   7 2182.17 109.715  41
  -4   2   7 2446.74 122.960  41
  -4   2   7 2368.19 100.773  20
  -4  -2   7 2121.91 89.9315  20
  -4   2   7 2356.40 124.685  31
  -4  -2   6 208.555 35.7879  12
  -4  -2   6 58.4747 45.9056  41
  -4   2   6 124.587 56.1637  41
  -4   2   6 291.943 47.4881  20
  -4  -2   6 213.582 38.5355  20
  -4  -2   6 390.913 62.7675  31
  -4  -2   6 251.951 48.8272  17
  -4   2   6 179.804 55.9851  31
  -4  -2   5 2783.67 105.488  12
  -4  -2   5 2238.40 80.8335  42
  -4  -2   5 2608.80 130.523  41
  -4   2   5 2557.25 135.582  41
  -4   2   5 2594.29 111.690  20
  -4  -2   5 2250.53 94.8292  20
  -4  -2   5 2793.77 142.496  31
  -4   2   5 2811.95 154.141  31
  -4  -2   4 1047.68 65.8076  42
  -4  -2   4 1174.36 94.7088  41
  -4   2   4 1303.35 104.604  41
  -4  -2   4 1116.38 68.3119  20
  -4  -2   4 1534.93 116.418  31
  -4   2   4 1365.05 117.694  31
  -4  -2   3 1943.30 120.086  41
  -4   2   3 1943.19 121.825  41
  -4  -2   3 2167.58 138.341  31
  -4   2   3 2053.75 72.9661  17
  -4   2   3 1803.45 133.081  31
  -4  -2   2 2258.46 134.416  43
  -4   2   2 1545.46 114.375  43
  -4  -2   2 441.348 53.2742  42
  -4  -2   2 2262.53 128.422  41
  -4   2   2 1446.88 105.190  41
  -4  -2   2 1806.87 81.2170  17
  -4   2   2 1645.34 121.865  31
  -4   2   2 753.818 55.5608  17
  -4  -2   1 4831.81 181.291  43
  -4   2   1 4617.55 183.366  43
  -4  -2   1 2779.70 105.994  42
  -4  -2   1 6764.83 215.210  41
  -4   2   1 4943.79 179.674  41
  -4   2   1 4801.70 193.837  31
  -4  -2   1 2658.16 112.740  17
  -4   2   1 2352.89 102.363  17
  -4   2   0 2057.47 104.649  24
  -4  -2   0 2015.19 118.583  43
  -4   2   0 2046.37 123.386  43
  -4  -2   0 989.969 67.3963  42
  -4   2   0 2173.71 129.761  31
  -4  -2   0 1010.06 78.6039  17
  -4   2  -1 51.2841 33.3425  24
  -4  -2  -1-13.6562 48.5786  43
  -4   2  -1-12.2639 51.4175  43
  -4  -2  -2 1072.63 72.5189  28
  -4   2  -2 1121.06 85.3463  24
  -4  -2  -2 974.441 83.2027  43
  -4   2  -2 1203.15 96.4054  43
  -4  -2  -3 736.102 64.4513  28
  -4   2  -3 975.197 80.1062  24
  -4  -2  -3 765.838 71.6415  43
  -4   2  -3 936.656 83.0382  43
  -4  -2  -4 1379.64 85.4788  28
  -4  -2  -4 1427.59 88.3386  43
  -4   2  -4 1512.28 97.3741  43
  -4  -2  -5 286.149 44.2675  28
  -4   2  -5 244.472 43.8552  28
  -4  -2  -5 313.947 46.7677  43
  -4   2  -5 312.256 54.4714  43
  -4  -2  -6 6181.61 168.774  28
  -4   2  -6 6501.38 176.614  28
  -4  -2  -6 6095.72 152.721  43
  -4   2  -6 6148.38 171.260  43
  -4   2  -6 6206.50 145.425  36
  -4  -2  -7 9917.15 205.156  28
  -4   2  -7 9894.91 206.088  28
  -4   2  -7 9403.33 195.973  43
  -4   2  -7 9246.95 173.158  36
  -4  -2  -8 3642.42 109.397  28
  -4   2  -8 3540.14 108.013  28
  -4   2  -8 3356.44 99.2438  43
  -4   2  -8 3274.44 88.3024  36
  -4   4  11 1341.01 58.3266  41
  -4   4  10 1324.79 72.3119  41
  -4  -4  10 1197.46 51.2475  20
  -4   4  10 1196.07 54.2978  31
  -4  -4   9 721.704 48.4698  12
  -4   4   9 611.462 60.7722  41
  -4  -4   9 523.203 40.7254  20
  -4   4   9 580.582 52.6733  31
  -4  -4   8 123.493 29.6692  12
  -4  -4   8 206.301 39.2817  41
  -4   4   8 67.7813 42.1511  41
  -4  -4   8 95.8448 27.5966  20
  -4   4   8 104.622 40.0101  31
  -4  -4   7 82.6368 29.6271  12
  -4  -4   7 90.9911 41.7808  41
  -4   4   7 37.2200 47.6971  41
  -4  -4   7 38.1962 25.7906  20
  -4  -4   7 155.593 47.7229  19
  -4   4   7 30.8380 44.6434  31
  -4  -4   6 3148.69 111.042  12
  -4  -4   6 7277.05 150.783  45
  -4  -4   6 5363.66 83.9151  42
  -4  -4   6 2968.52 125.190  41
  -4   4   6 3180.49 142.608  41
  -4  -4   6 2669.00 94.8277  20
  -4  -4   6 3933.20 154.572  19
  -4   4   6 3418.28 163.378  31
  -4  -4   5 1771.35 83.7751  12
  -4  -4   5 5124.34 137.084  45
  -4  -4   5 4876.63 92.3591  42
  -4  -4   5 1959.25 108.739  41
  -4   4   5 1540.66 108.959  41
  -4  -4   5 2342.59 121.410  19
  -4   4   5 1866.37 132.745  31
  -4   4   4 649.214 81.1175  41
  -4   4   4 705.244 92.6829  31
  -4  -4   3 732.039 80.5121  45
  -4   4   3 877.812 94.0267  43
  -4   4   3 212.211 60.0698  41
  -4  -4   3 498.378 62.0953  19
  -4   4   3 365.908 75.7727  31
  -4  -4   2 1155.23 87.1083  45
  -4   4   2 1906.85 121.756  43
  -4  -4   2 3713.02 99.9765  42
  -4  -4   2 4383.06 180.547  41
  -4   4   2 1653.26 111.089  41
  -4  -4   2 2549.75 115.506  19
  -4  -4   2 3913.15 111.356  17
  -4   4   2 2010.95 132.780  31
  -4   4   1 177.708 40.6752  24
  -4  -4   1 203.744 56.6361  45
  -4   4   1 245.047 60.3136  43
  -4   4   1 324.720 63.5817  41
  -4   4   1 221.482 61.9772  31
  -4   4   0 74.7649 34.1702  24
  -4  -4   0 123.872 40.1894  45
  -4  -4   0 205.256 60.3232  43
  -4   4   0 41.5592 53.7202  43
  -4  -4   0 206.739 51.5554  17
  -4   4   0 55.8097 45.6152  31
  -4   4  -1 450.650 60.6158  24
  -4  -4  -1 473.150 53.5025  45
  -4  -4  -1 466.811 65.4974  43
  -4   4  -1 464.143 67.5474  43
  -4  -4  -1 3806.09 88.0490  42
  -4   4  -1 4950.38 175.607  41
  -4   4  -1 529.820 70.1054  31
  -4  -4  -1 50.6489 50.4284  17
  -4  -4  -2 213.957 39.7557  28
  -4   4  -2 170.599 45.9068  24
  -4  -4  -2 137.015 36.8249  45
  -4  -4  -2 138.316 43.1095  43
  -4   4  -2 201.833 56.5746  43
  -4  -4  -3 354.234 48.7726  28
  -4   4  -3 304.972 57.0938  24
  -4  -4  -3 295.698 44.0330  45
  -4  -4  -3 228.710 44.0610  43
  -4   4  -3 367.632 62.8255  43
  -4  -4  -4 305.428 46.7517  28
  -4   4  -4 297.697 55.6660  24
  -4  -4  -4 202.534 39.0021  43
  -4   4  -4 283.925 55.0582  43
  -4   4  -4 283.174 41.3926  34
  -4  -4  -5 586.963 56.5474  28
  -4   4  -5 591.057 63.2895  43
  -4   4  -5 500.188 48.3285  34
  -4  -4  -6 3439.50 120.145  28
  -4   4  -6 3329.38 121.173  43
  -4   4  -6 3423.57 109.759  34
  -4  -4  -7 1522.42 74.8059  28
  -4   4  -7 1349.68 72.4871  28
  -4   4  -7 1394.55 73.5842  43
  -4  -4  -8 524.706 42.4688  28
  -4   4  -8 452.707 40.2251  28
  -4   4  -8 445.694 39.5374  43
  -4  -6  10 893.536 42.1589  12
  -4   6  10 822.342 53.1946  41
  -4  -6   9 2238.58 75.2124  12
  -4   6   9 2195.33 92.7676  41
  -4   6   9 2298.69 95.1674  31
  -4  -6   8 241.707 31.2145  12
  -4   6   8 284.413 51.9026  41
  -4  -6   8 202.882 25.8750  20
  -4   6   8 209.549 45.1374  31
  -4  -6   7 479.013 42.4444  12
  -4   6   7 571.677 64.1151  41
  -4  -6   7 595.717 61.2421  19
  -4   6   7 490.134 65.7225  31
  -4  -6   6 8141.76 164.595  12
  -4  -6   6 9742.57 186.170  41
  -4   6   6 8194.83 215.034  41
  -4  -6   6 9934.70 228.586  19
  -4   6   6 8879.02 250.452  31
  -4  -6   5 7358.88 173.980  45
  -4  -6   5 7515.84 106.986  42
  -4  -6   5 7417.78 179.722  41
  -4   6   5 4883.50 171.562  41
  -4  -6   5 5938.47 178.347  19
  -4   6   5 5436.51 206.853  31
  -4  -6   4 2920.38 127.382  45
  -4  -6   4 7003.30 101.817  42
  -4  -6   4 5268.55 161.763  41
  -4   6   4 1075.68 93.7186  41
  -4  -6   4 1305.56 90.2992  19
  -4   6   4 1169.33 107.931  31
  -4  -6   3 1096.60 95.5775  45
  -4   6   3 1664.68 111.597  43
  -4   6   3 428.392 66.2573  41
  -4  -6   3 601.063 64.2172  19
  -4   6   3 571.221 83.1440  31
  -4   6   2 52.6855 34.6061  24
  -4   6   2 115.019 52.4538  43
  -4   6   2-101.230 49.4451  41
  -4  -6   2 49.7446 32.7380  19
  -4   6   2-27.0865 51.9656  31
  -4   6   1 391.440 55.2303  24
  -4  -6   1 488.977 63.0772  45
  -4   6   1 363.952 62.8093  43
  -4   6   1 576.015 71.4523  41
  -4   6   1 442.786 67.9330  31
  -4   6   0 79.7694 38.8946  24
  -4  -6   0 18.4841 39.4263  45
  -4   6   0 15.8618 45.5570  43
  -4   6   0 1848.23 101.367  41
  -4  -6   0 1987.05 81.1496  17
  -4   6   0-0.52996 41.8963  31
  -4   6  -1 458.902 59.9764  24
  -4  -6  -1 487.687 58.3531  45
  -4   6  -1 464.706 63.4466  43
  -4   6  -1 541.776 63.8133  31
  -4   6  -2 406.795 58.1859  24
  -4  -6  -2 353.519 51.1458  45
  -4   6  -2 426.767 62.6696  43
  -4  -6  -3 3695.45 120.898  28
  -4   6  -3 3866.83 149.831  24
  -4  -6  -3 3584.23 122.733  45
  -4   6  -3 4069.67 146.529  43
  -4  -6  -4 1290.35 74.4531  28
  -4   6  -4 1353.41 88.6657  24
  -4  -6  -4 1175.15 69.1761  45
  -4   6  -4 1507.82 90.3909  43
  -4   6  -4 1186.59 70.9563  34
  -4  -6  -4 936.818 55.8807  17
  -4  -6  -5 513.244 50.6288  28
  -4   6  -5 490.765 59.4254  24
  -4  -6  -5 412.765 41.6209  45
  -4   6  -5 507.203 55.4491  43
  -4   6  -5 441.747 45.8118  34
  -4  -6  -6 221.825 37.7250  28
  -4  -6  -6 128.034 27.2822  45
  -4   6  -6 176.084 38.6014  43
  -4   6  -6 111.744 28.1476  34
  -4  -6  -6 222.145 26.8247  17
  -4  -6  -7 305.835 37.0821  28
  -4   6  -7 223.283 32.9018  28
  -4   6  -7 299.335 36.6501  43
  -4   6  -7 329.311 32.9204  34
  -4   6  -8 627.858 39.7404  28
  -4   8   9 37.2775 27.1262  41
  -4   8   9 127.567 29.7442  31
  -4  -8   8 1481.68 55.8378  12
  -4   8   8 1504.33 74.8770  41
  -4   8   8 1647.60 87.1852  31
  -4  -8   7 5880.52 121.978  12
  -4   8   7 6208.00 159.537  41
  -4   8   6 77611.5 824.581  41
  -4   8   6 75502.2 894.047  31
  -4   8   5 4128.07 141.304  41
  -4  -8   5 4494.30 143.618  19
  -4   8   5 4237.96 169.673  31
  -4  -8   4 10171.0 209.762  45
  -4   8   4 9332.23 207.260  41
  -4  -8   4 10021.7 211.242  19
  -4   8   4 9507.37 254.013  31
  -4   8   3 111.655 31.9187  24
  -4   8   3-13.4042 41.2765  41
  -4  -8   3 103.674 30.7728  19
  -4   8   3 83.5915 45.6806  31
  -4   8   2 510.577 54.2714  24
  -4   8   2 648.483 61.5458  41
  -4  -8   2 667.796 52.7479  19
  -4   8   2 635.429 74.3691  31
  -4   8   1 568.942 62.1538  24
  -4   8   1 694.010 66.8247  43
  -4   8   1 713.973 73.6826  31
  -4   8   0 5098.45 168.061  24
  -4  -8   0 5563.80 170.215  45
  -4   8   0 5490.56 167.929  43
  -4   8   0 5678.65 172.618  31
  -4   8  -1 516.903 61.0021  24
  -4  -8  -1 437.517 55.7108  45
  -4   8  -1 423.687 54.3629  43
  -4   8  -1 504.773 53.2207  31
  -4   8  -2 11867.3 257.948  24
  -4  -8  -2 12635.0 244.627  45
  -4   8  -2 12381.4 242.639  43
  -4   8  -3 2236.00 109.635  24
  -4  -8  -3 2256.95 98.7159  45
  -4   8  -3 2290.64 100.770  43
  -4   8  -3 2013.19 87.7282  34
  -4  -8  -4 4688.67 119.858  28
  -4   8  -4 5093.93 157.552  24
  -4  -8  -4 4951.65 134.931  45
  -4   8  -4 5257.38 143.361  43
  -4   8  -4 4564.81 129.793  34
  -4  -8  -4 4345.15 83.6735  17
  -4  -8  -5 35.1462 24.0511  28
  -4   8  -5 2.04490 28.9398  24
  -4  -8  -5 4.62200 26.5786  45
  -4   8  -5 8.19271 27.0133  43
  -4   8  -5 7.93820 21.0028  34
  -4  -8  -6 1267.40 56.8369  28
  -4  -8  -6 1309.80 55.5478  45
  -4   8  -6 1361.63 60.4351  34
  -4   8  -7 14.9245 16.3873  28
  -4 -10   8 3681.10 93.3398  19
  -4  10   8 3308.78 102.025  31
  -4 -10   7 1554.66 67.3328  19
  -4  10   7 1501.42 79.3329  31
  -4 -10   6 6223.31 148.300  19
  -4  10   6 6434.84 178.008  31
  -4 -10   5 8132.57 175.280  19
  -4  10   5 8477.48 213.775  31
  -4 -10   4 5859.59 144.343  19
  -4  10   4 6292.45 184.487  31
  -4  10   3 200.957 33.5081  24
  -4 -10   3 338.100 35.7857  19
  -4  10   3 284.609 51.0226  31
  -4  10   2 312.818 42.1094  24
  -4  10   2 349.164 50.6234  31
  -4  10   1 707.173 58.6854  24
  -4  10   1 863.463 63.5478  31
  -4  10   0 1296.11 83.0294  24
  -4  10   0 1478.71 74.1198  43
  -4 -10  -1 188.555 43.2323  45
  -4  10  -1 166.987 36.0037  43
  -4  10  -2 281.657 44.1659  24
  -4 -10  -2 321.523 45.2226  45
  -4  10  -2 256.165 35.8994  43
  -4  10  -2 196.780 28.9665  34
  -4  10  -3 2362.00 102.657  24
  -4  10  -3 2172.67 79.7200  43
  -4  10  -4 2305.70 92.7535  24
  -4 -10  -4 2465.03 85.6404  45
  -4 -10  -5 542.328 38.4305  45
  -4 -12   5 6700.39 120.658  45
  -4  12   5 4453.58 122.125  31
  -4 -12   4 3590.96 94.8105  45
  -4  12   4 719.987 52.9257  31
  -4  12   3 1208.88 56.4379  24
  -4  12   3 1620.20 69.6465  31
  -4  12   2 560.129 44.5933  24
  -4 -12   2 1828.28 81.5810  45
  -4  12   1 50.8649 24.9377  24
  -4 -12   1 345.169 51.0777  45
  -4  12   0 17.2170 23.0420  24
  -4 -12   0-151.652 46.4866  45
  -4  12  -1 785.855 53.8679  24
  -4 -12  -1 367.399 45.2896  45
  -4  12  -2 518.968 44.1821  24
  -4 -12  -2 748.324 46.5179  45
  -4  12  -3 192.092 28.4284  24
  -4 -12  -3 293.736 31.6423  45
   0   0   0    0.00    0.00   0
TITL tgc22 in C2/c
REM C2/c (#15 in standard setting)
CELL 1.54184   3.736767  20.247429  15.601669  90.0000  94.3656  90.0000
ZERR    4.00   0.000089   0.000536   0.000361   0.0000   0.0022   0.0000
LATT  7
SYMM -x, y,-z+1/2
SFAC C H N
UNIT 64.00 72.00 8.00
TREF
HKLF 4
END
;
_shelx_hkl_checksum               7728
_olex2_submission_special_instructions 'No special instructions were received'
